# Supplementary material for: SepN is a septal junction component required for gated cell–cell communication in the filamentous cyanobacterium Nostoc
Source: Nat Commun. 2022 Dec 5;13:7486. doi: 10.1038/s41467-022-34946-7 (PMC9722847; doi:10.1038/s41467-022-34946-7)
Supplement: Supplementary file 4 — Supplementary Dataset 1 [file 41467_2022_34946_MOESM4_ESM.xlsx]

## Sheet: Info
	Individual CoIP experiments are shown in different sheets.
		α-GFP-FraD CoIP: blue sheet color
		α-FraD CoIP: green sheet color
		α-GFP-SepN CoIP: orange sheet color
	All detected proteins with >100x iBAQ compared to the control are shown.
	Gene and protein names are stated.
	Columns showing the iBAQ value state the identity of the strain used for the CoIP. Addition or omittance of crosslinker is indicated by + and -, respectively.

## Sheet: a-GFP-FraD I
															orange marked cells are >100x compared to control
Protein IDs	Majority protein IDs	Fasta headers	Peptides control	Peptides sample 1	Peptides sample 2	Mol. weight [kDa]	Sequence coverage control [%]	Sequence coverage sample 1 [%]	Sequence coverage sample 2 [%]	Intensity	Intensity control	Intensity sample 1	Intensity sample 2	iBAQ control (CSVT2.779-, empty beads)	iBAQ sample 1 (CSVT2.779-)	iBAQ sample 2 (CSVT2.779+)	Gene names	Protein names
P46079	P46079	sp|P46079|Y2393_NOSS1 Uncharacterized protein alr2393 OS=Nostoc sp. (strain PCC 7120 / SAG 25.82 / UTEX 2576) OX=103690 GN=alr2393 PE=4 SV=2	1	16	16	39.312	3.8	43.7	43.7	42192000000	8263100	19066000000	20086000000	516440	1191600000	1255400000	alr2393	Uncharacterized protein alr2393
Q8Z0F0	Q8Z0F0	sp|Q8Z0F0|RL21_NOSS1 50S ribosomal protein L21 OS=Nostoc sp. (strain PCC 7120 / SAG 25.82 / UTEX 2576) OX=103690 GN=rplU PE=3 SV=1	0	1	0	14.268	0	7.7	0	136660000	0	136660000	0	0	68329000	0	rplU rpl21 all0147	50S ribosomal protein L21
Q8YQY6	Q8YQY6	sp|Q8YQY6|RL32_NOSS1 50S ribosomal protein L32 OS=Nostoc sp. (strain PCC 7120 / SAG 25.82 / UTEX 2576) OX=103690 GN=rpmF PE=3 SV=1	0	1	1	6.5023	0	26.3	26.3	54264000	0	36292000	17972000	0	18146000	8986200	rpmF rpl32 asl3674	50S ribosomal protein L32
Q8YYK1	Q8YYK1	sp|Q8YYK1|PSBN_NOSS1 Protein PsbN OS=Nostoc sp. (strain PCC 7120 / SAG 25.82 / UTEX 2576) OX=103690 GN=psbN PE=3 SV=1	0	1	1	4.5491	0	25.6	25.6	43977000	0	13638000	26276000	0	13638000	26276000	psbN asr0847	Protein PsbN
Q8YZA0	Q8YZA0	sp|Q8YZA0|RL9_NOSS1 50S ribosomal protein L9 OS=Nostoc sp. (strain PCC 7120 / SAG 25.82 / UTEX 2576) OX=103690 GN=rplI PE=3 SV=1	1	3	0	16.769	8.6	19.1	0	58702000	0	58702000	0	0	9783700	0	rplI rpl9 all0579	50S ribosomal protein L9
Q8YNA4	Q8YNA4	tr|Q8YNA4|Q8YNA4_NOSS1 All4663 protein OS=Nostoc sp. (strain PCC 7120 / SAG 25.82 / UTEX 2576) OX=103690 GN=all4663 PE=4 SV=1	0	1	1	14.208	0	6.9	6.9	151350000	0	45475000	89616000	0	9095000	17923000	all4663	All4663 protein
Q8YNV9	Q8YNV9	sp|Q8YNV9|RL33_NOSS1 50S ribosomal protein L33 OS=Nostoc sp. (strain PCC 7120 / SAG 25.82 / UTEX 2576) OX=103690 GN=rpmG PE=3 SV=1	0	1	1	7.4175	0	17.2	17.2	38205000	0	17713000	20492000	0	8856400	10246000	rpmG rpl33 asl4452	50S ribosomal protein L33
Q8YVM0	Q8YVM0	sp|Q8YVM0|RS21C_NOSS1 30S ribosomal protein S21 C OS=Nostoc sp. (strain PCC 7120 / SAG 25.82 / UTEX 2576) OX=103690 GN=rpsU3 PE=3 SV=1	0	1	3	6.8459	0	20.7	50	81720000	0	14341000	67379000	0	7170700	33689000	rpsU3 rps21 asr1955	30S ribosomal protein S21 C
Q8YSB1	Q8YSB1	tr|Q8YSB1|Q8YSB1_NOSS1 Alr3178 protein OS=Nostoc sp. (strain PCC 7120 / SAG 25.82 / UTEX 2576) OX=103690 GN=alr3178 PE=4 SV=1	0	1	1	21.079	0	4.8	4.8	73765000	0	24318000	49447000	0	6079500	12362000	alr3178	Alr3178 protein
Q8YYP2	Q8YYP2	tr|Q8YYP2|Q8YYP2_NOSS1 Alr0804 protein OS=Nostoc sp. (strain PCC 7120 / SAG 25.82 / UTEX 2576) OX=103690 GN=alr0804 PE=4 SV=1	0	2	2	15.973	0	11.8	11.8	90709000	0	31935000	56560000	0	5322600	9426600	alr0804	Alr0804 protein
Q8YRI9	Q8YRI9	sp|Q8YRI9|MINE_NOSS1 Cell division topological specificity factor OS=Nostoc sp. (strain PCC 7120 / SAG 25.82 / UTEX 2576) OX=103690 GN=minE PE=3 SV=1	0	4	4	11.266	0	43.3	40.2	88311000	0	34972000	53339000	0	4996000	7619900	minE asr3457	Cell division topological specificity factor
Q8Z0F4	Q8Z0F4	tr|Q8Z0F4|Q8Z0F4_NOSS1 All0143 protein OS=Nostoc sp. (strain PCC 7120 / SAG 25.82 / UTEX 2576) OX=103690 GN=all0143 PE=4 SV=1	1	5	3	43.519	2	11.7	7.9	195300000	0	84297000	89695000	0	4958600	5276200	all0143	All0143 protein
Q8YMR0	Q8YMR0	tr|Q8YMR0|Q8YMR0_NOSS1 Glutaredoxin OS=Nostoc sp. (strain PCC 7120 / SAG 25.82 / UTEX 2576) OX=103690 GN=all4873 PE=3 SV=1	0	3	2	11.789	0	28.2	20.4	42455000	0	29258000	13198000	0	4876300	2199600	all4873	Glutaredoxin
Q8YQ78;Q8YZV7	Q8YQ78	sp|Q8YQ78|NU4C2_NOSS1 NAD(P)H-quinone oxidoreductase chain 4-2 OS=Nostoc sp. (strain PCC 7120 / SAG 25.82 / UTEX 2576) OX=103690 GN=ndhD2 PE=3 SV=1	0	2	2	57.682	0	5.5	3.8	88392000	0	44776000	43616000	0	4477600	4361600	ndhD2 alr3957	NAD(P)H-quinone oxidoreductase chain 4-2 (EC 7.1.1.-) (NAD(P)H dehydrogenase I, subunit D-2) (NDH-1, chain 4-2)
Q8YQU0	Q8YQU0	tr|Q8YQU0|Q8YQU0_NOSS1 CAB/ELIP/HLIP superfamily OS=Nostoc sp. (strain PCC 7120 / SAG 25.82 / UTEX 2576) OX=103690 GN=asl3726 PE=4 SV=1	0	1	1	6.5324	0	18.6	18.6	41674000	0	13343000	28330000	0	4447800	9443400	asl3726	CAB/ELIP/HLIP superfamily
Q8YQ30	Q8YQ30	tr|Q8YQ30|Q8YQ30_NOSS1 All4006 protein OS=Nostoc sp. (strain PCC 7120 / SAG 25.82 / UTEX 2576) OX=103690 GN=all4006 PE=4 SV=1	0	2	3	14.313	0	15.7	21.3	54413000	0	13859000	35354000	0	3464800	8838500	all4006	All4006 protein
Q8YPT2	Q8YPT2	tr|Q8YPT2|Q8YPT2_NOSS1 All4109 protein OS=Nostoc sp. (strain PCC 7120 / SAG 25.82 / UTEX 2576) OX=103690 GN=all4109 PE=4 SV=1	0	3	5	26.663	0	14	22.1	3379100000	0	48830000	191120000	0	3255300	12741000	all4109	All4109 protein
Q8YWL6	Q8YWL6	tr|Q8YWL6|Q8YWL6_NOSS1 Alr1589 protein OS=Nostoc sp. (strain PCC 7120 / SAG 25.82 / UTEX 2576) OX=103690 GN=alr1589 PE=4 SV=1	0	1	2	14.383	0	6.2	14.1	72149000	0	16076000	56073000	0	2679400	9345500	alr1589	Alr1589 protein
Q8YRZ5	Q8YRZ5	tr|Q8YRZ5|Q8YRZ5_NOSS1 Alr3297 protein OS=Nostoc sp. (strain PCC 7120 / SAG 25.82 / UTEX 2576) OX=103690 GN=alr3297 PE=4 SV=1	0	2	2	22.87	0	10.5	12.9	97153000	0	29974000	49469000	0	2497800	4122400	alr3297	Alr3297 protein
Q8YQ95	Q8YQ95	tr|Q8YQ95|Q8YQ95_NOSS1 All3939 protein OS=Nostoc sp. (strain PCC 7120 / SAG 25.82 / UTEX 2576) OX=103690 GN=all3939 PE=4 SV=1	0	1	3	34.117	0	3.5	12.4	91443000	0	19764000	60574000	0	2470500	7571700	all3939	All3939 protein
Q8YSP0	Q8YSP0	tr|Q8YSP0|Q8YSP0_NOSS1 All3044 protein OS=Nostoc sp. (strain PCC 7120 / SAG 25.82 / UTEX 2576) OX=103690 GN=all3044 PE=4 SV=1	0	2	1	18.658	0	14	8.5	19695000	0	14273000	5422700	0	2378800	903780	all3044	All3044 protein
Q8YRX6	Q8YRX6	tr|Q8YRX6|Q8YRX6_NOSS1 All3316 protein OS=Nostoc sp. (strain PCC 7120 / SAG 25.82 / UTEX 2576) OX=103690 GN=all3316 PE=4 SV=1	0	1	1	18.31	0	7.8	7.8	38623000	0	14249000	19579000	0	2374900	3263200	all3316	All3316 protein
Q44293	Q44293	tr|Q44293|Q44293_NOSS1 Nitrite reductase OS=Nostoc sp. (strain PCC 7120 / SAG 25.82 / UTEX 2576) OX=103690 GN=nirA PE=3 SV=2	0	4	2	59.891	0	6	3.4	83385000	0	81487000	1898100	0	2328200	54230	nirA	Nitrite reductase
Q8YZG8	Q8YZG8	sp|Q8YZG8|PLSY_NOSS1 Glycerol-3-phosphate acyltransferase OS=Nostoc sp. (strain PCC 7120 / SAG 25.82 / UTEX 2576) OX=103690 GN=plsY PE=3 SV=1	0	2	3	23.842	0	7.5	15.9	115130000	0	13818000	73968000	0	2303100	12328000	plsY all0492	Glycerol-3-phosphate acyltransferase (Acyl-PO4 G3P acyltransferase) (Acyl-phosphate--glycerol-3-phosphate acyltransferase) (G3P acyltransferase) (GPAT) (EC 2.3.1.275) (Lysophosphatidic acid synthase) (LPA synthase)
Q8Z0C6	Q8Z0C6	tr|Q8Z0C6|Q8Z0C6_NOSS1 Antitoxin OS=Nostoc sp. (strain PCC 7120 / SAG 25.82 / UTEX 2576) OX=103690 GN=all0172 PE=3 SV=1	0	1	2	15.56	0	10.4	15.6	53510000	0	13771000	39739000	0	2295200	6623100	all0172	Antitoxin
Q05069	Q05069	sp|Q05069|FABI_NOSS1 Enoyl-[acyl-carrier-protein] reductase [NADH] FabI OS=Nostoc sp. (strain PCC 7120 / SAG 25.82 / UTEX 2576) OX=103690 GN=fabI PE=3 SV=2	1	1	2	27.421	3.1	3.1	7.8	115660000	0	27347000	82668000	0	2278900	6889000	fabI all4391	Enoyl-[acyl-carrier-protein] reductase [NADH] FabI (ENR) (EC 1.3.1.9) (NADH-dependent enoyl-ACP reductase)
Q8YUR7	Q8YUR7	sp|Q8YUR7|PUR7_NOSS1 Phosphoribosylaminoimidazole-succinocarboxamide synthase OS=Nostoc sp. (strain PCC 7120 / SAG 25.82 / UTEX 2576) OX=103690 GN=purC PE=3 SV=1	0	2	3	27.739	0	7.3	13.5	82420000	0	30774000	51646000	0	2198100	3689000	purC alr2268	Phosphoribosylaminoimidazole-succinocarboxamide synthase (EC 6.3.2.6) (SAICAR synthetase)
Q8YWP2	Q8YWP2	tr|Q8YWP2|Q8YWP2_NOSS1 Alr1562 protein OS=Nostoc sp. (strain PCC 7120 / SAG 25.82 / UTEX 2576) OX=103690 GN=alr1562 PE=4 SV=1	0	2	2	38.134	0	6.7	6.7	65246000	0	36585000	28661000	0	2152100	1685900	alr1562	Alr1562 protein
Q8YQ20	Q8YQ20	tr|Q8YQ20|Q8YQ20_NOSS1 Alr4016 protein OS=Nostoc sp. (strain PCC 7120 / SAG 25.82 / UTEX 2576) OX=103690 GN=alr4016 PE=4 SV=1	0	1	1	15.056	0	9.4	9.4	19997000	0	8476800	11521000	0	2119200	2880100	alr4016	Alr4016 protein
Q8YLM3	Q8YLM3	tr|Q8YLM3|Q8YLM3_NOSS1 6-phosphogluconate dehydrogenase, decarboxylating OS=Nostoc sp. (strain PCC 7120 / SAG 25.82 / UTEX 2576) OX=103690 GN=alr5275 PE=3 SV=1	0	3	2	52.177	0	7.1	5.3	70824000	0	42772000	28053000	0	1944200	1275100	alr5275	6-phosphogluconate dehydrogenase, decarboxylating (EC 1.1.1.44)
Q8YVH5	Q8YVH5	tr|Q8YVH5|Q8YVH5_NOSS1 All2003 protein OS=Nostoc sp. (strain PCC 7120 / SAG 25.82 / UTEX 2576) OX=103690 GN=all2003 PE=4 SV=1	0	1	3	10.161	0	26	34	498440000	0	7167800	422310000	0	1792000	105580000	all2003	All2003 protein
Q8YWJ4	Q8YWJ4	tr|Q8YWJ4|Q8YWJ4_NOSS1 ATP-binding protein of ABC transporter OS=Nostoc sp. (strain PCC 7120 / SAG 25.82 / UTEX 2576) OX=103690 GN=alr1619 PE=4 SV=1	0	1	1	35.756	0	4.2	4.2	70614000	0	20824000	31678000	0	1735300	2639800	alr1619	ATP-binding protein of ABC transporter
Q8Z053	Q8Z053	tr|Q8Z053|Q8Z053_NOSS1 Alr0248 protein OS=Nostoc sp. (strain PCC 7120 / SAG 25.82 / UTEX 2576) OX=103690 GN=alr0248 PE=4 SV=1	0	1	1	23.547	0	4.6	4.6	28201000	0	8553300	14619000	0	1710700	2923900	alr0248	Alr0248 protein
Q8YSN3	Q8YSN3	tr|Q8YSN3|Q8YSN3_NOSS1 All3051 protein OS=Nostoc sp. (strain PCC 7120 / SAG 25.82 / UTEX 2576) OX=103690 GN=all3051 PE=4 SV=1	0	1	2	14.717	0	5.1	14.7	55412000	0	9733500	45679000	0	1622200	7613100	all3051	All3051 protein
Q06862	Q06862	sp|Q06862|ACCC_NOSS1 Biotin carboxylase OS=Nostoc sp. (strain PCC 7120 / SAG 25.82 / UTEX 2576) OX=103690 GN=accC PE=3 SV=1	1	2	2	49.104	2	5.4	5.4	75161000	0	34471000	38878000	0	1436300	1619900	accC alr0939	Biotin carboxylase (EC 6.3.4.14) (Acetyl-CoA carboxylase subunit A) (ACC) (EC 6.4.1.2)
Q8YZY8	Q8YZY8	tr|Q8YZY8|Q8YZY8_NOSS1 2-hydroxy-6-oxohepta-2,4-dienoate hydrolase OS=Nostoc sp. (strain PCC 7120 / SAG 25.82 / UTEX 2576) OX=103690 GN=all0316 PE=4 SV=1	0	2	2	32.408	0	5.8	5.8	39407000	0	18286000	21121000	0	1406600	1624700	all0316	2-hydroxy-6-oxohepta-2,4-dienoate hydrolase
Q8YRC8	Q8YRC8	tr|Q8YRC8|Q8YRC8_NOSS1 All3520 protein OS=Nostoc sp. (strain PCC 7120 / SAG 25.82 / UTEX 2576) OX=103690 GN=all3520 PE=4 SV=1	0	1	2	16.362	0	9.7	19.5	37897000	0	8243800	29653000	0	1374000	4942200	all3520	All3520 protein
Q8YZ89	Q8YZ89	tr|Q8YZ89|Q8YZ89_NOSS1 Transposase OS=Nostoc sp. (strain PCC 7120 / SAG 25.82 / UTEX 2576) OX=103690 GN=alr0590 PE=4 SV=1	0	1	1	22.799	0	4	4	37294000	0	21021000	16273000	0	1313800	1017000	alr0590	Transposase
Q8YSY3	Q8YSY3	tr|Q8YSY3|Q8YSY3_NOSS1 Alr2946 protein OS=Nostoc sp. (strain PCC 7120 / SAG 25.82 / UTEX 2576) OX=103690 GN=alr2946 PE=4 SV=1	0	3	2	40.336	0	7.6	4.4	22286000	0	13133000	9153300	0	1313300	915330	alr2946	Alr2946 protein
Q8YQ31	Q8YQ31	tr|Q8YQ31|Q8YQ31_NOSS1 Alr4005 protein OS=Nostoc sp. (strain PCC 7120 / SAG 25.82 / UTEX 2576) OX=103690 GN=alr4005 PE=4 SV=1	0	3	5	46.187	0	8.6	12.4	69821000	0	22681000	47140000	0	1260000	2618900	alr4005	Lipid-A-disaccharide synthase (EC 2.4.1.182)
Q8YM70	Q8YM70	sp|Q8YM70|SSRP_NOSS1 SsrA-binding protein OS=Nostoc sp. (strain PCC 7120 / SAG 25.82 / UTEX 2576) OX=103690 GN=smpB PE=3 SV=1	0	2	1	18.173	0	14.8	7.1	11716000	0	6207400	5508400	0	1241500	1101700	smpB alr5070	SsrA-binding protein (Small protein B)
Q8YX22	Q8YX22	sp|Q8YX22|GATB_NOSS1 Aspartyl/glutamyl-tRNA(Asn/Gln) amidotransferase subunit B OS=Nostoc sp. (strain PCC 7120 / SAG 25.82 / UTEX 2576) OX=103690 GN=gatB PE=3 SV=1	0	3	4	54.692	0	6.7	9.8	68245000	0	36326000	31919000	0	1210900	1064000	gatB alr1396	Aspartyl/glutamyl-tRNA(Asn/Gln) amidotransferase subunit B (Asp/Glu-ADT subunit B) (EC 6.3.5.-)
Q8YVS7	Q8YVS7	sp|Q8YVS7|HO1_NOSS1 Heme oxygenase 1 OS=Nostoc sp. (strain PCC 7120 / SAG 25.82 / UTEX 2576) OX=103690 GN=pbsA1 PE=3 SV=1	0	2	2	26.901	0	8.4	8.4	40086000	0	18107000	21979000	0	1207200	1465300	pbsA1 all1897	Heme oxygenase 1 (EC 1.14.14.18)
P58562	P58562	sp|P58562|CPHB_NOSS1 Cyanophycinase OS=Nostoc sp. (strain PCC 7120 / SAG 25.82 / UTEX 2576) OX=103690 GN=cphB PE=3 SV=1	0	1	0	32.363	0	3.7	0	16444000	0	16444000	0	0	1096300	0	cphB all3880	Cyanophycinase (EC 3.4.15.6)
Q8YLI3	Q8YLI3	tr|Q8YLI3|Q8YLI3_NOSS1 All5315 protein OS=Nostoc sp. (strain PCC 7120 / SAG 25.82 / UTEX 2576) OX=103690 GN=all5315 PE=4 SV=1	0	1	0	33.902	0	2.4	0	18670000	0	18670000	0	0	1037200	0	all5315	All5315 protein
Q8YRE9	Q8YRE9	tr|Q8YRE9|Q8YRE9_NOSS1 All3499 protein OS=Nostoc sp. (strain PCC 7120 / SAG 25.82 / UTEX 2576) OX=103690 GN=all3499 PE=4 SV=1	0	1	1	21.597	0	6.7	6.7	21485000	0	9617500	11867000	0	961750	1186700	all3499	All3499 protein
Q8YR68	Q8YR68	tr|Q8YR68|Q8YR68_NOSS1 All3582 protein OS=Nostoc sp. (strain PCC 7120 / SAG 25.82 / UTEX 2576) OX=103690 GN=all3582 PE=4 SV=1	0	1	3	22.046	0	5.1	16.8	36981000	0	6586700	26490000	0	940950	3784300	all3582	All3582 protein
Q8YRD9	Q8YRD9	tr|Q8YRD9|Q8YRD9_NOSS1 Nucleotide sugar epimerase OS=Nostoc sp. (strain PCC 7120 / SAG 25.82 / UTEX 2576) OX=103690 GN=all3509 PE=4 SV=1	0	3	3	34.828	0	9.8	9.8	35884000	0	12693000	23191000	0	906610	1656500	all3509	Nucleotide sugar epimerase
Q8YU47	Q8YU47	tr|Q8YU47|Q8YU47_NOSS1 All2509 protein OS=Nostoc sp. (strain PCC 7120 / SAG 25.82 / UTEX 2576) OX=103690 GN=all2509 PE=4 SV=1	0	4	3	106.99	0	3.8	3	92137000	0	41191000	50946000	0	895470	1107500	all2509	All2509 protein
Q8YNE3	Q8YNE3	sp|Q8YNE3|IF3_NOSS1 Translation initiation factor IF-3 OS=Nostoc sp. (strain PCC 7120 / SAG 25.82 / UTEX 2576) OX=103690 GN=infC PE=3 SV=1	0	1	2	20.75	0	4.5	10.2	23760000	0	8003100	1188200	0	889240	132020	infC all4623	Translation initiation factor IF-3
Q8YQD5	Q8YQD5	tr|Q8YQD5|Q8YQD5_NOSS1 All3898 protein OS=Nostoc sp. (strain PCC 7120 / SAG 25.82 / UTEX 2576) OX=103690 GN=all3898 PE=4 SV=1	1	3	4	31.078	3.6	10.5	14.5	62108000	0	12334000	34955000	0	880980	2496800	all3898	All3898 protein
Q8Z0C5	Q8Z0C5	tr|Q8Z0C5|Q8Z0C5_NOSS1 All0173 protein OS=Nostoc sp. (strain PCC 7120 / SAG 25.82 / UTEX 2576) OX=103690 GN=all0173 PE=3 SV=1	0	1	3	32.18	0	2.4	8.6	99616000	0	14901000	84715000	0	876540	4983200	all0173	All0173 protein
Q8YS83	Q8YS83	tr|Q8YS83|Q8YS83_NOSS1 All3208 protein OS=Nostoc sp. (strain PCC 7120 / SAG 25.82 / UTEX 2576) OX=103690 GN=all3208 PE=4 SV=1	0	2	1	43.519	0	5.3	2.5	15677000	0	14879000	797970	0	875260	46939	all3208	All3208 protein
Q8YWQ0	Q8YWQ0	tr|Q8YWQ0|Q8YWQ0_NOSS1 ABC transporter ATP-binding protein OS=Nostoc sp. (strain PCC 7120 / SAG 25.82 / UTEX 2576) OX=103690 GN=alr1554 PE=4 SV=1	1	3	3	69.016	1.6	5.1	4.3	54319000	0	21797000	18477000	0	778470	659880	alr1554	ABC transporter ATP-binding protein
Q8YW55	Q8YW55	tr|Q8YW55|Q8YW55_NOSS1 All1761 protein OS=Nostoc sp. (strain PCC 7120 / SAG 25.82 / UTEX 2576) OX=103690 GN=all1761 PE=4 SV=1	0	1	1	27.724	0	3.2	3.2	21925000	0	5424900	11865000	0	774990	1695000	all1761	All1761 protein
Q8YYG2	Q8YYG2	sp|Q8YYG2|RPIA_NOSS1 Ribose-5-phosphate isomerase A OS=Nostoc sp. (strain PCC 7120 / SAG 25.82 / UTEX 2576) OX=103690 GN=rpiA PE=3 SV=1	0	1	1	24.968	0	5.1	5.1	16659000	0	8722600	7936000	0	726880	661330	rpiA all0888	Ribose-5-phosphate isomerase A (EC 5.3.1.6) (Phosphoriboisomerase A) (PRI)
Q8YTJ9	Q8YTJ9	tr|Q8YTJ9|Q8YTJ9_NOSS1 Alr2718 protein OS=Nostoc sp. (strain PCC 7120 / SAG 25.82 / UTEX 2576) OX=103690 GN=alr2718 PE=4 SV=1	0	1	3	29.849	0	3.3	10.6	55502000	0	9373300	41560000	0	721020	3197000	alr2718	Lipid II isoglutaminyl synthase (glutamine-hydrolyzing) subunit GatD (EC 6.3.5.13) (Lipid II isoglutaminyl synthase glutaminase subunit) (EC 3.5.1.2)
Q8Z060	Q8Z060	tr|Q8Z060|Q8Z060_NOSS1 1-acyl-sn-glycerol-3-phosphate acyltransferase OS=Nostoc sp. (strain PCC 7120 / SAG 25.82 / UTEX 2576) OX=103690 GN=alr0241 PE=3 SV=1	1	2	2	23.189	3.8	14.2	14.2	19838000	0	8508700	11329000	0	709060	944070	alr0241	1-acyl-sn-glycerol-3-phosphate acyltransferase (EC 2.3.1.51)
P29980	P29980	sp|P29980|CPXN_NOSS1 Probable cytochrome P450 110 OS=Nostoc sp. (strain PCC 7120 / SAG 25.82 / UTEX 2576) OX=103690 GN=cyp110 PE=3 SV=3	0	1	3	52.575	0	1.5	6.3	57219000	0	14924000	20532000	0	648860	892690	cyp110 alr1450	Probable cytochrome P450 110 (EC 1.14.-.-)
Q8Z0B0	Q8Z0B0	tr|Q8Z0B0|Q8Z0B0_NOSS1 GDP-mannose pyrophosphorylase OS=Nostoc sp. (strain PCC 7120 / SAG 25.82 / UTEX 2576) OX=103690 GN=alr0188 PE=4 SV=1	0	1	1	40.164	0	3.9	2.5	10121000	0	10121000	0	0	632560	0	alr0188	GDP-mannose pyrophosphorylase
Q8YPX7	Q8YPX7	tr|Q8YPX7|Q8YPX7_NOSS1 Phosphatidylglycerophosphate synthase OS=Nostoc sp. (strain PCC 7120 / SAG 25.82 / UTEX 2576) OX=103690 GN=all4063 PE=3 SV=1	0	1	2	19.025	0	4.7	12.8	23597000	0	5364000	18233000	0	596000	2025900	all4063	Phosphatidylglycerophosphate synthase
Q8Z0B7	Q8Z0B7	tr|Q8Z0B7|Q8Z0B7_NOSS1 Alr0181 protein OS=Nostoc sp. (strain PCC 7120 / SAG 25.82 / UTEX 2576) OX=103690 GN=alr0181 PE=4 SV=1	0	1	3	51.629	0	2.3	7.1	129380000	0	14128000	59398000	0	543380	2284500	alr0181	Alr0181 protein
Q8YQB7	Q8YQB7	tr|Q8YQB7|Q8YQB7_NOSS1 All3916 protein OS=Nostoc sp. (strain PCC 7120 / SAG 25.82 / UTEX 2576) OX=103690 GN=all3916 PE=4 SV=1	0	1	2	40.953	0	2.1	4.2	16463000	0	7974900	8487600	0	531660	565840	all3916	All3916 protein
Q8YMR8	Q8YMR8	tr|Q8YMR8|Q8YMR8_NOSS1 Asl4862 protein OS=Nostoc sp. (strain PCC 7120 / SAG 25.82 / UTEX 2576) OX=103690 GN=asl4862 PE=4 SV=1	0	1	2	8.2604	0	18.2	36.4	3759200	0	1048800	2710400	0	524380	1355200	asl4862	Asl4862 protein
Q8YZG7	Q8YZG7	tr|Q8YZG7|Q8YZG7_NOSS1 All0493 protein OS=Nostoc sp. (strain PCC 7120 / SAG 25.82 / UTEX 2576) OX=103690 GN=all0493 PE=4 SV=1	0	2	0	79.302	0	3	0	14987000	0	14987000	0	0	516800	0	all0493	All0493 protein
Q8Z089	Q8Z089	tr|Q8Z089|Q8Z089_NOSS1 All0209 protein OS=Nostoc sp. (strain PCC 7120 / SAG 25.82 / UTEX 2576) OX=103690 GN=all0209 PE=4 SV=1	0	1	1	40.694	0	4	4	13232000	0	4497400	4397500	0	499720	488610	all0209	All0209 protein
Q8YMP5	Q8YMP5	tr|Q8YMP5|Q8YMP5_NOSS1 Alr4888 protein OS=Nostoc sp. (strain PCC 7120 / SAG 25.82 / UTEX 2576) OX=103690 GN=alr4888 PE=4 SV=1	0	2	3	32.177	0	6.6	9.8	38585000	0	7327900	31257000	0	457990	1953500	alr4888	Alr4888 protein
Q8YUD7	Q8YUD7	tr|Q8YUD7|Q8YUD7_NOSS1 All2415 protein OS=Nostoc sp. (strain PCC 7120 / SAG 25.82 / UTEX 2576) OX=103690 GN=all2415 PE=4 SV=1	0	1	0	29.5	0	4.3	0	3102500	0	3102500	0	0	443210	0	all2415	All2415 protein
Q8YMT8;Q44306	Q8YMT8;Q44306	tr|Q8YMT8|Q8YMT8_NOSS1 Alr4839 protein OS=Nostoc sp. (strain PCC 7120 / SAG 25.82 / UTEX 2576) OX=103690 GN=alr4839 PE=4 SV=1;tr|Q44306|Q44306_NOSS1 Orf1 protein OS=Nostoc sp. (strain PCC 7120 / SAG 25.82 / UTEX 2576) OX=103690 GN=orf1 PE=4 SV=1	0	1	1	18.416	0	7.6	7.6	8485100	0	3986300	4498800	0	442920	499870	alr4839	Alr4839 protein
Q8YPM4	Q8YPM4	tr|Q8YPM4|Q8YPM4_NOSS1 Ribosomal silencing factor RsfS OS=Nostoc sp. (strain PCC 7120 / SAG 25.82 / UTEX 2576) OX=103690 GN=rsfS PE=3 SV=1	0	1	1	17.1	0	5.3	5.3	9831500	0	3514400	6317100	0	439300	789640	rsfS alr4169	Ribosomal silencing factor RsfS
Q8YMV5	Q8YMV5	tr|Q8YMV5|Q8YMV5_NOSS1 Alr4821 protein OS=Nostoc sp. (strain PCC 7120 / SAG 25.82 / UTEX 2576) OX=103690 GN=alr4821 PE=4 SV=1	1	2	1	40.597	2.3	5.4	3.1	11992000	0	8183500	3808300	0	430710	200440	alr4821	Alr4821 protein
Q8YXH5	Q8YXH5	sp|Q8YXH5|CLPP1_NOSS1 ATP-dependent Clp protease proteolytic subunit 1 OS=Nostoc sp. (strain PCC 7120 / SAG 25.82 / UTEX 2576) OX=103690 GN=clpP1 PE=3 SV=1	0	1	3	22.57	0	6.4	15.2	64811000	0	4878000	59933000	0	406500	4994400	clpP1 alr1238	ATP-dependent Clp protease proteolytic subunit 1 (EC 3.4.21.92) (Endopeptidase Clp 1)
Q8YPE7	Q8YPE7	tr|Q8YPE7|Q8YPE7_NOSS1 Alr4247 protein OS=Nostoc sp. (strain PCC 7120 / SAG 25.82 / UTEX 2576) OX=103690 GN=alr4247 PE=4 SV=1	0	1	0	58.577	0	1.4	0	11018000	0	11018000	0	0	379920	0	alr4247	Alr4247 protein
Q8YNA0	Q8YNA0	tr|Q8YNA0|Q8YNA0_NOSS1 Dethiobiotin synthase OS=Nostoc sp. (strain PCC 7120 / SAG 25.82 / UTEX 2576) OX=103690 GN=all4667 PE=3 SV=1	0	1	1	20.346	0	5.3	5.3	6986900	0	2960800	4026100	0	370100	503260	all4667	All4667 protein
Q8YU18	Q8YU18	tr|Q8YU18|Q8YU18_NOSS1 Alr2543 protein OS=Nostoc sp. (strain PCC 7120 / SAG 25.82 / UTEX 2576) OX=103690 GN=alr2543 PE=4 SV=1	0	1	1	27.026	0	4	4	10913000	0	4794800	6117900	0	368830	470610	alr2543	Alr2543 protein
Q8YP89	Q8YP89	tr|Q8YP89|Q8YP89_NOSS1 Alr4310 protein OS=Nostoc sp. (strain PCC 7120 / SAG 25.82 / UTEX 2576) OX=103690 GN=alr4310 PE=4 SV=1	0	1	1	20.42	0	7.1	4.3	35054000	0	2415600	23592000	0	345090	3370300	alr4310	Alr4310 protein
Q8YXW7	Q8YXW7	tr|Q8YXW7|Q8YXW7_NOSS1 All1090 protein OS=Nostoc sp. (strain PCC 7120 / SAG 25.82 / UTEX 2576) OX=103690 GN=all1090 PE=4 SV=1	0	1	0	52.779	0	2.7	0	6386400	0	6386400	0	0	304110	0	all1090	All1090 protein
Q8YNQ3	Q8YNQ3	tr|Q8YNQ3|Q8YNQ3_NOSS1 Alr4509 protein OS=Nostoc sp. (strain PCC 7120 / SAG 25.82 / UTEX 2576) OX=103690 GN=alr4509 PE=4 SV=1	1	4	2	38.199	2.6	13.8	7.2	7283000	0	5664100	1618900	0	298110	85206	alr4509	Alr4509 protein
Q8YQD4	Q8YQD4	tr|Q8YQD4|Q8YQD4_NOSS1 Mutator protein OS=Nostoc sp. (strain PCC 7120 / SAG 25.82 / UTEX 2576) OX=103690 GN=mutT PE=3 SV=1	0	1	1	16.611	0	10.8	10.8	4606400	0	2052200	2554100	0	293180	364870	mutT	Mutator protein
Q8YQ58	Q8YQ58	tr|Q8YQ58|Q8YQ58_NOSS1 All3977 protein OS=Nostoc sp. (strain PCC 7120 / SAG 25.82 / UTEX 2576) OX=103690 GN=all3977 PE=4 SV=1	0	1	1	18.161	0	9.4	9.4	2702000	0	1308500	1393500	0	261710	278700	all3977	All3977 protein
Q8YU02	Q8YU02	tr|Q8YU02|Q8YU02_NOSS1 Alr2559 protein OS=Nostoc sp. (strain PCC 7120 / SAG 25.82 / UTEX 2576) OX=103690 GN=alr2559 PE=4 SV=1	0	1	2	35.374	0	3.3	7.2	64083000	0	4211000	30741000	0	247710	1808300	alr2559	Alr2559 protein
Q8YVU9	Q8YVU9	tr|Q8YVU9|Q8YVU9_NOSS1 All1875 protein OS=Nostoc sp. (strain PCC 7120 / SAG 25.82 / UTEX 2576) OX=103690 GN=all1875 PE=4 SV=1	0	1	1	57.517	0	2.2	2.2	54760000	0	6426600	48334000	0	238020	1790100	all1875	All1875 protein
Q8YXQ7	Q8YXQ7	sp|Q8YXQ7|CARA_NOSS1 Carbamoyl-phosphate synthase small chain OS=Nostoc sp. (strain PCC 7120 / SAG 25.82 / UTEX 2576) OX=103690 GN=carA PE=3 SV=1	0	1	1	42.256	0	3.9	3.9	6488000	0	3081900	3406100	0	237070	262010	carA alr1155	Carbamoyl-phosphate synthase small chain (EC 6.3.5.5) (Carbamoyl-phosphate synthetase glutamine chain)
Q8YU15	Q8YU15	tr|Q8YU15|Q8YU15_NOSS1 All2546 protein OS=Nostoc sp. (strain PCC 7120 / SAG 25.82 / UTEX 2576) OX=103690 GN=all2546 PE=4 SV=1	0	1	2	20	0	6.6	10.5	6196500	0	2123400	4073100	0	235940	452570	all2546	All2546 protein
Q8YSE2	Q8YSE2	tr|Q8YSE2|Q8YSE2_NOSS1 Phosphoenolpyruvate synthase OS=Nostoc sp. (strain PCC 7120 / SAG 25.82 / UTEX 2576) OX=103690 GN=alr3146 PE=4 SV=1	0	3	0	70.161	0	5.1	0	7982500	0	7982500	0	0	221740	0	alr3146	Phosphoenolpyruvate synthase (EC 2.7.9.2) (Pyruvate, water dikinase)
Q8YSM6	Q8YSM6	tr|Q8YSM6|Q8YSM6_NOSS1 Alr3058 protein OS=Nostoc sp. (strain PCC 7120 / SAG 25.82 / UTEX 2576) OX=103690 GN=alr3058 PE=4 SV=1	0	1	2	44.507	0	2.5	5.9	13860000	0	4803200	9056600	0	208830	393770	alr3058	Alr3058 protein
Q8YXV1	Q8YXV1	tr|Q8YXV1|Q8YXV1_NOSS1 Alr1108 protein OS=Nostoc sp. (strain PCC 7120 / SAG 25.82 / UTEX 2576) OX=103690 GN=alr1108 PE=3 SV=1	0	1	3	55.496	0	1.4	4.4	32274000	0	5106500	22762000	0	196400	875480	alr1108	Alr1108 protein
Q8Z0K5	Q8Z0K5	tr|Q8Z0K5|Q8Z0K5_NOSS1 Rod shape-determining protein OS=Nostoc sp. (strain PCC 7120 / SAG 25.82 / UTEX 2576) OX=103690 GN=mreC PE=4 SV=1	0	1	1	30.155	0	4.8	4.8	8789100	0	3334700	5454400	0	196160	320850	mreC	Cell shape protein MreC (Cell shape-determining protein MreC)
Q8YZ83	Q8YZ83	tr|Q8YZ83|Q8YZ83_NOSS1 All0596 protein OS=Nostoc sp. (strain PCC 7120 / SAG 25.82 / UTEX 2576) OX=103690 GN=all0596 PE=4 SV=1	1	1	1	24.288	5.9	5.9	6.4	17927000	0	2685900	15241000	0	191850	1088600	all0596	All0596 protein
Q8YXK7	Q8YXK7	tr|Q8YXK7|Q8YXK7_NOSS1 All1205 protein OS=Nostoc sp. (strain PCC 7120 / SAG 25.82 / UTEX 2576) OX=103690 GN=all1205 PE=4 SV=1	0	1	1	34.106	0	2.6	2.6	4172100	0	1903000	2269100	0	190300	226910	all1205	All1205 protein
Q8YQX8	Q8YQX8	sp|Q8YQX8|CLPP2_NOSS1 ATP-dependent Clp protease proteolytic subunit 2 OS=Nostoc sp. (strain PCC 7120 / SAG 25.82 / UTEX 2576) OX=103690 GN=clpP2 PE=3 SV=1	0	1	2	25.341	0	4.7	7.8	5118100	0	2406800	2711300	0	185140	208560	clpP2 alr3683	ATP-dependent Clp protease proteolytic subunit 2 (EC 3.4.21.92) (Endopeptidase Clp 2)
Q8YVY5	Q8YVY5	tr|Q8YVY5|Q8YVY5_NOSS1 Phytoene synthase OS=Nostoc sp. (strain PCC 7120 / SAG 25.82 / UTEX 2576) OX=103690 GN=pys PE=4 SV=1	0	2	3	36.113	0	6.1	10.3	8698500	0	3457100	5241500	0	181950	275870	pys	Phytoene synthase
Q8YVQ7	Q8YVQ7	tr|Q8YVQ7|Q8YVQ7_NOSS1 Alr1917 protein OS=Nostoc sp. (strain PCC 7120 / SAG 25.82 / UTEX 2576) OX=103690 GN=alr1917 PE=4 SV=1	0	1	2	15.803	0	8.9	17.8	17236000	0	1269700	15966000	0	181380	2280900	alr1917	Alr1917 protein
Q8YQC5	Q8YQC5	tr|Q8YQC5|Q8YQC5_NOSS1 All3908 protein OS=Nostoc sp. (strain PCC 7120 / SAG 25.82 / UTEX 2576) OX=103690 GN=all3908 PE=4 SV=1	1	1	2	35.638	4.7	4.7	7.5	31455000	0	2678000	28777000	0	178530	1918500	all3908	All3908 protein
Q8YPM8	Q8YPM8	tr|Q8YPM8|Q8YPM8_NOSS1 Permease protein of amino acid ABC transporter OS=Nostoc sp. (strain PCC 7120 / SAG 25.82 / UTEX 2576) OX=103690 GN=alr4165 PE=3 SV=1	0	1	2	34.472	0	2.9	6.5	10241000	0	2536300	7704800	0	169090	513650	alr4165	Permease protein of amino acid ABC transporter
Q8YQD1	Q8YQD1	tr|Q8YQD1|Q8YQD1_NOSS1 All3902 protein OS=Nostoc sp. (strain PCC 7120 / SAG 25.82 / UTEX 2576) OX=103690 GN=all3902 PE=4 SV=1	1	2	1	61.182	1.9	4.1	2.3	6769500	0	4245500	2524000	0	163290	97078	all3902	All3902 protein
Q8YYA4	Q8YYA4	tr|Q8YYA4|Q8YYA4_NOSS1 Alr0947 protein OS=Nostoc sp. (strain PCC 7120 / SAG 25.82 / UTEX 2576) OX=103690 GN=alr0947 PE=4 SV=1	0	1	1	30.36	0	3.3	3.3	3095000	0	1562200	1532700	0	156220	153270	alr0947	Alr0947 protein
Q8YW78	Q8YW78	tr|Q8YW78|Q8YW78_NOSS1 Carboxyl-terminal protease OS=Nostoc sp. (strain PCC 7120 / SAG 25.82 / UTEX 2576) OX=103690 GN=all1738 PE=3 SV=1	1	2	1	48.615	1.6	3.6	1.6	3608300	0	3608300	0	0	144330	0	all1738	Carboxyl-terminal protease
Q8YT45	Q8YT45	tr|Q8YT45|Q8YT45_NOSS1 Alr2881 protein OS=Nostoc sp. (strain PCC 7120 / SAG 25.82 / UTEX 2576) OX=103690 GN=alr2881 PE=4 SV=1	0	1	0	35.495	0	5.4	0	2542900	0	2542900	0	0	141270	0	alr2881	Alr2881 protein
P48575	P48575	sp|P48575|LEU1_NOSS1 2-isopropylmalate synthase OS=Nostoc sp. (strain PCC 7120 / SAG 25.82 / UTEX 2576) OX=103690 GN=leuA PE=3 SV=2	0	2	1	57.761	0	4	1.7	5463400	0	3422400	2041000	0	136900	81640	leuA alr4840	2-isopropylmalate synthase (EC 2.3.3.13) (Alpha-IPM synthase) (Alpha-isopropylmalate synthase)
P58572	P58572	sp|P58572|CPHA_NOSS1 Cyanophycin synthetase OS=Nostoc sp. (strain PCC 7120 / SAG 25.82 / UTEX 2576) OX=103690 GN=cphA PE=3 SV=1	0	1	0	98.289	0	1.2	0	5770400	0	5770400	0	0	125440	0	cphA all3879	Cyanophycin synthetase (EC 6.3.2.29) (EC 6.3.2.30) (Cyanophycin synthase)
Q8YST8	Q8YST8	tr|Q8YST8|Q8YST8_NOSS1 Diadenylate cyclase OS=Nostoc sp. (strain PCC 7120 / SAG 25.82 / UTEX 2576) OX=103690 GN=dacA PE=3 SV=1	0	1	1	35.398	0	3.7	3.7	3530100	0	1923200	1606900	0	113130	94521	dacA all2996	Diadenylate cyclase (DAC) (EC 2.7.7.85) (Cyclic-di-AMP synthase) (c-di-AMP synthase)
Q8YUC2	Q8YUC2	tr|Q8YUC2|Q8YUC2_NOSS1 All2430 protein OS=Nostoc sp. (strain PCC 7120 / SAG 25.82 / UTEX 2576) OX=103690 GN=all2430 PE=4 SV=1	0	1	0	216.49	0	0.6	0	9988800	0	9988800	0	0	109770	0	all2430	All2430 protein
Q8YTF5	Q8YTF5	tr|Q8YTF5|Q8YTF5_NOSS1 Alr2762 protein OS=Nostoc sp. (strain PCC 7120 / SAG 25.82 / UTEX 2576) OX=103690 GN=alr2762 PE=4 SV=1	0	1	1	18.826	0	11	11	5203700	0	981380	981980	0	109040	109110	alr2762	Alr2762 protein
Q8YRA7	Q8YRA7	tr|Q8YRA7|Q8YRA7_NOSS1 All3541 protein OS=Nostoc sp. (strain PCC 7120 / SAG 25.82 / UTEX 2576) OX=103690 GN=all3541 PE=4 SV=1	1	1	4	60.55	1.3	2	7.7	39164000	0	2890500	36273000	0	103230	1295500	all3541	All3541 protein
Q8YQJ8	Q8YQJ8	tr|Q8YQJ8|Q8YQJ8_NOSS1 Alr3825 protein OS=Nostoc sp. (strain PCC 7120 / SAG 25.82 / UTEX 2576) OX=103690 GN=alr3825 PE=4 SV=1	0	1	2	33.313	0	4.4	6.7	25473000	0	1401800	9921400	0	100130	708670	alr3825	Alr3825 protein
Q8YZ70	Q8YZ70	sp|Q8YZ70|CPCS1_NOSS1 Phycocyanobilin lyase CpcS 1 OS=Nostoc sp. (strain PCC 7120 / SAG 25.82 / UTEX 2576) OX=103690 GN=cpcS1 PE=1 SV=1	0	1	1	20.704	0	4.8	4.8	3208400	0	1152500	2055900	0	96039	171330	cpcS1 cpeS1 alr0617	Phycocyanobilin lyase CpcS 1 (EC 4.-.-.-) (Phycocyanobilin:Cys-beta84-phycobiliprotein lyase CpcS) (Phycocyanobilin:Cys-beta84-phycobiliprotein lyase CpcS-III) (Phycocyanobilin:Cys-beta84-phycobiliprotein lyase CpeS)
Q8Z061	Q8Z061	tr|Q8Z061|Q8Z061_NOSS1 Malonyl CoA-acyl carrier protein transacylase OS=Nostoc sp. (strain PCC 7120 / SAG 25.82 / UTEX 2576) OX=103690 GN=alr0240 PE=3 SV=1	0	1	0	31.537	0	5.1	0	849360	0	849360	0	0	94373	0	alr0240	Malonyl CoA-acyl carrier protein transacylase (EC 2.3.1.39)
Q8YUR1	Q8YUR1	tr|Q8YUR1|Q8YUR1_NOSS1 Lipid-A-disaccharide synthase OS=Nostoc sp. (strain PCC 7120 / SAG 25.82 / UTEX 2576) OX=103690 GN=lpxB PE=3 SV=1	0	1	0	42.391	0	2.6	0	1995500	0	1995500	0	0	90706	0	lpxB	Lipid-A-disaccharide synthase (EC 2.4.1.182)
Q8YTD9	Q8YTD9	tr|Q8YTD9|Q8YTD9_NOSS1 Alr2783 protein OS=Nostoc sp. (strain PCC 7120 / SAG 25.82 / UTEX 2576) OX=103690 GN=alr2783 PE=4 SV=1	0	1	1	34.338	0	3.9	3.9	1958200	0	1062700	895530	0	88559	74628	alr2783	Alr2783 protein
Q44230	Q44230	tr|Q44230|Q44230_NOSS1 Heterocyst-specific glycolipids-directing protein OS=Nostoc sp. (strain PCC 7120 / SAG 25.82 / UTEX 2576) OX=103690 GN=hglK PE=4 SV=1	0	1	1	78.588	0	1.4	1.5	4258900	0	3466800	792050	0	82543	18858	hglK	Heterocyst-specific glycolipids-directing protein (HglK)
Q8Z068	Q8Z068	sp|Q8Z068|SYM_NOSS1 Methionine--tRNA ligase OS=Nostoc sp. (strain PCC 7120 / SAG 25.82 / UTEX 2576) OX=103690 GN=metG PE=3 SV=1	0	1	1	60.601	0	1.7	1.7	3721600	0	1715300	2006400	0	68611	80254	metG all0233	Methionine--tRNA ligase (EC 6.1.1.10) (Methionyl-tRNA synthetase) (MetRS)
Q8YWH4;Q8YVK7;Q8YPD6;Q8YVR0	Q8YWH4;Q8YVK7;Q8YPD6;Q8YVR0	tr|Q8YWH4|Q8YWH4_NOSS1 Two-component hybrid sensor and regulator OS=Nostoc sp. (strain PCC 7120 / SAG 25.82 / UTEX 2576) OX=103690 GN=all1639 PE=4 SV=1;tr|Q8YVK7|Q8YVK7_NOSS1 Histidine kinase OS=Nostoc sp. (strain PCC 7120 / SAG 25.82 / UTEX 2576) OX=10369	0	1	1	38.12	0	2.6	2.6	2130200	0	1119800	1010300	0	65873	59431	all1639	Two-component hybrid sensor and regulator
Q8YLS7	Q8YLS7	tr|Q8YLS7|Q8YLS7_NOSS1 TldD protein OS=Nostoc sp. (strain PCC 7120 / SAG 25.82 / UTEX 2576) OX=103690 GN=tldD PE=4 SV=1	0	1	2	53.298	0	2.2	5.7	6264600	0	1376400	4888100	0	65545	232770	tldD	TldD protein
Q8YMP8	Q8YMP8	tr|Q8YMP8|Q8YMP8_NOSS1 All4885 protein OS=Nostoc sp. (strain PCC 7120 / SAG 25.82 / UTEX 2576) OX=103690 GN=all4885 PE=4 SV=1	0	1	2	31.91	0	5.2	9.6	33259000	0	982200	2260100	0	65480	150670	all4885	All4885 protein
Q8YNX0	Q8YNX0	tr|Q8YNX0|Q8YNX0_NOSS1 All4441 protein OS=Nostoc sp. (strain PCC 7120 / SAG 25.82 / UTEX 2576) OX=103690 GN=all4441 PE=4 SV=1	0	1	4	38.569	0	3.9	12.8	16219000	0	1134900	15084000	0	59729	793900	all4441	All4441 protein
Q8YRM4	Q8YRM4	tr|Q8YRM4|Q8YRM4_NOSS1 Carboxyl-terminal processing protease OS=Nostoc sp. (strain PCC 7120 / SAG 25.82 / UTEX 2576) OX=103690 GN=all3420 PE=3 SV=1	0	1	1	45.12	0	2.6	2.6	2953800	0	1231300	1722500	0	58633	82023	all3420	Carboxyl-terminal processing protease
Q8YTL0	Q8YTL0	tr|Q8YTL0|Q8YTL0_NOSS1 All2707 protein OS=Nostoc sp. (strain PCC 7120 / SAG 25.82 / UTEX 2576) OX=103690 GN=all2707 PE=4 SV=1	0	2	2	90.124	0	3.1	3.3	15589000	0	2033900	13555000	0	49608	330600	all2707	All2707 protein
Q8YW72	Q8YW72	tr|Q8YW72|Q8YW72_NOSS1 Sulfolipid biosynthesis protein OS=Nostoc sp. (strain PCC 7120 / SAG 25.82 / UTEX 2576) OX=103690 GN=alr1744 PE=4 SV=1	0	1	3	43.263	0	3.1	9.9	10051000	0	1001500	9049300	0	47688	430920	alr1744	Sulfolipid biosynthesis protein
Q8YQ97	Q8YQ97	tr|Q8YQ97|Q8YQ97_NOSS1 Mercuric reductase OS=Nostoc sp. (strain PCC 7120 / SAG 25.82 / UTEX 2576) OX=103690 GN=alr3937 PE=4 SV=1	0	1	1	54.137	0	2.2	2.2	2084200	0	1090100	994080	0	47396	43221	alr3937	Mercuric reductase
P48992	P48992	sp|P48992|G6PD_NOSS1 Glucose-6-phosphate 1-dehydrogenase OS=Nostoc sp. (strain PCC 7120 / SAG 25.82 / UTEX 2576) OX=103690 GN=zwf PE=3 SV=2	0	1	1	58.304	0	2	2	2303400	0	1242900	1060500	0	46034	39277	zwf all4019	Glucose-6-phosphate 1-dehydrogenase (G6PD) (EC 1.1.1.49)
Q8YW48	Q8YW48	tr|Q8YW48|Q8YW48_NOSS1 All1768 protein OS=Nostoc sp. (strain PCC 7120 / SAG 25.82 / UTEX 2576) OX=103690 GN=all1768 PE=4 SV=1	0	1	1	36.963	0	2.5	2.5	1871500	0	745920	1125600	0	43878	66211	all1768	All1768 protein
Q8YRF6	Q8YRF6	tr|Q8YRF6|Q8YRF6_NOSS1 Alr3492 protein OS=Nostoc sp. (strain PCC 7120 / SAG 25.82 / UTEX 2576) OX=103690 GN=alr3492 PE=4 SV=1	0	1	0	47.601	0	2.4	0	868070	0	868070	0	0	39458	0	alr3492	Alr3492 protein
Q8YQQ5	Q8YQQ5	tr|Q8YQQ5|Q8YQQ5_NOSS1 Two-component hybrid sensor and regulator OS=Nostoc sp. (strain PCC 7120 / SAG 25.82 / UTEX 2576) OX=103690 GN=all3764 PE=4 SV=1	2	2	3	41.59	4.3	5.1	7.3	1501000	0	678530	822520	0	37696	45696	all3764	Two-component hybrid sensor and regulator
Q8YVB3	Q8YVB3	tr|Q8YVB3|Q8YVB3_NOSS1 All2068 protein OS=Nostoc sp. (strain PCC 7120 / SAG 25.82 / UTEX 2576) OX=103690 GN=all2068 PE=4 SV=1	0	2	2	35.349	0	7.1	7.1	3374600	0	805980	2568600	0	36636	116750	all2068	All2068 protein
Q8YRC9	Q8YRC9	sp|Q8YRC9|THIOG_NOSS1 Bifunctional protein ThiO/ThiG OS=Nostoc sp. (strain PCC 7120 / SAG 25.82 / UTEX 2576) OX=103690 GN=thiO/thiG PE=3 SV=1	0	1	0	70.113	0	2.5	0	913600	0	913600	0	0	31503	0	thiO/thiG all3519	Bifunctional protein ThiO/ThiG [Includes: Probable FAD-dependent glycine oxidase (EC 1.4.3.19); Thiazole synthase (EC 2.8.1.10)]
Q8YMU4	Q8YMU4	tr|Q8YMU4|Q8YMU4_NOSS1 Cytochrome P450 OS=Nostoc sp. (strain PCC 7120 / SAG 25.82 / UTEX 2576) OX=103690 GN=alr4833 PE=4 SV=1	0	1	2	51.87	0	2.4	4.6	26028000	0	778300	25249000	0	28826	935160	alr4833	Cytochrome P450
Q8YYX4	Q8YYX4	tr|Q8YYX4|Q8YYX4_NOSS1 Penicillin-binding protein OS=Nostoc sp. (strain PCC 7120 / SAG 25.82 / UTEX 2576) OX=103690 GN=alr0718 PE=4 SV=1	0	1	0	67.256	0	2.3	0	895600	0	895600	0	0	26341	0	alr0718	Penicillin-binding protein
Q8YRP7	Q8YRP7	tr|Q8YRP7|Q8YRP7_NOSS1 Phosphoenolpyruvate synthase OS=Nostoc sp. (strain PCC 7120 / SAG 25.82 / UTEX 2576) OX=103690 GN=alr3397 PE=4 SV=1	0	1	0	86.166	0	1.3	0	541350	0	541350	0	0	19334	0	alr3397	Phosphoenolpyruvate synthase (EC 2.7.9.2) (Pyruvate, water dikinase)
Q8YUC4	Q8YUC4	tr|Q8YUC4|Q8YUC4_NOSS1 Two-component hybrid sensor and regulator OS=Nostoc sp. (strain PCC 7120 / SAG 25.82 / UTEX 2576) OX=103690 GN=alr2428 PE=4 SV=1	0	1	1	182.56	0	1.8	0.5	855590	0	855590	0	0	11258	0	alr2428	Two-component hybrid sensor and regulator
Q8Z0F3	Q8Z0F3	tr|Q8Z0F3|Q8Z0F3_NOSS1 All0144 protein OS=Nostoc sp. (strain PCC 7120 / SAG 25.82 / UTEX 2576) OX=103690 GN=all0144 PE=4 SV=1	0	0	3	32.459	0	0	12	107440000	0	0	107440000	0	0	21489000	all0144	All0144 protein
Q8YQE5	Q8YQE5	tr|Q8YQE5|Q8YQE5_NOSS1 Asl3888 protein OS=Nostoc sp. (strain PCC 7120 / SAG 25.82 / UTEX 2576) OX=103690 GN=asl3888 PE=4 SV=1	0	0	1	6.4082	0	0	24.1	14692000	0	0	14692000	0	0	14692000	asl3888	Asl3888 protein
Q8YRN6	Q8YRN6	tr|Q8YRN6|Q8YRN6_NOSS1 NAD(P) transhydrogenase subunit beta OS=Nostoc sp. (strain PCC 7120 / SAG 25.82 / UTEX 2576) OX=103690 GN=all3408 PE=3 SV=1	0	1	4	48.563	0	1.7	9.2	79628000	0	0	79628000	0	0	9953500	all3408	NAD(P) transhydrogenase subunit beta (EC 7.1.1.1) (Nicotinamide nucleotide transhydrogenase subunit beta)
Q8YRP2;A0A2S1J5I1	Q8YRP2;A0A2S1J5I1	sp|Q8YRP2|NDK_NOSS1 Nucleoside diphosphate kinase OS=Nostoc sp. (strain PCC 7120 / SAG 25.82 / UTEX 2576) OX=103690 GN=ndk PE=3 SV=1;tr|A0A2S1J5I1|A0A2S1J5I1_NOSS1 Nucleoside diphosphate kinase OS=Nostoc sp. (strain PCC 7120 / SAG 25.82 / UTEX 2576) OX=103	0	0	5	16.604	0	0	39.6	57775000	0	0	57775000	0	0	7221900	ndk alr3402	Nucleoside diphosphate kinase (NDK) (NDP kinase) (EC 2.7.4.6) (Nucleoside-2-P kinase)
Q8YZ41	Q8YZ41	sp|Q8YZ41|THF1_NOSS1 Protein Thf1 OS=Nostoc sp. (strain PCC 7120 / SAG 25.82 / UTEX 2576) OX=103690 GN=thf1 PE=3 SV=1	0	0	2	26.742	0	0	6.9	56866000	0	0	56866000	0	0	7108200	thf1 all0646	Protein Thf1
Q8YT77	Q8YT77	tr|Q8YT77|Q8YT77_NOSS1 All2849 protein OS=Nostoc sp. (strain PCC 7120 / SAG 25.82 / UTEX 2576) OX=103690 GN=all2849 PE=4 SV=1	0	0	2	22.432	0	0	7.6	39597000	0	0	39597000	0	0	5656800	all2849	All2849 protein
Q8YXJ3	Q8YXJ3	tr|Q8YXJ3|Q8YXJ3_NOSS1 All1220 protein OS=Nostoc sp. (strain PCC 7120 / SAG 25.82 / UTEX 2576) OX=103690 GN=all1220 PE=4 SV=1	0	0	2	35.558	0	0	6.1	80148000	0	0	69884000	0	0	5375700	all1220	All1220 protein
Q8YP25	Q8YP25	tr|Q8YP25|Q8YP25_NOSS1 RNA-binding protein OS=Nostoc sp. (strain PCC 7120 / SAG 25.82 / UTEX 2576) OX=103690 GN=all4377 PE=4 SV=1	0	0	2	18.287	0	0	27.7	43817000	0	0	43817000	0	0	4868600	all4377	RNA-binding protein
Q8YW29	Q8YW29	tr|Q8YW29|Q8YW29_NOSS1 All1787 protein OS=Nostoc sp. (strain PCC 7120 / SAG 25.82 / UTEX 2576) OX=103690 GN=all1787 PE=4 SV=1	0	0	3	22.376	0	0	13.5	33451000	0	0	33451000	0	0	4778700	all1787	All1787 protein
Q8YYI1	Q8YYI1	tr|Q8YYI1|Q8YYI1_NOSS1 Carbon dioxide concentrating mechanism protein OS=Nostoc sp. (strain PCC 7120 / SAG 25.82 / UTEX 2576) OX=103690 GN=ccmK PE=4 SV=1	0	0	2	12.318	0	0	18.4	33172000	0	0	28461000	0	0	4065900	ccmK	Carbon dioxide concentrating mechanism protein
Q9R6Y6;Q8YSZ1	Q9R6Y6;Q8YSZ1	tr|Q9R6Y6|Q9R6Y6_NOSS1 Superoxide dismutase OS=Nostoc sp. (strain PCC 7120 / SAG 25.82 / UTEX 2576) OX=103690 GN=sodB PE=3 SV=1;sp|Q8YSZ1|SODF_NOSS1 Superoxide dismutase [Fe] OS=Nostoc sp. (strain PCC 7120 / SAG 25.82 / UTEX 2576) OX=103690 GN=sodB PE=3 SV	0	0	2	22.46	0	0	9	41184000	0	0	41184000	0	0	3432000	sodB	Superoxide dismutase (EC 1.15.1.1)
Q8YTE6	Q8YTE6	sp|Q8YTE6|ILVD_NOSS1 Dihydroxy-acid dehydratase OS=Nostoc sp. (strain PCC 7120 / SAG 25.82 / UTEX 2576) OX=103690 GN=ilvD PE=3 SV=1	0	0	6	59.129	0	0	9.1	99359000	0	0	99359000	0	0	3426200	ilvD alr2771	Dihydroxy-acid dehydratase (DAD) (EC 4.2.1.9)
Q8YRZ4	Q8YRZ4	tr|Q8YRZ4|Q8YRZ4_NOSS1 All3298 protein OS=Nostoc sp. (strain PCC 7120 / SAG 25.82 / UTEX 2576) OX=103690 GN=all3298 PE=4 SV=1	0	0	1	17.762	0	0	4.9	45996000	0	0	18581000	0	0	2654400	all3298	All3298 protein
Q8YNV8	Q8YNV8	tr|Q8YNV8|Q8YNV8_NOSS1 All4453 protein OS=Nostoc sp. (strain PCC 7120 / SAG 25.82 / UTEX 2576) OX=103690 GN=all4453 PE=4 SV=1	0	0	1	20.879	0	0	6.5	17807000	0	0	17807000	0	0	2543900	all4453	All4453 protein
Q8YR47	Q8YR47	tr|Q8YR47|Q8YR47_NOSS1 Alr3603 protein OS=Nostoc sp. (strain PCC 7120 / SAG 25.82 / UTEX 2576) OX=103690 GN=alr3603 PE=4 SV=1	0	0	2	17.362	0	0	10	87052000	0	0	23825000	0	0	2382500	alr3603	Alr3603 protein
Q8YQ46	Q8YQ46	tr|Q8YQ46|Q8YQ46_NOSS1 Alr3990 protein OS=Nostoc sp. (strain PCC 7120 / SAG 25.82 / UTEX 2576) OX=103690 GN=alr3990 PE=4 SV=1	0	0	1	13.966	0	0	8.1	11887000	0	0	11887000	0	0	2377500	alr3990	Alr3990 protein
Q9L706;Q8YUS4	Q9L706;Q8YUS4	tr|Q9L706|Q9L706_NOSS1 Sensor protein OS=Nostoc sp. (strain PCC 7120 / SAG 25.82 / UTEX 2576) OX=103690 GN=msnA PE=4 SV=1;tr|Q8YUS4|Q8YUS4_NOSS1 All2260 protein OS=Nostoc sp. (strain PCC 7120 / SAG 25.82 / UTEX 2576) OX=103690 GN=all2260 PE=4 SV=1	0	0	1	33.754	0	0	3.3	30637000	0	0	30637000	0	0	2356700	msnA	Sensor protein
Q8YVB6	Q8YVB6	tr|Q8YVB6|Q8YVB6_NOSS1 All2062 protein OS=Nostoc sp. (strain PCC 7120 / SAG 25.82 / UTEX 2576) OX=103690 GN=all2062 PE=4 SV=1	0	0	1	12.39	0	0	8.6	13984000	0	0	13984000	0	0	2330700	all2062	All2062 protein
Q8YQ81	Q8YQ81	tr|Q8YQ81|Q8YQ81_NOSS1 Alr3954 protein OS=Nostoc sp. (strain PCC 7120 / SAG 25.82 / UTEX 2576) OX=103690 GN=alr3954 PE=4 SV=1	0	0	1	27.346	0	0	3.8	10877000	0	0	10877000	0	0	2175400	alr3954	Alr3954 protein
Q8YSQ2	Q8YSQ2	tr|Q8YSQ2|Q8YSQ2_NOSS1 All3032 protein OS=Nostoc sp. (strain PCC 7120 / SAG 25.82 / UTEX 2576) OX=103690 GN=all3032 PE=4 SV=1	0	0	2	23.028	0	0	9.1	30246000	0	0	30246000	0	0	2016400	all3032	All3032 protein
Q8ZSA4	Q8ZSA4	tr|Q8ZSA4|Q8ZSA4_NOSS1 All7607 protein OS=Nostoc sp. (strain PCC 7120 / SAG 25.82 / UTEX 2576) OX=103690 GN=all7607 PE=4 SV=1	0	0	1	17.49	0	0	6.8	10676000	0	0	10676000	0	0	1779300	all7607	All7607 protein
Q8YQX6	Q8YQX6	tr|Q8YQX6|Q8YQX6_NOSS1 Alr3685 protein OS=Nostoc sp. (strain PCC 7120 / SAG 25.82 / UTEX 2576) OX=103690 GN=alr3685 PE=4 SV=1	0	0	2	34.815	0	0	6.5	24443000	0	0	24443000	0	0	1629600	alr3685	Alr3685 protein
Q8YRJ3	Q8YRJ3	tr|Q8YRJ3|Q8YRJ3_NOSS1 Alr3453 protein OS=Nostoc sp. (strain PCC 7120 / SAG 25.82 / UTEX 2576) OX=103690 GN=alr3453 PE=4 SV=1	0	0	1	25.727	0	0	4.3	10470000	0	0	10470000	0	0	1495700	alr3453	Alr3453 protein
Q8YMK2	Q8YMK2	tr|Q8YMK2|Q8YMK2_NOSS1 All4931 protein OS=Nostoc sp. (strain PCC 7120 / SAG 25.82 / UTEX 2576) OX=103690 GN=all4931 PE=4 SV=1	0	1	1	25.442	0	6.2	6.2	11822000	0	0	11822000	0	0	1477800	all4931	All4931 protein
Q8YXJ2	Q8YXJ2	tr|Q8YXJ2|Q8YXJ2_NOSS1 Biogenesis of thylakoid protein A OS=Nostoc sp. (strain PCC 7120 / SAG 25.82 / UTEX 2576) OX=103690 GN=btpA PE=4 SV=1	0	0	1	30.168	0	0	3.5	17291000	0	0	17291000	0	0	1440900	btpA	Biogenesis of thylakoid protein A
Q8YPX3	Q8YPX3	tr|Q8YPX3|Q8YPX3_NOSS1 Alr4067 protein OS=Nostoc sp. (strain PCC 7120 / SAG 25.82 / UTEX 2576) OX=103690 GN=alr4067 PE=4 SV=1	0	0	1	18.317	0	0	5.5	35772000	0	0	11258000	0	0	1407300	alr4067	Alr4067 protein
Q8Z0E1	Q8Z0E1	tr|Q8Z0E1|Q8Z0E1_NOSS1 All0157 protein OS=Nostoc sp. (strain PCC 7120 / SAG 25.82 / UTEX 2576) OX=103690 GN=all0157 PE=4 SV=1	1	0	1	24.151	4.5	0	5.9	11979000	0	0	9830700	0	0	1404400	all0157	All0157 protein
Q8YRV1	Q8YRV1	tr|Q8YRV1|Q8YRV1_NOSS1 Heterodisulfide reductase, subunit B OS=Nostoc sp. (strain PCC 7120 / SAG 25.82 / UTEX 2576) OX=103690 GN=all3341 PE=4 SV=1	0	0	2	33.024	0	0	8.6	18055000	0	0	18055000	0	0	1388800	all3341	Heterodisulfide reductase, subunit B
Q8YUJ4;Q8YSG6	Q8YUJ4	tr|Q8YUJ4|Q8YUJ4_NOSS1 WD-40 repeat protein OS=Nostoc sp. (strain PCC 7120 / SAG 25.82 / UTEX 2576) OX=103690 GN=all2352 PE=4 SV=1	0	0	3	38.443	0	0	7.8	24193000	0	0	24193000	0	0	1273300	all2352	WD-40 repeat protein
Q8YU12	Q8YU12	tr|Q8YU12|Q8YU12_NOSS1 All2549 protein OS=Nostoc sp. (strain PCC 7120 / SAG 25.82 / UTEX 2576) OX=103690 GN=all2549 PE=4 SV=1	0	0	3	38.396	0	0	9.3	19740000	0	0	19740000	0	0	1161200	all2549	All2549 protein
Q8YLU7	Q8YLU7	tr|Q8YLU7|Q8YLU7_NOSS1 ATP-binding protein of ABC transporter OS=Nostoc sp. (strain PCC 7120 / SAG 25.82 / UTEX 2576) OX=103690 GN=alr5199 PE=4 SV=1	0	0	1	67.705	0	0	1.1	37922000	0	0	37922000	0	0	1149100	alr5199	ATP-binding protein of ABC transporter
Q8YVT3	Q8YVT3	sp|Q8YVT3|PRMA_NOSS1 Ribosomal protein L11 methyltransferase OS=Nostoc sp. (strain PCC 7120 / SAG 25.82 / UTEX 2576) OX=103690 GN=prmA PE=3 SV=1	0	0	2	33.763	0	0	6.9	16968000	0	0	16968000	0	0	1131200	prmA alr1891	Ribosomal protein L11 methyltransferase (L11 Mtase) (EC 2.1.1.-)
Q8Z0M9	Q8Z0M9	tr|Q8Z0M9|Q8Z0M9_NOSS1 Asr0062 protein OS=Nostoc sp. (strain PCC 7120 / SAG 25.82 / UTEX 2576) OX=103690 GN=asr0062 PE=4 SV=1	0	0	1	7.7433	0	0	11.8	4210200	0	0	4210200	0	0	1052600	asr0062	Asr0062 protein
Q8YY69	Q8YY69	sp|Q8YY69|THIC_NOSS1 Phosphomethylpyrimidine synthase OS=Nostoc sp. (strain PCC 7120 / SAG 25.82 / UTEX 2576) OX=103690 GN=thiC PE=3 SV=1	0	1	2	50.812	0	2.4	5	35788000	0	0	24738000	0	0	1030800	thiC all0982	Phosphomethylpyrimidine synthase (EC 4.1.99.17) (Hydroxymethylpyrimidine phosphate synthase) (HMP-P synthase) (HMP-phosphate synthase) (HMPP synthase) (Thiamine biosynthesis protein ThiC)
P26683;Q8YKW1;Q03065;Q9KHE4	P26683;Q8YKW1;Q03065;Q9KHE4	sp|P26683|SIGA_NOSS1 RNA polymerase sigma factor SigA OS=Nostoc sp. (strain PCC 7120 / SAG 25.82 / UTEX 2576) OX=103690 GN=sigA PE=3 SV=1;tr|Q8YKW1|Q8YKW1_NOSS1 Group 2 sigma 70-type sigma factor OS=Nostoc sp. (strain PCC 7120 / SAG 25.82 / UTEX 2576) OX=1	1	0	2	45.641	1.8	0	4.4	19105000	0	0	19105000	0	0	1005500	sigA rpoD all5263	RNA polymerase sigma factor SigA (Sigma-A)
Q8YXT9	Q8YXT9	tr|Q8YXT9|Q8YXT9_NOSS1 All1122 protein OS=Nostoc sp. (strain PCC 7120 / SAG 25.82 / UTEX 2576) OX=103690 GN=all1122 PE=4 SV=1	0	0	1	19.006	0	0	7.1	4936200	0	0	4936200	0	0	987250	all1122	All1122 protein
Q8YQ17	Q8YQ17	tr|Q8YQ17|Q8YQ17_NOSS1 Cytochrome D ubiquinol oxidase chain II OS=Nostoc sp. (strain PCC 7120 / SAG 25.82 / UTEX 2576) OX=103690 GN=all4023 PE=4 SV=1	0	0	1	38.618	0	0	2	7671100	0	0	7671100	0	0	958890	all4023	Cytochrome D ubiquinol oxidase chain II
Q8Z084	Q8Z084	tr|Q8Z084|Q8Z084_NOSS1 Alr0214 protein OS=Nostoc sp. (strain PCC 7120 / SAG 25.82 / UTEX 2576) OX=103690 GN=alr0214 PE=4 SV=1	0	0	2	16.735	0	0	11.5	6463900	0	0	6463900	0	0	923410	alr0214	Alr0214 protein
Q8Z0N3	Q8Z0N3	tr|Q8Z0N3|Q8Z0N3_NOSS1 D-lactate dehydrogenase OS=Nostoc sp. (strain PCC 7120 / SAG 25.82 / UTEX 2576) OX=103690 GN=alr0058 PE=3 SV=1	0	0	2	37.458	0	0	5.6	14577000	0	0	14577000	0	0	911050	alr0058	D-lactate dehydrogenase
Q8YMP1	Q8YMP1	tr|Q8YMP1|Q8YMP1_NOSS1 All4892 protein OS=Nostoc sp. (strain PCC 7120 / SAG 25.82 / UTEX 2576) OX=103690 GN=all4892 PE=4 SV=1	1	0	2	50.269	2.6	0	4.6	14545000	0	0	14545000	0	0	909030	all4892	All4892 protein
K4K3R1;Q8YQM3	K4K3R1;Q8YQM3	tr|K4K3R1|K4K3R1_NOSS1 Beta-Ig-H3/fasciclin (Fragment) OS=Nostoc sp. (strain PCC 7120 / SAG 25.82 / UTEX 2576) OX=103690 PE=4 SV=1;tr|Q8YQM3|Q8YQM3_NOSS1 All3797 protein OS=Nostoc sp. (strain PCC 7120 / SAG 25.82 / UTEX 2576) OX=103690 GN=all3797 PE=4 SV=1	0	0	2	24.903	0	0	11.6	12348000	0	0	12348000	0	0	882010		Beta-Ig-H3/fasciclin (Fragment)
Q8YZ03	Q8YZ03	tr|Q8YZ03|Q8YZ03_NOSS1 Alr0685 protein OS=Nostoc sp. (strain PCC 7120 / SAG 25.82 / UTEX 2576) OX=103690 GN=alr0685 PE=4 SV=1	0	0	1	21.953	0	0	5.8	10022000	0	0	6145600	0	0	877940	alr0685	Alr0685 protein
Q8YUH1	Q8YUH1	tr|Q8YUH1|Q8YUH1_NOSS1 All2375 protein OS=Nostoc sp. (strain PCC 7120 / SAG 25.82 / UTEX 2576) OX=103690 GN=all2375 PE=4 SV=1	0	0	1	15.341	0	0	9.7	8027800	0	0	8027800	0	0	802780	all2375	All2375 protein
Q8Z085	Q8Z085	tr|Q8Z085|Q8Z085_NOSS1 Geranylgeranyl diphosphate synthase OS=Nostoc sp. (strain PCC 7120 / SAG 25.82 / UTEX 2576) OX=103690 GN=alr0213 PE=3 SV=1	0	0	1	33.706	0	0	2.3	11528000	0	0	11528000	0	0	768510	alr0213	Geranylgeranyl diphosphate synthase
Q8YRA3	Q8YRA3	tr|Q8YRA3|Q8YRA3_NOSS1 All3545 protein OS=Nostoc sp. (strain PCC 7120 / SAG 25.82 / UTEX 2576) OX=103690 GN=all3545 PE=4 SV=1	0	0	1	12.019	0	0	7.6	5778700	0	0	5778700	0	0	722340	all3545	All3545 protein
Q8YVW0	Q8YVW0	tr|Q8YVW0|Q8YVW0_NOSS1 Carboxyphosphonoenolpyruvate phosphonomutase OS=Nostoc sp. (strain PCC 7120 / SAG 25.82 / UTEX 2576) OX=103690 GN=all1863 PE=4 SV=1	0	0	1	30.415	0	0	3.5	7809600	0	0	7809600	0	0	709960	all1863	Carboxyphosphonoenolpyruvate phosphonomutase
Q8YMX0	Q8YMX0	tr|Q8YMX0|Q8YMX0_NOSS1 All4804 protein OS=Nostoc sp. (strain PCC 7120 / SAG 25.82 / UTEX 2576) OX=103690 GN=all4804 PE=4 SV=1	0	0	1	18.068	0	0	10.1	2628300	0	0	2628300	0	0	657070	all4804	All4804 protein
Q8YV73;Q8YV71	Q8YV73;Q8YV71	tr|Q8YV73|Q8YV73_NOSS1 All2108 protein OS=Nostoc sp. (strain PCC 7120 / SAG 25.82 / UTEX 2576) OX=103690 GN=all2108 PE=4 SV=1;tr|Q8YV71|Q8YV71_NOSS1 All2110 protein OS=Nostoc sp. (strain PCC 7120 / SAG 25.82 / UTEX 2576) OX=103690 GN=all2110 PE=4 SV=1	0	0	1	22.283	0	0	4	23755000	0	0	7443600	0	0	620300	all2108	All2108 protein
Q8YY66	Q8YY66	tr|Q8YY66|Q8YY66_NOSS1 Alr0986 protein OS=Nostoc sp. (strain PCC 7120 / SAG 25.82 / UTEX 2576) OX=103690 GN=alr0986 PE=4 SV=1	0	0	1	34.941	0	0	3.4	4979700	0	0	4083000	0	0	583280	alr0986	Alr0986 protein
Q8YRV0	Q8YRV0	tr|Q8YRV0|Q8YRV0_NOSS1 3-oxoacyl-[acyl-carrier-protein] synthase 2 OS=Nostoc sp. (strain PCC 7120 / SAG 25.82 / UTEX 2576) OX=103690 GN=alr3343 PE=3 SV=1	0	0	1	43.906	0	0	1.7	8693400	0	0	8693400	0	0	579560	alr3343	3-oxoacyl-[acyl-carrier-protein] synthase 2 (EC 2.3.1.179)
Q8YWD5	Q8YWD5	tr|Q8YWD5|Q8YWD5_NOSS1 Sodium/solute symporter OS=Nostoc sp. (strain PCC 7120 / SAG 25.82 / UTEX 2576) OX=103690 GN=all1678 PE=3 SV=1	0	0	1	53.784	0	0	2.6	10161000	0	0	10161000	0	0	564520	all1678	Sodium/solute symporter
Q8YPV3	Q8YPV3	tr|Q8YPV3|Q8YPV3_NOSS1 Protein kinase C inhibitor OS=Nostoc sp. (strain PCC 7120 / SAG 25.82 / UTEX 2576) OX=103690 GN=all4087 PE=4 SV=1	0	0	1	13.445	0	0	9.8	3900700	0	0	3900700	0	0	557250	all4087	Protein kinase C inhibitor
Q8YYJ7	Q8YYJ7	tr|Q8YYJ7|Q8YYJ7_NOSS1 Lysophospholipase OS=Nostoc sp. (strain PCC 7120 / SAG 25.82 / UTEX 2576) OX=103690 GN=alr0851 PE=4 SV=1	0	0	1	31.232	0	0	3.9	8203400	0	0	6155900	0	0	473530	alr0851	Lysophospholipase
Q8YPA3	Q8YPA3	tr|Q8YPA3|Q8YPA3_NOSS1 All4296 protein OS=Nostoc sp. (strain PCC 7120 / SAG 25.82 / UTEX 2576) OX=103690 GN=all4296 PE=4 SV=1	0	0	2	56.588	0	0	4.2	13355000	0	0	13355000	0	0	460510	all4296	All4296 protein
Q8YRW2	Q8YRW2	tr|Q8YRW2|Q8YRW2_NOSS1 Alr3330 protein OS=Nostoc sp. (strain PCC 7120 / SAG 25.82 / UTEX 2576) OX=103690 GN=alr3330 PE=4 SV=1	0	0	1	13.381	0	0	6.5	1707300	0	0	1707300	0	0	426830	alr3330	Alr3330 protein
Q8YMY6	Q8YMY6	tr|Q8YMY6|Q8YMY6_NOSS1 Alr4788 protein OS=Nostoc sp. (strain PCC 7120 / SAG 25.82 / UTEX 2576) OX=103690 GN=alr4788 PE=4 SV=1	0	0	1	19.221	0	0	6.4	32644000	0	0	1224100	0	0	408020	alr4788	Alr4788 protein
Q8YYS4	Q8YYS4	tr|Q8YYS4|Q8YYS4_NOSS1 All0772 protein OS=Nostoc sp. (strain PCC 7120 / SAG 25.82 / UTEX 2576) OX=103690 GN=all0772 PE=4 SV=1	0	0	2	23.528	0	0	8.3	4773300	0	0	4773300	0	0	397780	all0772	All0772 protein
Q8YZA3	Q8YZA3	tr|Q8YZA3|Q8YZA3_NOSS1 Alr0576 protein OS=Nostoc sp. (strain PCC 7120 / SAG 25.82 / UTEX 2576) OX=103690 GN=alr0576 PE=4 SV=1	0	0	1	12.501	0	0	10.3	5116100	0	0	1950000	0	0	278570	alr0576	Alr0576 protein
Q8YQJ6	Q8YQJ6	tr|Q8YQJ6|Q8YQJ6_NOSS1 Alr3827 protein OS=Nostoc sp. (strain PCC 7120 / SAG 25.82 / UTEX 2576) OX=103690 GN=alr3827 PE=4 SV=1	0	0	1	54.569	0	0	2.3	6579200	0	0	6579200	0	0	274130	alr3827	Alr3827 protein
Q8YZX5	Q8YZX5	tr|Q8YZX5|Q8YZX5_NOSS1 Two-component sensor histidine kinase OS=Nostoc sp. (strain PCC 7120 / SAG 25.82 / UTEX 2576) OX=103690 GN=all0330 PE=4 SV=1	0	0	1	74.678	0	0	1.6	8143800	0	0	8143800	0	0	262700	all0330	Two-component sensor histidine kinase
Q8YUG1	Q8YUG1	tr|Q8YUG1|Q8YUG1_NOSS1 Alr2386 protein OS=Nostoc sp. (strain PCC 7120 / SAG 25.82 / UTEX 2576) OX=103690 GN=alr2386 PE=4 SV=1	0	1	1	15.7	0	9.3	9.3	1980300	0	0	1980300	0	0	247540	alr2386	Alr2386 protein
Q8YXK3	Q8YXK3	tr|Q8YXK3|Q8YXK3_NOSS1 Alr1209 protein OS=Nostoc sp. (strain PCC 7120 / SAG 25.82 / UTEX 2576) OX=103690 GN=alr1209 PE=4 SV=1	0	0	1	40.974	0	0	2.9	6594300	0	0	5192400	0	0	247260	alr1209	Alr1209 protein
Q8Z0N7	Q8Z0N7	tr|Q8Z0N7|Q8Z0N7_NOSS1 Alr0054 protein OS=Nostoc sp. (strain PCC 7120 / SAG 25.82 / UTEX 2576) OX=103690 GN=alr0054 PE=4 SV=1	0	0	1	47.08	0	0	2.7	3082100	0	0	3082100	0	0	205470	alr0054	Alr0054 protein
Q8YR96	Q8YR96	tr|Q8YR96|Q8YR96_NOSS1 Exopolyphosphatase OS=Nostoc sp. (strain PCC 7120 / SAG 25.82 / UTEX 2576) OX=103690 GN=all3552 PE=4 SV=1	0	0	2	61.802	0	0	3.3	4971400	0	0	4971400	0	0	191210	all3552	Exopolyphosphatase
Q8YSA2	Q8YSA2	tr|Q8YSA2|Q8YSA2_NOSS1 Glutamine-binding periplasmic protein of glutamine ABC transporter OS=Nostoc sp. (strain PCC 7120 / SAG 25.82 / UTEX 2576) OX=103690 GN=alr3187 PE=3 SV=1	0	0	1	54.787	0	0	1.4	4065700	0	0	4065700	0	0	169400	alr3187	Glutamine-binding periplasmic protein of glutamine ABC transporter
Q8YVD0	Q8YVD0	sp|Q8YVD0|DAPF1_NOSS1 Diaminopimelate epimerase 1 OS=Nostoc sp. (strain PCC 7120 / SAG 25.82 / UTEX 2576) OX=103690 GN=dapF1 PE=3 SV=2	0	0	1	30.232	0	0	5.7	2446500	0	0	2446500	0	0	163100	dapF1 alr2048	Diaminopimelate epimerase 1 (DAP epimerase 1) (EC 5.1.1.7) (PLP-independent amino acid racemase 1)
P58571	P58571	sp|P58571|CHLI_NOSS1 Magnesium-chelatase subunit ChlI OS=Nostoc sp. (strain PCC 7120 / SAG 25.82 / UTEX 2576) OX=103690 GN=chlI PE=3 SV=1	0	0	1	41.245	0	0	3.5	3492100	0	0	3492100	0	0	158730	chlI all0152	Magnesium-chelatase subunit ChlI (EC 6.6.1.1) (Mg-protoporphyrin IX chelatase)
Q8YRP9	Q8YRP9	tr|Q8YRP9|Q8YRP9_NOSS1 Adenylosuccinate lyase OS=Nostoc sp. (strain PCC 7120 / SAG 25.82 / UTEX 2576) OX=103690 GN=alr3395 PE=3 SV=1	0	0	1	48.492	0	0	1.9	3653200	0	0	3653200	0	0	146130	alr3395	Adenylosuccinate lyase (ASL) (EC 4.3.2.2) (Adenylosuccinase)
Q8YU95	Q8YU95	tr|Q8YU95|Q8YU95_NOSS1 All2459 protein OS=Nostoc sp. (strain PCC 7120 / SAG 25.82 / UTEX 2576) OX=103690 GN=all2459 PE=4 SV=1	0	0	2	49.716	0	0	5.2	3973900	0	0	3973900	0	0	141920	all2459	All2459 protein
Q8YSP7	Q8YSP7	tr|Q8YSP7|Q8YSP7_NOSS1 Two-component sensor histidine kinase OS=Nostoc sp. (strain PCC 7120 / SAG 25.82 / UTEX 2576) OX=103690 GN=alr3037 PE=4 SV=1	0	0	1	44.857	0	0	1.8	3374500	0	0	3374500	0	0	140600	alr3037	Two-component sensor histidine kinase
Q8Z097	Q8Z097	tr|Q8Z097|Q8Z097_NOSS1 Alr0201 protein OS=Nostoc sp. (strain PCC 7120 / SAG 25.82 / UTEX 2576) OX=103690 GN=alr0201 PE=3 SV=1	0	1	1	23.903	0	6.4	6.4	642950	0	0	642950	0	0	107160	alr0201	Alr0201 protein
Q8YP22	Q8YP22	tr|Q8YP22|Q8YP22_NOSS1 Delta-aminolevulinic acid dehydratase OS=Nostoc sp. (strain PCC 7120 / SAG 25.82 / UTEX 2576) OX=103690 GN=alr4380 PE=3 SV=1	0	0	1	35.586	0	0	3.4	9336700	0	0	1436000	0	0	84471	alr4380	Delta-aminolevulinic acid dehydratase (EC 4.2.1.24)
Q8Z0P2	Q8Z0P2	tr|Q8Z0P2|Q8Z0P2_NOSS1 All0048 protein OS=Nostoc sp. (strain PCC 7120 / SAG 25.82 / UTEX 2576) OX=103690 GN=all0048 PE=4 SV=1	0	0	1	22.69	0	0	6.5	840750	0	0	840750	0	0	84075	all0048	All0048 protein
Q8YQM6	Q8YQM6	sp|Q8YQM6|TRPB2_NOSS1 Tryptophan synthase beta chain 2 OS=Nostoc sp. (strain PCC 7120 / SAG 25.82 / UTEX 2576) OX=103690 GN=trpB2 PE=3 SV=1	0	0	1	44.811	0	0	2.9	1733000	0	0	1733000	0	0	78775	trpB2 all3794	Tryptophan synthase beta chain 2 (EC 4.2.1.20)
Q8YRT5	Q8YRT5	tr|Q8YRT5|Q8YRT5_NOSS1 3-hydroxyacid dehydrogenase OS=Nostoc sp. (strain PCC 7120 / SAG 25.82 / UTEX 2576) OX=103690 GN=alr3358 PE=4 SV=1	0	0	1	31.732	0	0	6.5	1031400	0	0	1031400	0	0	73671	alr3358	3-hydroxyacid dehydrogenase
Q8YZ37	Q8YZ37	sp|Q8YZ37|HEM61_NOSS1 Coproporphyrinogen-III oxidase, aerobic 1 OS=Nostoc sp. (strain PCC 7120 / SAG 25.82 / UTEX 2576) OX=103690 GN=hemF1 PE=3 SV=1	0	0	1	36.514	0	0	3.8	1314900	0	0	1314900	0	0	73048	hemF1 all0650	Coproporphyrinogen-III oxidase, aerobic 1 (Coprogen oxidase 1) (Coproporphyrinogenase 1) (EC 1.3.3.3)
Q8YQG0	Q8YQG0	tr|Q8YQG0|Q8YQG0_NOSS1 4-alpha-glucanotransferase OS=Nostoc sp. (strain PCC 7120 / SAG 25.82 / UTEX 2576) OX=103690 GN=alr3871 PE=3 SV=1	0	0	1	57.349	0	0	1.6	1422300	0	0	1422300	0	0	67731	alr3871	4-alpha-glucanotransferase (EC 2.4.1.25) (Amylomaltase) (Disproportionating enzyme)
Q8Z098	Q8Z098	sp|Q8Z098|Y200_NOSS1 Putative nickel insertion protein OS=Nostoc sp. (strain PCC 7120 / SAG 25.82 / UTEX 2576) OX=103690 GN=all0200 PE=3 SV=1	0	0	1	46.645	0	0	2.3	3905500	0	0	886290	0	0	63306	all0200	Putative nickel insertion protein
Q8YZH6	Q8YZH6	sp|Q8YZH6|YC92L_NOSS1 Ycf92-like protein OS=Nostoc sp. (strain PCC 7120 / SAG 25.82 / UTEX 2576) OX=103690 GN=alr0484 PE=3 SV=1	0	0	1	35.29	0	0	2.6	900400	0	0	900400	0	0	60027	alr0484	Ycf92-like protein
P46080	P46080	sp|P46080|Y2391_NOSS1 Uncharacterized protein all2391 OS=Nostoc sp. (strain PCC 7120 / SAG 25.82 / UTEX 2576) OX=103690 GN=all2391 PE=4 SV=2	0	0	1	41.34	0	0	3.7	1056000	0	0	1056000	0	0	50285	all2391	Uncharacterized protein all2391
Q8YXU7	Q8YXU7	tr|Q8YXU7|Q8YXU7_NOSS1 Alr1112 protein OS=Nostoc sp. (strain PCC 7120 / SAG 25.82 / UTEX 2576) OX=103690 GN=alr1112 PE=4 SV=1	2	1	1	83.01	2.3	1.4	1.4	692340	0	0	692340	0	0	15385	alr1112	Alr1112 protein

## Sheet: a-GFP-FraD II
																orange marked cells are >100x compared to control
Protein IDs	Majority protein IDs	Fasta headers	Number of proteins	Peptides control	Peptidessample 1	Peptides sample 2	Mol. weight [kDa]	Q-value	Sequence coverage control [%]	Sequence coverage sample 1 [%]	Sequence coverage sample 2 [%]	Intensity control	Intensity sample 1	Intensity sample 2	iBAQ contr (7120.800-)	iBAQ sample 1 (CSVT2.779-)	iBAQ sample 2 (CSVT2.779+)	Gene name	Protein name
P46079	P46079	sp|P46079|Y2393_NOSS1 Uncharacterized protein alr2393 OS=Nostoc sp. (strain PCC 7120 / SAG 25.82 / UTEX 2576) OX=103690 GN=alr2393 PE=4 SV=2	1	3	20	19	39.312	0	8.5	49.6	46.9	22908000	33042000000	26840000000	1431800	2065100000	1677500000	alr2393	Uncharacterized protein alr2393
Q8YQT8	Q8YQT8	tr|Q8YQT8|Q8YQT8_NOSS1 Alr3729 protein OS=Nostoc sp. (strain PCC 7120 / SAG 25.82 / UTEX 2576) OX=103690 GN=alr3729 PE=4 SV=1	1	0	4	4	15.571	0	0	29.7	29.7	0	187290000	308050000	0	31215000	51342000	alr3729	Alr3729 protein
Q8YPT2	Q8YPT2	tr|Q8YPT2|Q8YPT2_NOSS1 All4109 protein OS=Nostoc sp. (strain PCC 7120 / SAG 25.82 / UTEX 2576) OX=103690 GN=all4109 PE=4 SV=1	1	2	9	17	26.663	0	10.6	42.6	62.6	12088000	382480000	1531500000	805880	25499000	102100000	all4109	All4109 protein
Q8YY27	Q8YY27	sp|Q8YY27|PSBY_NOSS1 Photosystem II protein Y OS=Nostoc sp. (strain PCC 7120 / SAG 25.82 / UTEX 2576) OX=103690 GN=psbY PE=3 SV=1	1	0	1	0	4.3851	0.0041322	0	19.5	0	0	35703000	0	0	17852000	0	psbY asr1025	Photosystem II protein Y
Q8YNW0	Q8YNW0	sp|Q8YNW0|RS18_NOSS1 30S ribosomal protein S18 OS=Nostoc sp. (strain PCC 7120 / SAG 25.82 / UTEX 2576) OX=103690 GN=rpsR PE=3 SV=1	1	0	3	1	8.2817	0	0	36.6	9.9	0	60989000	23606000	0	15247000	5901500	rpsR rps18 asl4451	30S ribosomal protein S18
Q8YRQ3	Q8YRQ3	tr|Q8YRQ3|Q8YRQ3_NOSS1 All3391 protein OS=Nostoc sp. (strain PCC 7120 / SAG 25.82 / UTEX 2576) OX=103690 GN=all3391 PE=4 SV=1	1	0	1	0	17.589	0.0081301	0	5.1	0	0	43348000	0	0	8669600	0	all3391	All3391 protein
Q8YPL6	Q8YPL6	tr|Q8YPL6|Q8YPL6_NOSS1 Alr4178 protein OS=Nostoc sp. (strain PCC 7120 / SAG 25.82 / UTEX 2576) OX=103690 GN=alr4178 PE=4 SV=1	1	0	9	5	42.73	0	0	23.8	15.2	0	115870000	36807000	0	5793500	1840400	alr4178	Alr4178 protein
Q8YRS8	Q8YRS8	tr|Q8YRS8|Q8YRS8_NOSS1 Alr3365 protein OS=Nostoc sp. (strain PCC 7120 / SAG 25.82 / UTEX 2576) OX=103690 GN=alr3365 PE=4 SV=1	1	0	6	3	38.214	0	0	22.6	9.6	0	80920000	27703000	0	4760000	1629600	alr3365	Alr3365 protein
Q8YPF1	Q8YPF1	sp|Q8YPF1|KDPC2_NOSS1 Potassium-transporting ATPase KdpC subunit 2 OS=Nostoc sp. (strain PCC 7120 / SAG 25.82 / UTEX 2576) OX=103690 GN=kdpC2 PE=3 SV=1	1	0	3	1	21.938	0	0	24.6	7	0	27708000	2583800	0	4618000	430630	kdpC2 all4243	Potassium-transporting ATPase KdpC subunit 2 (ATP phosphohydrolase [potassium-transporting] C chain 2) (Potassium-binding and translocating subunit C 2) (Potassium-translocating ATPase C chain 2)
Q8Z0E2	Q8Z0E2	tr|Q8Z0E2|Q8Z0E2_NOSS1 All0156 protein OS=Nostoc sp. (strain PCC 7120 / SAG 25.82 / UTEX 2576) OX=103690 GN=all0156 PE=4 SV=1	1	0	1	1	19.676	0	0	6.9	4	0	18449000	3939200	0	4612300	984800	all0156	All0156 protein
Q8YVS7	Q8YVS7	sp|Q8YVS7|HO1_NOSS1 Heme oxygenase 1 OS=Nostoc sp. (strain PCC 7120 / SAG 25.82 / UTEX 2576) OX=103690 GN=pbsA1 PE=3 SV=1	1	0	3	1	26.901	0	0	15.5	5	0	64866000	17646000	0	4324400	1176400	pbsA1 all1897	Heme oxygenase 1 (EC 1.14.14.18)
Q8YRX6	Q8YRX6	tr|Q8YRX6|Q8YRX6_NOSS1 All3316 protein OS=Nostoc sp. (strain PCC 7120 / SAG 25.82 / UTEX 2576) OX=103690 GN=all3316 PE=4 SV=1	1	0	1	1	18.31	0	0	7.8	7.8	0	23767000	15209000	0	3961200	2534800	all3316	All3316 protein
Q8YSB1	Q8YSB1	tr|Q8YSB1|Q8YSB1_NOSS1 Alr3178 protein OS=Nostoc sp. (strain PCC 7120 / SAG 25.82 / UTEX 2576) OX=103690 GN=alr3178 PE=4 SV=1	1	0	1	1	21.079	0.0032859	0	4.8	4.8	0	14325000	13007000	0	3581300	3251800	alr3178	Alr3178 protein
Q8YQ30	Q8YQ30	tr|Q8YQ30|Q8YQ30_NOSS1 All4006 protein OS=Nostoc sp. (strain PCC 7120 / SAG 25.82 / UTEX 2576) OX=103690 GN=all4006 PE=4 SV=1	1	1	1	1	14.313	0	8.7	8.7	8.7	0	12250000	8000700	0	3062400	2000200	all4006	All4006 protein
Q8YV28	Q8YV28	tr|Q8YV28|Q8YV28_NOSS1 Outer membrane heme receptor OS=Nostoc sp. (strain PCC 7120 / SAG 25.82 / UTEX 2576) OX=103690 GN=alr2153 PE=3 SV=1	1	0	8	6	89.572	0	0	11.6	8.2	0	115440000	68533000	0	2684600	1593800	alr2153	Outer membrane heme receptor
Q8YN84	Q8YN84	tr|Q8YN84|Q8YN84_NOSS1 Cytochrome P450 OS=Nostoc sp. (strain PCC 7120 / SAG 25.82 / UTEX 2576) OX=103690 GN=alr4686 PE=3 SV=1	1	0	5	6	53.785	0	0	13	17.1	0	65956000	48325000	0	2442800	1789800	alr4686	Cytochrome P450
Q8YW72	Q8YW72	tr|Q8YW72|Q8YW72_NOSS1 Sulfolipid biosynthesis protein OS=Nostoc sp. (strain PCC 7120 / SAG 25.82 / UTEX 2576) OX=103690 GN=alr1744 PE=4 SV=1	1	1	3	3	43.263	0	3.1	9.9	9.9	0	46996000	29300000	0	2237900	1395300	alr1744	Sulfolipid biosynthesis protein
Q8YZB2	Q8YZB2	tr|Q8YZB2|Q8YZB2_NOSS1 All0567 protein OS=Nostoc sp. (strain PCC 7120 / SAG 25.82 / UTEX 2576) OX=103690 GN=all0567 PE=4 SV=1	1	0	3	0	38.225	0	0	8.5	0	0	35418000	0	0	2213600	0	all0567	All0567 protein
Q8YSV0	Q8YSV0	tr|Q8YSV0|Q8YSV0_NOSS1 Penicillin-binding protein OS=Nostoc sp. (strain PCC 7120 / SAG 25.82 / UTEX 2576) OX=103690 GN=all2981 PE=4 SV=1	1	0	7	2	70.023	0	0	12.5	2.8	0	67849000	14504000	0	2056000	439520	all2981	Penicillin-binding protein
Q8YNH8	Q8YNH8	tr|Q8YNH8|Q8YNH8_NOSS1 Alr4587 protein OS=Nostoc sp. (strain PCC 7120 / SAG 25.82 / UTEX 2576) OX=103690 GN=alr4587 PE=3 SV=1	1	0	1	0	23.507	0	0	7	0	0	9812700	0	0	1962500	0	alr4587	Alr4587 protein
Q8YYU7	Q8YYU7	sp|Q8YYU7|RS15_NOSS1 30S ribosomal protein S15 OS=Nostoc sp. (strain PCC 7120 / SAG 25.82 / UTEX 2576) OX=103690 GN=rpsO PE=3 SV=1	1	0	1	1	10.294	0	0	7.9	7.9	0	9229000	5908700	0	1845800	1181700	rpsO rps15 asl0749	30S ribosomal protein S15
Q8YNH1	Q8YNH1	tr|Q8YNH1|Q8YNH1_NOSS1 Alr4595 protein OS=Nostoc sp. (strain PCC 7120 / SAG 25.82 / UTEX 2576) OX=103690 GN=alr4595 PE=4 SV=1	1	0	1	2	33.135	0.0032644	0	2.4	5.4	0	14573000	11585000	0	1619200	1287200	alr4595	Alr4595 protein
Q8YWH9	Q8YWH9	tr|Q8YWH9|Q8YWH9_NOSS1 Alr1634 protein OS=Nostoc sp. (strain PCC 7120 / SAG 25.82 / UTEX 2576) OX=103690 GN=alr1634 PE=4 SV=1	1	0	2	1	31.932	0	0	7.3	3.5	0	25033000	5663700	0	1564500	353980	alr1634	Alr1634 protein
P0A3D9	P0A3D9	sp|P0A3D9|FLAV_NOSS1 Flavodoxin OS=Nostoc sp. (strain PCC 7120 / SAG 25.82 / UTEX 2576) OX=103690 GN=isiB PE=1 SV=2	1	0	1	1	18.964	0	0	6.5	6.5	0	9376100	13206000	0	1562700	2201000	isiB alr2405	Flavodoxin
Q8YZX2	Q8YZX2	tr|Q8YZX2|Q8YZX2_NOSS1 All0333 protein OS=Nostoc sp. (strain PCC 7120 / SAG 25.82 / UTEX 2576) OX=103690 GN=all0333 PE=4 SV=1	1	0	1	0	12.813	0	0	8.6	0	0	12101000	0	0	1344600	0	all0333	All0333 protein
Q8YM84	Q8YM84	tr|Q8YM84|Q8YM84_NOSS1 All5052 protein OS=Nostoc sp. (strain PCC 7120 / SAG 25.82 / UTEX 2576) OX=103690 GN=all5052 PE=4 SV=1	1	0	3	2	51.763	0	0	9.6	5.9	0	25172000	11758000	0	1258600	587910	all5052	All5052 protein
Q8YLW2	Q8YLW2	tr|Q8YLW2|Q8YLW2_NOSS1 Magnesium transporter MgtE OS=Nostoc sp. (strain PCC 7120 / SAG 25.82 / UTEX 2576) OX=103690 GN=all5184 PE=3 SV=1	1	0	2	2	51.609	0	0	3.9	4.5	0	28824000	11030000	0	1153000	441210	all5184	Magnesium transporter MgtE
Q8YME6	Q8YME6	tr|Q8YME6|Q8YME6_NOSS1 All4988 protein OS=Nostoc sp. (strain PCC 7120 / SAG 25.82 / UTEX 2576) OX=103690 GN=all4988 PE=4 SV=1	1	0	2	1	25.584	0	0	9.3	4.4	0	13764000	16128000	0	1147000	1344000	all4988	All4988 protein
Q8YZ64	Q8YZ64	tr|Q8YZ64|Q8YZ64_NOSS1 Glycolate oxidase subunit (Fe-S) protein OS=Nostoc sp. (strain PCC 7120 / SAG 25.82 / UTEX 2576) OX=103690 GN=all0623 PE=4 SV=1	1	0	1	1	49.388	0	0	2.7	2.7	0	23927000	12385000	0	1139400	589760	all0623	Glycolate oxidase subunit (Fe-S) protein
Q8YNS3	Q8YNS3	tr|Q8YNS3|Q8YNS3_NOSS1 Alr4488 protein OS=Nostoc sp. (strain PCC 7120 / SAG 25.82 / UTEX 2576) OX=103690 GN=alr4488 PE=4 SV=1	1	0	2	0	81.405	0	0	3.2	0	0	32525000	0	0	1016400	0	alr4488	Alr4488 protein
Q8YXX5	Q8YXX5	tr|Q8YXX5|Q8YXX5_NOSS1 Photosystem II reaction center Psb28 protein OS=Nostoc sp. (strain PCC 7120 / SAG 25.82 / UTEX 2576) OX=103690 GN=all1082 PE=3 SV=1	1	0	1	0	14.18	0	0	12.3	0	0	5001600	0	0	1000300	0	all1082	Photosystem II reaction center Psb28 protein
Q8YX89	Q8YX89	tr|Q8YX89|Q8YX89_NOSS1 All1326 protein OS=Nostoc sp. (strain PCC 7120 / SAG 25.82 / UTEX 2576) OX=103690 GN=all1326 PE=4 SV=1	1	0	1	1	24.094	0	0	5.5	10.6	0	4829800	4178200	0	965960	835630	all1326	All1326 protein
Q8YLH6	Q8YLH6	tr|Q8YLH6|Q8YLH6_NOSS1 All5322 protein OS=Nostoc sp. (strain PCC 7120 / SAG 25.82 / UTEX 2576) OX=103690 GN=all5322 PE=4 SV=1	1	0	1	0	45.121	0	0	2.9	0	0	13165000	0	0	940340	0	all5322	All5322 protein
Q8YNY5	Q8YNY5	tr|Q8YNY5|Q8YNY5_NOSS1 All4424 protein OS=Nostoc sp. (strain PCC 7120 / SAG 25.82 / UTEX 2576) OX=103690 GN=all4424 PE=4 SV=1	1	0	1	0	33.716	0	0	6.7	0	0	14945000	0	0	934040	0	all4424	All4424 protein
Q8YQL2;Q9KHE9	Q8YQL2	sp|Q8YQL2|CARB_NOSS1 Carbamoyl-phosphate synthase large chain OS=Nostoc sp. (strain PCC 7120 / SAG 25.82 / UTEX 2576) OX=103690 GN=carB PE=3 SV=1	2	0	6	2	121.16	0	0	5.3	1.6	0	55004000	5292600	0	932270	89705	carB alr3809	Carbamoyl-phosphate synthase large chain (EC 6.3.5.5) (Carbamoyl-phosphate synthetase ammonia chain)
Q8YZ63	Q8YZ63	tr|Q8YZ63|Q8YZ63_NOSS1 Glycolate oxidase subunit OS=Nostoc sp. (strain PCC 7120 / SAG 25.82 / UTEX 2576) OX=103690 GN=glcE PE=4 SV=1	1	0	3	3	45.989	0	0	10.4	7.7	0	19505000	12446000	0	928830	592690	glcE	Glycolate oxidase subunit
Q8YQM3;K4K3R1	Q8YQM3;K4K3R1	tr|Q8YQM3|Q8YQM3_NOSS1 All3797 protein OS=Nostoc sp. (strain PCC 7120 / SAG 25.82 / UTEX 2576) OX=103690 GN=all3797 PE=4 SV=1;tr|K4K3R1|K4K3R1_NOSS1 Beta-Ig-H3/fasciclin (Fragment) OS=Nostoc sp. (strain PCC 7120 / SAG 25.82 / UTEX 2576) OX=103690 PE=4 SV=1	2	0	1	5	27.889	0	0	4.6	28	0	13416000	62834000	0	838480	3927200	all3797	All3797 protein
Q8YZ33	Q8YZ33	tr|Q8YZ33|Q8YZ33_NOSS1 Asr0654 protein OS=Nostoc sp. (strain PCC 7120 / SAG 25.82 / UTEX 2576) OX=103690 GN=asr0654 PE=4 SV=1	1	0	1	1	7.3274	0	0	20	20	0	4174900	3152000	0	834980	630410	asr0654	Asr0654 protein
Q8YNE3	Q8YNE3	sp|Q8YNE3|IF3_NOSS1 Translation initiation factor IF-3 OS=Nostoc sp. (strain PCC 7120 / SAG 25.82 / UTEX 2576) OX=103690 GN=infC PE=3 SV=1	1	0	2	1	20.75	0	0	10.2	5.6	0	7357600	2372200	0	817510	263570	infC all4623	Translation initiation factor IF-3
Q8YW65	Q8YW65	tr|Q8YW65|Q8YW65_NOSS1 All1751 protein OS=Nostoc sp. (strain PCC 7120 / SAG 25.82 / UTEX 2576) OX=103690 GN=all1751 PE=4 SV=1	1	0	2	1	36.432	0	0	8.7	4.6	0	11333000	7462400	0	809520	533030	all1751	All1751 protein
Q8YUI5	Q8YUI5	tr|Q8YUI5|Q8YUI5_NOSS1 Mannose-1-phosphate guanyltransferase OS=Nostoc sp. (strain PCC 7120 / SAG 25.82 / UTEX 2576) OX=103690 GN=alr2361 PE=4 SV=1	1	0	2	0	92.692	0	0	3	0	0	29702000	0	0	802750	0	alr2361	Mannose-1-phosphate guanyltransferase
Q8YSE9	Q8YSE9	sp|Q8YSE9|Y3139_NOSS1 Putative 5-nucleotidase alr3139 OS=Nostoc sp. (strain PCC 7120 / SAG 25.82 / UTEX 2576) OX=103690 GN=alr3139 PE=3 SV=1	1	0	1	0	24.624	0	0	7.1	0	0	10110000	0	0	777720	0	alr3139	Putative 5'-nucleotidase alr3139 (EC 3.1.3.5) (Nucleoside 5'-monophosphate phosphohydrolase)
Q8YXK5	Q8YXK5	sp|Q8YXK5|PYRH_NOSS1 Uridylate kinase OS=Nostoc sp. (strain PCC 7120 / SAG 25.82 / UTEX 2576) OX=103690 GN=pyrH PE=3 SV=1	1	0	1	0	26.042	0	0	6.6	0	0	9020500	0	0	751700	0	pyrH alr1207	Uridylate kinase (UK) (EC 2.7.4.22) (Uridine monophosphate kinase) (UMP kinase) (UMPK)
Q8YM23	Q8YM23	tr|Q8YM23|Q8YM23_NOSS1 All5118 protein OS=Nostoc sp. (strain PCC 7120 / SAG 25.82 / UTEX 2576) OX=103690 GN=all5118 PE=4 SV=1	1	0	1	1	37.792	0.0042194	0	2.4	2.4	0	9712600	6804100	0	747120	523390	all5118	All5118 protein
Q8YWE8	Q8YWE8	tr|Q8YWE8|Q8YWE8_NOSS1 Two-component sensor histidine kinase OS=Nostoc sp. (strain PCC 7120 / SAG 25.82 / UTEX 2576) OX=103690 GN=alr1665 PE=4 SV=1	1	0	2	0	52.611	0	0	3.6	0	0	20511000	0	0	732540	0	alr1665	Two-component sensor histidine kinase
Q8YUY0	Q8YUY0	tr|Q8YUY0|Q8YUY0_NOSS1 Alr2201 protein OS=Nostoc sp. (strain PCC 7120 / SAG 25.82 / UTEX 2576) OX=103690 GN=alr2201 PE=4 SV=1	1	0	1	0	18.105	0.0090634	0	6.4	0	0	5768900	0	0	721120	0	alr2201	Alr2201 protein
P29980	P29980	sp|P29980|CPXN_NOSS1 Probable cytochrome P450 110 OS=Nostoc sp. (strain PCC 7120 / SAG 25.82 / UTEX 2576) OX=103690 GN=cyp110 PE=3 SV=3	1	1	2	1	52.575	0	2.4	4.8	2.4	0	16194000	0	0	704070	0	cyp110 alr1450	Probable cytochrome P450 110 (EC 1.14.-.-)
Q8YLT0	Q8YLT0	tr|Q8YLT0|Q8YLT0_NOSS1 Alr5216 protein OS=Nostoc sp. (strain PCC 7120 / SAG 25.82 / UTEX 2576) OX=103690 GN=alr5216 PE=4 SV=1	1	0	2	1	48.421	0	0	5.9	3.6	0	10380000	3700800	0	610590	217690	alr5216	Alr5216 protein
Q8YM93	Q8YM93	tr|Q8YM93|Q8YM93_NOSS1 Polyamine-binding protein of polyamine ABC transporter OS=Nostoc sp. (strain PCC 7120 / SAG 25.82 / UTEX 2576) OX=103690 GN=all5043 PE=4 SV=1	1	0	2	0	40.691	0	0	8.6	0	0	12573000	0	0	598710	0	all5043	Polyamine-binding protein of polyamine ABC transporter
Q8YXQ7	Q8YXQ7	sp|Q8YXQ7|CARA_NOSS1 Carbamoyl-phosphate synthase small chain OS=Nostoc sp. (strain PCC 7120 / SAG 25.82 / UTEX 2576) OX=103690 GN=carA PE=3 SV=1	1	0	1	1	42.256	0	0	3.9	3.9	0	7571200	3893400	0	582400	299500	carA alr1155	Carbamoyl-phosphate synthase small chain (EC 6.3.5.5) (Carbamoyl-phosphate synthetase glutamine chain)
Q8YLS7	Q8YLS7	tr|Q8YLS7|Q8YLS7_NOSS1 TldD protein OS=Nostoc sp. (strain PCC 7120 / SAG 25.82 / UTEX 2576) OX=103690 GN=tldD PE=4 SV=1	1	0	1	0	53.298	0	0	2.2	0	0	12212000	0	0	581540	0	tldD	TldD protein
Q8YWD5	Q8YWD5	tr|Q8YWD5|Q8YWD5_NOSS1 Sodium/solute symporter OS=Nostoc sp. (strain PCC 7120 / SAG 25.82 / UTEX 2576) OX=103690 GN=all1678 PE=3 SV=1	1	0	2	2	53.784	0	0	3.6	4.2	0	10467000	18219000	0	581510	1012100	all1678	Sodium/solute symporter
Q8YM92	Q8YM92	sp|Q8YM92|POTA_NOSS1 Spermidine/putrescine import ATP-binding protein PotA OS=Nostoc sp. (strain PCC 7120 / SAG 25.82 / UTEX 2576) OX=103690 GN=potA PE=3 SV=1	1	0	2	1	42.704	0	0	8.1	2.6	0	10024000	2874000	0	556890	159670	potA all5044	Spermidine/putrescine import ATP-binding protein PotA (EC 7.6.2.11)
Q8YQ43	Q8YQ43	sp|Q8YQ43|RISB_NOSS1 6,7-dimethyl-8-ribityllumazine synthase OS=Nostoc sp. (strain PCC 7120 / SAG 25.82 / UTEX 2576) OX=103690 GN=ribH PE=3 SV=1	1	0	1	0	20.652	0.0042872	0	7.4	0	0	6655600	0	0	554640	0	ribH alr3993	6,7-dimethyl-8-ribityllumazine synthase (DMRL synthase) (LS) (Lumazine synthase) (EC 2.5.1.78)
Q8YVT7	Q8YVT7	tr|Q8YVT7|Q8YVT7_NOSS1 All1887 protein OS=Nostoc sp. (strain PCC 7120 / SAG 25.82 / UTEX 2576) OX=103690 GN=all1887 PE=4 SV=1	1	0	1	0	42.168	0.0043243	0	2.1	0	0	6596600	0	0	549720	0	all1887	All1887 protein
Q8YS35	Q8YS35	tr|Q8YS35|Q8YS35_NOSS1 All3256 protein OS=Nostoc sp. (strain PCC 7120 / SAG 25.82 / UTEX 2576) OX=103690 GN=all3256 PE=4 SV=1	1	0	1	0	28.471	0	0	7.5	0	0	5440100	0	0	544010	0	all3256	All3256 protein
Q8YQK1	Q8YQK1	tr|Q8YQK1|Q8YQK1_NOSS1 Two-component response regulator OS=Nostoc sp. (strain PCC 7120 / SAG 25.82 / UTEX 2576) OX=103690 GN=ycf27 PE=4 SV=1	1	0	1	0	27.094	0	0	7.9	0	0	6982300	0	0	498740	0	ycf27	Two-component response regulator
Q8YW48	Q8YW48	tr|Q8YW48|Q8YW48_NOSS1 All1768 protein OS=Nostoc sp. (strain PCC 7120 / SAG 25.82 / UTEX 2576) OX=103690 GN=all1768 PE=4 SV=1	1	0	2	1	36.963	0	0	5.9	2.2	0	8293200	3573800	0	487830	210220	all1768	All1768 protein
Q8YLL9	Q8YLL9	tr|Q8YLL9|Q8YLL9_NOSS1 Alr5279 protein OS=Nostoc sp. (strain PCC 7120 / SAG 25.82 / UTEX 2576) OX=103690 GN=alr5279 PE=4 SV=1	1	0	1	0	38.442	0.0099404	0	3.5	0	0	8348800	0	0	463820	0	alr5279	Alr5279 protein
Q8YZH6	Q8YZH6	sp|Q8YZH6|YC92L_NOSS1 Ycf92-like protein OS=Nostoc sp. (strain PCC 7120 / SAG 25.82 / UTEX 2576) OX=103690 GN=alr0484 PE=3 SV=1	1	0	1	0	35.29	0	0	2.6	0	0	6689900	0	0	445990	0	alr0484	Ycf92-like protein
Q8YZG5	Q8YZG5	tr|Q8YZG5|Q8YZG5_NOSS1 All0495 protein OS=Nostoc sp. (strain PCC 7120 / SAG 25.82 / UTEX 2576) OX=103690 GN=all0495 PE=4 SV=1	1	0	1	0	48.33	0	0	6.1	0	0	6304500	0	0	420300	0	all0495	All0495 protein
Q8Z0G6	Q8Z0G6	tr|Q8Z0G6|Q8Z0G6_NOSS1 Alr0130 protein OS=Nostoc sp. (strain PCC 7120 / SAG 25.82 / UTEX 2576) OX=103690 GN=alr0130 PE=4 SV=1	1	0	1	0	39.656	0	0	4.2	0	0	7936100	0	0	417690	0	alr0130	Alr0130 protein
Q8YVA9	Q8YVA9	tr|Q8YVA9|Q8YVA9_NOSS1 Threonine synthase OS=Nostoc sp. (strain PCC 7120 / SAG 25.82 / UTEX 2576) OX=103690 GN=thrC PE=3 SV=1	1	0	1	1	38.275	0	0	3	3	0	7383300	5003200	0	410180	277960	thrC	Threonine synthase (EC 4.2.3.1)
Q8YXE9	Q8YXE9	tr|Q8YXE9|Q8YXE9_NOSS1 DnaK-type molecular chaperone OS=Nostoc sp. (strain PCC 7120 / SAG 25.82 / UTEX 2576) OX=103690 GN=dnaK PE=3 SV=1	1	0	1	0	59.211	0.00998	0	1.7	0	0	8127100	0	0	406360	0	dnaK	DnaK-type molecular chaperone
Q8YXT1	Q8YXT1	tr|Q8YXT1|Q8YXT1_NOSS1 All1130 protein OS=Nostoc sp. (strain PCC 7120 / SAG 25.82 / UTEX 2576) OX=103690 GN=all1130 PE=4 SV=1	1	0	1	0	20.497	0	0	4.2	0	0	3617500	0	0	401940	0	all1130	All1130 protein
Q8YUR9	Q8YUR9	tr|Q8YUR9|Q8YUR9_NOSS1 Sulfolipid sulfoquinovosyldiacylglycerol biosynthesis protein OS=Nostoc sp. (strain PCC 7120 / SAG 25.82 / UTEX 2576) OX=103690 GN=sqdX PE=4 SV=1	1	0	2	1	41.722	0	0	6.1	2.9	0	7203200	4501900	0	400180	250100	sqdX	Sulfolipid sulfoquinovosyldiacylglycerol biosynthesis protein
Q8YNX7	Q8YNX7	tr|Q8YNX7|Q8YNX7_NOSS1 All4432 protein OS=Nostoc sp. (strain PCC 7120 / SAG 25.82 / UTEX 2576) OX=103690 GN=all4432 PE=4 SV=1	1	0	2	1	80.573	0	0	3	1.4	0	14040000	9490500	0	390000	263630	all4432	All4432 protein
Q8YPD0	Q8YPD0	tr|Q8YPD0|Q8YPD0_NOSS1 Alr4268 protein OS=Nostoc sp. (strain PCC 7120 / SAG 25.82 / UTEX 2576) OX=103690 GN=alr4268 PE=4 SV=1	1	0	1	1	36.191	0	0	4	4	0	7388000	8498600	0	388840	447290	alr4268	Alr4268 protein
Q8YPF4	Q8YPF4	tr|Q8YPF4|Q8YPF4_NOSS1 RTX toxin transporter OS=Nostoc sp. (strain PCC 7120 / SAG 25.82 / UTEX 2576) OX=103690 GN=alr4240 PE=4 SV=1	1	0	1	1	58.748	0	0	2.1	2.1	0	12364000	1922700	0	386360	60084	alr4240	RTX toxin transporter
Q8YSF3	Q8YSF3	tr|Q8YSF3|Q8YSF3_NOSS1 Succinoglycan biosynthesis ketolase OS=Nostoc sp. (strain PCC 7120 / SAG 25.82 / UTEX 2576) OX=103690 GN=exoV PE=4 SV=1	1	1	2	1	34.591	0	5.6	8.6	5.3	0	7536400	3269500	0	376820	163470	exoV	Succinoglycan biosynthesis ketolase
Q8YSQ2	Q8YSQ2	tr|Q8YSQ2|Q8YSQ2_NOSS1 All3032 protein OS=Nostoc sp. (strain PCC 7120 / SAG 25.82 / UTEX 2576) OX=103690 GN=all3032 PE=4 SV=1	1	0	1	1	23.028	0	0	5.6	5.6	0	5091900	10930000	0	339460	728670	all3032	All3032 protein
Q8YR63	Q8YR63	tr|Q8YR63|Q8YR63_NOSS1 Two-component sensor histidine kinase OS=Nostoc sp. (strain PCC 7120 / SAG 25.82 / UTEX 2576) OX=103690 GN=all3587 PE=4 SV=1	1	0	1	1	53.041	0.0071575	0	2.7	2.7	0	6072300	3231600	0	337350	179540	all3587	Two-component sensor histidine kinase
Q8YW28	Q8YW28	tr|Q8YW28|Q8YW28_NOSS1 Alr1788 protein OS=Nostoc sp. (strain PCC 7120 / SAG 25.82 / UTEX 2576) OX=103690 GN=alr1788 PE=4 SV=1	1	0	1	0	55.8	0	0	2.8	0	0	6302800	0	0	331720	0	alr1788	Alr1788 protein
Q8YYS9	Q8YYS9	tr|Q8YYS9|Q8YYS9_NOSS1 All0767 protein OS=Nostoc sp. (strain PCC 7120 / SAG 25.82 / UTEX 2576) OX=103690 GN=all0767 PE=4 SV=1	1	0	1	0	20.45	0	0	10.8	0	0	3791400	0	0	315950	0	all0767	All0767 protein
Q8YMH3	Q8YMH3	tr|Q8YMH3|Q8YMH3_NOSS1 All4960 protein OS=Nostoc sp. (strain PCC 7120 / SAG 25.82 / UTEX 2576) OX=103690 GN=all4960 PE=4 SV=1	1	0	2	1	76.574	0	0	3.3	1.5	0	9939000	2073900	0	254850	53176	all4960	All4960 protein
Q8YSQ7	Q8YSQ7	tr|Q8YSQ7|Q8YSQ7_NOSS1 Alr3027 protein OS=Nostoc sp. (strain PCC 7120 / SAG 25.82 / UTEX 2576) OX=103690 GN=alr3027 PE=4 SV=1	1	0	1	0	46.825	0	0	2.5	0	0	1754900	0	0	250700	0	alr3027	Alr3027 protein
Q8YPN3	Q8YPN3	tr|Q8YPN3|Q8YPN3_NOSS1 Anti-sigma factor antagonist OS=Nostoc sp. (strain PCC 7120 / SAG 25.82 / UTEX 2576) OX=103690 GN=all4160 PE=3 SV=1	1	0	1	0	39.814	0.0042781	0	6.6	0	0	4466500	0	0	235080	0	all4160	Anti-sigma factor antagonist
Q8YYI7	Q8YYI7	tr|Q8YYI7|Q8YYI7_NOSS1 All0861 protein OS=Nostoc sp. (strain PCC 7120 / SAG 25.82 / UTEX 2576) OX=103690 GN=all0861 PE=4 SV=1	1	0	1	0	60.425	0	0	3.1	0	0	6029200	0	0	231890	0	all0861	All0861 protein
Q8YQV7	Q8YQV7	tr|Q8YQV7|Q8YQV7_NOSS1 Alr3705 protein OS=Nostoc sp. (strain PCC 7120 / SAG 25.82 / UTEX 2576) OX=103690 GN=alr3705 PE=4 SV=1	1	0	1	0	54.312	0	0	3.3	0	0	3130000	0	0	223570	0	alr3705	Alr3705 protein
Q8YT49	Q8YT49	tr|Q8YT49|Q8YT49_NOSS1 Bicarbonate transport bicarbonate-binding protein OS=Nostoc sp. (strain PCC 7120 / SAG 25.82 / UTEX 2576) OX=103690 GN=cmpA PE=4 SV=1	1	0	1	0	50.292	0.0099502	0	3.3	0	0	5262400	0	0	210500	0	cmpA	Bicarbonate transport bicarbonate-binding protein
Q8YYL5	Q8YYL5	tr|Q8YYL5|Q8YYL5_NOSS1 Periplasmic solute binding protein for ABC transport system OS=Nostoc sp. (strain PCC 7120 / SAG 25.82 / UTEX 2576) OX=103690 GN=all0833 PE=3 SV=1	1	0	1	1	37.217	0	0	3.8	3.8	0	3726800	3252400	0	196150	171180	all0833	Periplasmic solute binding protein for ABC transport system
Q8YWV2	Q8YWV2	tr|Q8YWV2|Q8YWV2_NOSS1 Alr1492 protein OS=Nostoc sp. (strain PCC 7120 / SAG 25.82 / UTEX 2576) OX=103690 GN=alr1492 PE=4 SV=1	1	0	1	1	54.258	0	0	2.7	1.9	0	5101600	0	0	182200	0	alr1492	Alr1492 protein
Q8YWP2	Q8YWP2	tr|Q8YWP2|Q8YWP2_NOSS1 Alr1562 protein OS=Nostoc sp. (strain PCC 7120 / SAG 25.82 / UTEX 2576) OX=103690 GN=alr1562 PE=4 SV=1	1	0	1	0	38.134	0.009018	0	5.5	0	0	3030800	0	0	178280	0	alr1562	Alr1562 protein
Q8YPM1;Q9KIV7	Q8YPM1;Q9KIV7	tr|Q8YPM1|Q8YPM1_NOSS1 Alr4172 protein OS=Nostoc sp. (strain PCC 7120 / SAG 25.82 / UTEX 2576) OX=103690 GN=alr4172 PE=4 SV=1;tr|Q9KIV7|Q9KIV7_NOSS1 Uncharacterized protein (Fragment) OS=Nostoc sp. (strain PCC 7120 / SAG 25.82 / UTEX 2576) OX=103690 PE=4 S	2	0	1	1	52.792	0	0	3.3	3.3	0	3504700	2622700	0	175230	131140	alr4172	Alr4172 protein
Q8YRA7	Q8YRA7	tr|Q8YRA7|Q8YRA7_NOSS1 All3541 protein OS=Nostoc sp. (strain PCC 7120 / SAG 25.82 / UTEX 2576) OX=103690 GN=all3541 PE=4 SV=1	1	0	1	3	60.55	0	0	2.2	5.7	0	4614400	15995000	0	164800	571260	all3541	All3541 protein
Q8YNU9	Q8YNU9	tr|Q8YNU9|Q8YNU9_NOSS1 All4462 protein OS=Nostoc sp. (strain PCC 7120 / SAG 25.82 / UTEX 2576) OX=103690 GN=all4462 PE=4 SV=1	1	0	1	1	51.883	0.0042463	0	1.7	1.7	0	2363300	1992700	0	157560	132850	all4462	All4462 protein
Q8YYS0	Q8YYS0	tr|Q8YYS0|Q8YYS0_NOSS1 Alr0776 protein OS=Nostoc sp. (strain PCC 7120 / SAG 25.82 / UTEX 2576) OX=103690 GN=alr0776 PE=4 SV=1	1	0	1	0	44.424	0.0041797	0	2.8	0	0	2738200	0	0	152120	0	alr0776	Alr0776 protein
Q8YYY1	Q8YYY1	tr|Q8YYY1|Q8YYY1_NOSS1 All0711 protein OS=Nostoc sp. (strain PCC 7120 / SAG 25.82 / UTEX 2576) OX=103690 GN=all0711 PE=3 SV=1	1	0	1	0	72.075	0.004158	0	2.3	0	0	4793500	0	0	149800	0	all0711	All0711 protein
Q8YRK5	Q8YRK5	sp|Q8YRK5|CHLB_NOSS1 Light-independent protochlorophyllide reductase subunit B OS=Nostoc sp. (strain PCC 7120 / SAG 25.82 / UTEX 2576) OX=103690 GN=chlB PE=3 SV=1	1	0	1	1	56.766	0	0	1.8	1.8	0	3516700	38345000	0	146530	1597700	chlB alr3441	Light-independent protochlorophyllide reductase subunit B (DPOR subunit B) (LI-POR subunit B) (EC 1.3.7.7)
Q8YPF5	Q8YPF5	tr|Q8YPF5|Q8YPF5_NOSS1 Toxin secretion ABC transporter ATP-binding protein OS=Nostoc sp. (strain PCC 7120 / SAG 25.82 / UTEX 2576) OX=103690 GN=alr4239 PE=4 SV=1	1	0	2	0	111.72	0	0	1.9	0	0	6996500	0	0	145760	0	alr4239	Toxin secretion ABC transporter ATP-binding protein
Q8YXB1	Q8YXB1	tr|Q8YXB1|Q8YXB1_NOSS1 Sulfate permease family protein OS=Nostoc sp. (strain PCC 7120 / SAG 25.82 / UTEX 2576) OX=103690 GN=all1304 PE=3 SV=1	1	0	1	2	60.239	0	0	2.1	3.8	0	2458300	81503000	0	144610	4794300	all1304	Sulfate permease family protein
Q8YVJ9	Q8YVJ9	tr|Q8YVJ9|Q8YVJ9_NOSS1 ATP-binding protein of ABC transporter OS=Nostoc sp. (strain PCC 7120 / SAG 25.82 / UTEX 2576) OX=103690 GN=alr1978 PE=4 SV=1	1	0	1	0	70.855	0.0081384	0	2.1	0	0	3232700	0	0	140550	0	alr1978	ATP-binding protein of ABC transporter
Q8YUX9	Q8YUX9	tr|Q8YUX9|Q8YUX9_NOSS1 Alr2202 protein OS=Nostoc sp. (strain PCC 7120 / SAG 25.82 / UTEX 2576) OX=103690 GN=alr2202 PE=4 SV=1	1	0	1	0	18.517	0	0	5.7	0	0	1387400	0	0	138740	0	alr2202	Alr2202 protein
Q8YUC4	Q8YUC4	tr|Q8YUC4|Q8YUC4_NOSS1 Two-component hybrid sensor and regulator OS=Nostoc sp. (strain PCC 7120 / SAG 25.82 / UTEX 2576) OX=103690 GN=alr2428 PE=4 SV=1	1	0	2	1	182.56	0	0	1.3	0.5	0	10293000	7868100	0	135440	103530	alr2428	Two-component hybrid sensor and regulator
Q8YZY4	Q8YZY4	tr|Q8YZY4|Q8YZY4_NOSS1 Sulfate transport system permease protein OS=Nostoc sp. (strain PCC 7120 / SAG 25.82 / UTEX 2576) OX=103690 GN=all0320 PE=4 SV=1	1	0	1	0	31.759	0.0090452	0	4.1	0	0	1928300	0	0	128550	0	all0320	Sulfate transport system permease protein
Q8Z0P8	Q8Z0P8	tr|Q8Z0P8|Q8Z0P8_NOSS1 All0042 protein OS=Nostoc sp. (strain PCC 7120 / SAG 25.82 / UTEX 2576) OX=103690 GN=all0042 PE=4 SV=1	1	0	1	1	35.115	0	0	4.4	3.2	0	1726300	1706800	0	123300	121920	all0042	All0042 protein
Q8YQ59	Q8YQ59	sp|Q8YQ59|SYS_NOSS1 Serine--tRNA ligase OS=Nostoc sp. (strain PCC 7120 / SAG 25.82 / UTEX 2576) OX=103690 GN=serS PE=3 SV=1	1	0	1	1	47.675	0	0	3.1	1.9	0	2464500	2399800	0	107150	104340	serS all3976	Serine--tRNA ligase (EC 6.1.1.11) (Seryl-tRNA synthetase) (SerRS) (Seryl-tRNA(Ser/Sec) synthetase)
Q8YSP7	Q8YSP7	tr|Q8YSP7|Q8YSP7_NOSS1 Two-component sensor histidine kinase OS=Nostoc sp. (strain PCC 7120 / SAG 25.82 / UTEX 2576) OX=103690 GN=alr3037 PE=4 SV=1	1	0	1	2	44.857	0	0	3.5	6.6	0	2461200	4281400	0	102550	178390	alr3037	Two-component sensor histidine kinase
Q7A2A7	Q7A2A7	tr|Q7A2A7|Q7A2A7_NOSS1 Protein serine-threonine phosphatase OS=Nostoc sp. (strain PCC 7120 / SAG 25.82 / UTEX 2576) OX=103690 GN=prpA PE=4 SV=1	1	0	2	1	96.869	0	0	2.4	1.4	0	4140400	2002300	0	90008	43528	prpA	Protein serine-threonine phosphatase
Q8YQS5	Q8YQS5	tr|Q8YQS5|Q8YQS5_NOSS1 All3744 protein OS=Nostoc sp. (strain PCC 7120 / SAG 25.82 / UTEX 2576) OX=103690 GN=all3744 PE=4 SV=1	1	0	1	1	62.168	0	0	1.9	1.8	0	3150800	3054100	0	87523	84835	all3744	All3744 protein
Q8YV35	Q8YV35	tr|Q8YV35|Q8YV35_NOSS1 ATP-binding protein of ABC transporter OS=Nostoc sp. (strain PCC 7120 / SAG 25.82 / UTEX 2576) OX=103690 GN=all2146 PE=4 SV=1	1	0	1	0	66.488	0.009009	0	1.7	0	0	1675700	0	0	79797	0	all2146	ATP-binding protein of ABC transporter
Q8Z0B1	Q8Z0B1	tr|Q8Z0B1|Q8Z0B1_NOSS1 Transcriptional regulator OS=Nostoc sp. (strain PCC 7120 / SAG 25.82 / UTEX 2576) OX=103690 GN=all0187 PE=4 SV=1	1	0	1	1	56.345	0.0041623	0	2	2	0	1834100	1251000	0	76422	52123	all0187	Transcriptional regulator
Q8YTY2	Q8YTY2	tr|Q8YTY2|Q8YTY2_NOSS1 Alr2581 protein OS=Nostoc sp. (strain PCC 7120 / SAG 25.82 / UTEX 2576) OX=103690 GN=alr2581 PE=3 SV=1	1	1	2	1	96.442	0	1	2.7	1	0	2366300	0	0	59158	0	alr2581	Alr2581 protein
Q8YP19	Q8YP19	tr|Q8YP19|Q8YP19_NOSS1 Translation elongation factor EF-G OS=Nostoc sp. (strain PCC 7120 / SAG 25.82 / UTEX 2576) OX=103690 GN=fus PE=4 SV=1	1	0	1	1	76.723	0.004128	0	1.3	1.3	0	1828700	1746000	0	57147	54562	fus	Translation elongation factor EF-G
Q8YNB0	Q8YNB0	sp|Q8YNB0|PSAM_NOSS1 Photosystem I reaction center subunit XII OS=Nostoc sp. (strain PCC 7120 / SAG 25.82 / UTEX 2576) OX=103690 GN=psaM PE=3 SV=2	1	0	0	1	3.5362	0.0090909	0	0	21.9	0	0	126150000	0	0	63077000	psaM asr4657	Photosystem I reaction center subunit XII (PSI-M)
Q8Z0E1	Q8Z0E1	tr|Q8Z0E1|Q8Z0E1_NOSS1 All0157 protein OS=Nostoc sp. (strain PCC 7120 / SAG 25.82 / UTEX 2576) OX=103690 GN=all0157 PE=4 SV=1	1	0	1	1	24.151	0	0	4.5	4.5	0	0	56729000	0	0	8104100	all0157	All0157 protein
Q8YPR2	Q8YPR2	tr|Q8YPR2|Q8YPR2_NOSS1 Binding protein of ABC transporter component OS=Nostoc sp. (strain PCC 7120 / SAG 25.82 / UTEX 2576) OX=103690 GN=all4130 PE=4 SV=1	1	1	0	3	33.628	0	3.7	0	13.6	0	0	77835000	0	0	4578500	all4130	Binding protein of ABC transporter component
Q44556;Q9WX39	Q44556;Q9WX39	sp|Q44556|RBPD_NOSS1 Putative RNA-binding protein RbpD OS=Nostoc sp. (strain PCC 7120 / SAG 25.82 / UTEX 2576) OX=103690 GN=rbpD PE=3 SV=3;sp|Q9WX39|RBPF_NOSS1 Putative RNA-binding protein RbpF OS=Nostoc sp. (strain PCC 7120 / SAG 25.82 / UTEX 2576) OX=103	2	0	0	1	10.792	0.0091001	0	0	7.4	0	0	18546000	0	0	3709200	rbpD asl4022	Putative RNA-binding protein RbpD
Q8YMY6	Q8YMY6	tr|Q8YMY6|Q8YMY6_NOSS1 Alr4788 protein OS=Nostoc sp. (strain PCC 7120 / SAG 25.82 / UTEX 2576) OX=103690 GN=alr4788 PE=4 SV=1	1	0	0	1	19.221	0	0	0	6.4	0	0	6630400	0	0	2210100	alr4788	Alr4788 protein
Q8YW14	Q8YW14	tr|Q8YW14|Q8YW14_NOSS1 All1802 protein OS=Nostoc sp. (strain PCC 7120 / SAG 25.82 / UTEX 2576) OX=103690 GN=all1802 PE=4 SV=1	1	0	0	1	48.153	0.004215	0	0	2.5	0	0	31927000	0	0	2128500	all1802	All1802 protein
Q8YM73	Q8YM73	sp|Q8YM73|Y5067_NOSS1 Nucleoid-associated protein alr5067 OS=Nostoc sp. (strain PCC 7120 / SAG 25.82 / UTEX 2576) OX=103690 GN=alr5067 PE=3 SV=1	1	0	0	1	12.331	0	0	0	8.7	0	0	12991000	0	0	1855800	alr5067	Nucleoid-associated protein alr5067
Q8YQJ7	Q8YQJ7	tr|Q8YQJ7|Q8YQJ7_NOSS1 All3826 protein OS=Nostoc sp. (strain PCC 7120 / SAG 25.82 / UTEX 2576) OX=103690 GN=all3826 PE=4 SV=1	1	0	0	3	25.429	0	0	0	11.2	0	0	25145000	0	0	1396900	all3826	All3826 protein
Q8Z0K2	Q8Z0K2	tr|Q8Z0K2|Q8Z0K2_NOSS1 All0089 protein OS=Nostoc sp. (strain PCC 7120 / SAG 25.82 / UTEX 2576) OX=103690 GN=all0089 PE=4 SV=1	1	0	0	2	23.421	0	0	0	8.6	0	0	17470000	0	0	1343900	all0089	All0089 protein
Q8YXK4	Q8YXK4	sp|Q8YXK4|RRF_NOSS1 Ribosome-recycling factor OS=Nostoc sp. (strain PCC 7120 / SAG 25.82 / UTEX 2576) OX=103690 GN=frr PE=3 SV=1	1	0	0	2	20.237	0	0	0	15.4	0	0	13255000	0	0	1205000	frr alr1208	Ribosome-recycling factor (RRF) (Ribosome-releasing factor)
Q8YRV1	Q8YRV1	tr|Q8YRV1|Q8YRV1_NOSS1 Heterodisulfide reductase, subunit B OS=Nostoc sp. (strain PCC 7120 / SAG 25.82 / UTEX 2576) OX=103690 GN=all3341 PE=4 SV=1	1	0	0	2	33.024	0	0	0	8.6	0	0	15664000	0	0	1204900	all3341	Heterodisulfide reductase, subunit B
Q8YUH1	Q8YUH1	tr|Q8YUH1|Q8YUH1_NOSS1 All2375 protein OS=Nostoc sp. (strain PCC 7120 / SAG 25.82 / UTEX 2576) OX=103690 GN=all2375 PE=4 SV=1	1	0	0	1	15.341	0	0	0	9.7	0	0	11371000	0	0	1137100	all2375	All2375 protein
Q8YQX9	Q8YQX9	sp|Q8YQX9|TIG_NOSS1 Trigger factor OS=Nostoc sp. (strain PCC 7120 / SAG 25.82 / UTEX 2576) OX=103690 GN=tig PE=3 SV=1	1	0	0	2	52.381	0.0042239	0	0	4	0	0	24837000	0	0	1129000	tig alr3681	Trigger factor (TF) (EC 5.2.1.8) (PPIase)
Q8YNU7	Q8YNU7	tr|Q8YNU7|Q8YNU7_NOSS1 Phosphoadenosine phosphosulfate reductase OS=Nostoc sp. (strain PCC 7120 / SAG 25.82 / UTEX 2576) OX=103690 GN=all4464 PE=3 SV=1	1	0	0	2	27.556	0	0	0	10.4	0	0	13223000	0	0	944530	all4464	Phosphoadenosine phosphosulfate reductase (EC 1.8.4.8)
Q8YXJ7	Q8YXJ7	sp|Q8YXJ7|PSBU_NOSS1 Photosystem II 12 kDa extrinsic protein OS=Nostoc sp. (strain PCC 7120 / SAG 25.82 / UTEX 2576) OX=103690 GN=psbU PE=3 SV=2	1	0	0	1	15.845	0	0	0	6.3	0	0	7395900	0	0	924490	psbU alr1216	Photosystem II 12 kDa extrinsic protein (PS II complex 12 kDa extrinsic protein) (PSII-U)
Q8YUM8	Q8YUM8	tr|Q8YUM8|Q8YUM8_NOSS1 Alr2312 protein OS=Nostoc sp. (strain PCC 7120 / SAG 25.82 / UTEX 2576) OX=103690 GN=alr2312 PE=4 SV=1	1	0	0	2	53.096	0	0	0	4.8	0	0	15842000	0	0	833780	alr2312	Alr2312 protein
Q8YUP0	Q8YUP0	tr|Q8YUP0|Q8YUP0_NOSS1 Alr2295 protein OS=Nostoc sp. (strain PCC 7120 / SAG 25.82 / UTEX 2576) OX=103690 GN=alr2295 PE=4 SV=1	1	0	0	1	51.866	0.0042017	0	0	2.2	0	0	16253000	0	0	677210	alr2295	Alr2295 protein
Q8YQF3	Q8YQF3	tr|Q8YQF3|Q8YQF3_NOSS1 Sec-independent protein translocase protein TatA OS=Nostoc sp. (strain PCC 7120 / SAG 25.82 / UTEX 2576) OX=103690 GN=tatA PE=3 SV=1	1	0	0	1	10.282	0	0	0	12.9	0	0	2562900	0	0	512590	tatA asr3878	Sec-independent protein translocase protein TatA
Q8Z0C5	Q8Z0C5	tr|Q8Z0C5|Q8Z0C5_NOSS1 All0173 protein OS=Nostoc sp. (strain PCC 7120 / SAG 25.82 / UTEX 2576) OX=103690 GN=all0173 PE=3 SV=1	1	0	0	1	32.18	0	0	0	2.4	0	0	7331400	0	0	431260	all0173	All0173 protein
Q8YMR4	Q8YMR4	tr|Q8YMR4|Q8YMR4_NOSS1 All4869 protein OS=Nostoc sp. (strain PCC 7120 / SAG 25.82 / UTEX 2576) OX=103690 GN=all4869 PE=4 SV=1	1	0	0	1	21.071	0	0	0	6.8	0	0	3872300	0	0	430250	all4869	All4869 protein
Q8YM49	Q8YM49	tr|Q8YM49|Q8YM49_NOSS1 All5091 protein OS=Nostoc sp. (strain PCC 7120 / SAG 25.82 / UTEX 2576) OX=103690 GN=all5091 PE=4 SV=1	1	0	0	1	34.767	0	0	0	2.5	0	0	8485900	0	0	424300	all5091	All5091 protein
Q8YNL0	Q8YNL0	tr|Q8YNL0|Q8YNL0_NOSS1 All4555 protein OS=Nostoc sp. (strain PCC 7120 / SAG 25.82 / UTEX 2576) OX=103690 GN=all4555 PE=4 SV=1	1	0	0	1	39.321	0.0041929	0	0	4.6	0	0	3693900	0	0	410440	all4555	All4555 protein
Q8YQX4	Q8YQX4	tr|Q8YQX4|Q8YQX4_NOSS1 All3687 protein OS=Nostoc sp. (strain PCC 7120 / SAG 25.82 / UTEX 2576) OX=103690 GN=all3687 PE=4 SV=1	1	0	0	1	14.733	0.0042328	0	0	7.9	0	0	1896300	0	0	379260	all3687	All3687 protein
Q8YSJ4	Q8YSJ4	tr|Q8YSJ4|Q8YSJ4_NOSS1 Alr3091 protein OS=Nostoc sp. (strain PCC 7120 / SAG 25.82 / UTEX 2576) OX=103690 GN=alr3091 PE=4 SV=1	1	0	0	1	27.98	0.0041408	0	0	6.2	0	0	4343200	0	0	289540	alr3091	Alr3091 protein
Q8YRD9	Q8YRD9	tr|Q8YRD9|Q8YRD9_NOSS1 Nucleotide sugar epimerase OS=Nostoc sp. (strain PCC 7120 / SAG 25.82 / UTEX 2576) OX=103690 GN=all3509 PE=4 SV=1	1	0	0	1	34.828	0	0	0	3.2	0	0	4053500	0	0	289530	all3509	Nucleotide sugar epimerase
Q8YP22	Q8YP22	tr|Q8YP22|Q8YP22_NOSS1 Delta-aminolevulinic acid dehydratase OS=Nostoc sp. (strain PCC 7120 / SAG 25.82 / UTEX 2576) OX=103690 GN=alr4380 PE=3 SV=1	1	0	0	1	35.586	0.0043337	0	0	3.4	0	0	4732500	0	0	278380	alr4380	Delta-aminolevulinic acid dehydratase (EC 4.2.1.24)
Q8YVM7;Q9L3S2	Q8YVM7;Q9L3S2	tr|Q8YVM7|Q8YVM7_NOSS1 ATP-binding protein of ABC transporter OS=Nostoc sp. (strain PCC 7120 / SAG 25.82 / UTEX 2576) OX=103690 GN=all1947 PE=4 SV=1;tr|Q9L3S2|Q9L3S2_NOSS1 Putative ATP-binding subunit OS=Nostoc sp. (strain PCC 7120 / SAG 25.82 / UTEX 2576)	2	0	0	1	25.501	0.0099602	0	0	4.3	0	0	2830100	0	0	257280	all1947	ATP-binding protein of ABC transporter
Q8YXI7	Q8YXI7	tr|Q8YXI7|Q8YXI7_NOSS1 All1226 protein OS=Nostoc sp. (strain PCC 7120 / SAG 25.82 / UTEX 2576) OX=103690 GN=all1226 PE=4 SV=1	1	0	0	1	39.583	0	0	0	4.9	0	0	4071400	0	0	254460	all1226	All1226 protein
Q8YRX7	Q8YRX7	tr|Q8YRX7|Q8YRX7_NOSS1 All3315 protein OS=Nostoc sp. (strain PCC 7120 / SAG 25.82 / UTEX 2576) OX=103690 GN=all3315 PE=4 SV=1	1	0	0	2	154.21	0	0	0	1.6	0	0	15461000	0	0	241580	all3315	All3315 protein
Q8YNW3	Q8YNW3	tr|Q8YNW3|Q8YNW3_NOSS1 Beta-xylanase OS=Nostoc sp. (strain PCC 7120 / SAG 25.82 / UTEX 2576) OX=103690 GN=alr4448 PE=3 SV=1	1	0	0	1	44.045	0	0	0	2.1	0	0	4704400	0	0	224020	alr4448	Beta-xylanase (EC 3.2.1.8)
Q8YLL3	Q8YLL3	sp|Q8YLL3|ACCA_NOSS1 Acetyl-coenzyme A carboxylase carboxyl transferase subunit alpha OS=Nostoc sp. (strain PCC 7120 / SAG 25.82 / UTEX 2576) OX=103690 GN=accA PE=3 SV=1	1	0	0	1	35.681	0	0	0	3.7	0	0	3456000	0	0	192000	accA alr5285	Acetyl-coenzyme A carboxylase carboxyl transferase subunit alpha (ACCase subunit alpha) (Acetyl-CoA carboxylase carboxyltransferase subunit alpha) (EC 2.1.3.15)
Q8YN13	Q8YN13	tr|Q8YN13|Q8YN13_NOSS1 All4760 protein OS=Nostoc sp. (strain PCC 7120 / SAG 25.82 / UTEX 2576) OX=103690 GN=all4760 PE=4 SV=1	1	0	0	1	35.705	0	0	0	5.3	0	0	2286200	0	0	190520	all4760	All4760 protein
Q8YPX2	Q8YPX2	tr|Q8YPX2|Q8YPX2_NOSS1 ATP-binding protein of ABC transporter OS=Nostoc sp. (strain PCC 7120 / SAG 25.82 / UTEX 2576) OX=103690 GN=alr4068 PE=4 SV=1	1	0	0	1	27.169	0	0	0	5.8	0	0	2363800	0	0	181830	alr4068	ATP-binding protein of ABC transporter
Q8YLR1	Q8YLR1	tr|Q8YLR1|Q8YLR1_NOSS1 Alr5235 protein OS=Nostoc sp. (strain PCC 7120 / SAG 25.82 / UTEX 2576) OX=103690 GN=alr5235 PE=4 SV=1	1	0	0	1	38.99	0	0	0	4	0	0	2354400	0	0	168170	alr5235	Alr5235 protein
Q8YM64	Q8YM64	sp|Q8YM64|CHLN_NOSS1 Light-independent protochlorophyllide reductase subunit N OS=Nostoc sp. (strain PCC 7120 / SAG 25.82 / UTEX 2576) OX=103690 GN=chlN PE=3 SV=1	1	0	0	1	52.534	0.0042735	0	0	2.8	0	0	1704700	0	0	77488	chlN all5076	Light-independent protochlorophyllide reductase subunit N (DPOR subunit N) (LI-POR subunit N) (EC 1.3.7.7)

## Sheet: a-GFP-FraD III
Protein IDs	Majority protein IDs	Fasta headers	Number of proteins	Peptides sample	Peptides control	Mol. weight [kDa]	Q-value	Sequence coverage sample [%]	Sequence coverage control [%]	Intensity	Intensity sample	Intensity control	iBAQ sample (CSVT2.779+)	iBAQ control (CSVT2.779+, empty beads)	MS/MS count	Gene	Protein
P46079	P46079	sp|P46079|Y2393_NOSS1 Uncharacterized protein alr2393 OS=Nostoc sp. (strain PCC 7120 / SAG 25.82 / UTEX 2576) OX=103690 GN=alr2393 PE=4 SV=2	1	19	2	39.312	0	46.4	4.4	42260000000	42181000000	79413000	2636300000	4963300	32	alr2393	Uncharacterized protein alr2393
Q8YNB0	Q8YNB0	sp|Q8YNB0|PSAM_NOSS1 Photosystem I reaction center subunit XII OS=Nostoc sp. (strain PCC 7120 / SAG 25.82 / UTEX 2576) OX=103690 GN=psaM PE=3 SV=2	1	1	0	3.5362	0.0018939	21.9	0	1306100000	1306100000	0	653040000	0	1	psaM asr4657	Photosystem I reaction center subunit XII (PSI-M)
Q8YPT2	Q8YPT2	tr|Q8YPT2|Q8YPT2_NOSS1 All4109 protein OS=Nostoc sp. (strain PCC 7120 / SAG 25.82 / UTEX 2576) OX=103690 GN=all4109 PE=4 SV=1	1	19	1	26.663	0	63.4	4.7	5786800000	5756300000	30417000	383760000	2027800	28	all4109	All4109 protein
Q8YYP1	Q8YYP1	tr|Q8YYP1|Q8YYP1_NOSS1 Alr0805 protein OS=Nostoc sp. (strain PCC 7120 / SAG 25.82 / UTEX 2576) OX=103690 GN=alr0805 PE=4 SV=1	1	1	0	15.956	0.00096805	5.6	0	425430000	425430000	0	212710000	0	1	alr0805	Alr0805 protein
Q8YMY6	Q8YMY6	tr|Q8YMY6|Q8YMY6_NOSS1 Alr4788 protein OS=Nostoc sp. (strain PCC 7120 / SAG 25.82 / UTEX 2576) OX=103690 GN=alr4788 PE=4 SV=1	1	2	0	19.221	0	17.3	0	418720000	418720000	0	139570000	0	3	alr4788	Alr4788 protein
Q8Z0D5	Q8Z0D5	tr|Q8Z0D5|Q8Z0D5_NOSS1 Asl0163 protein OS=Nostoc sp. (strain PCC 7120 / SAG 25.82 / UTEX 2576) OX=103690 GN=asl0163 PE=4 SV=1	1	1	0	6.3877	0.0062668	12.1	0	75451000	75451000	0	75451000	0	1	asl0163	Asl0163 protein
Q8YQY6	Q8YQY6	sp|Q8YQY6|RL32_NOSS1 50S ribosomal protein L32 OS=Nostoc sp. (strain PCC 7120 / SAG 25.82 / UTEX 2576) OX=103690 GN=rpmF PE=3 SV=1	1	1	0	6.5023	0	26.3	0	51116000	51116000	0	25558000	0	1	rpmF rpl32 asl3674	50S ribosomal protein L32
Q8YN56	Q8YN56	tr|Q8YN56|Q8YN56_NOSS1 Alr4714 protein OS=Nostoc sp. (strain PCC 7120 / SAG 25.82 / UTEX 2576) OX=103690 GN=alr4714 PE=4 SV=1	1	2	0	25.455	0	13.8	0	76285000	76285000	0	8476100	0	2	alr4714	Alr4714 protein
Q8YNT1	Q8YNT1	tr|Q8YNT1|Q8YNT1_NOSS1 Chlorophyll synthase 33 kD subunit OS=Nostoc sp. (strain PCC 7120 / SAG 25.82 / UTEX 2576) OX=103690 GN=chlG PE=4 SV=1	1	2	0	37.282	0	11.3	0	57811000	57811000	0	8258800	0	2	chlG	Chlorophyll synthase 33 kD subunit
Q8YXQ2	Q8YXQ2	tr|Q8YXQ2|Q8YXQ2_NOSS1 Alr1160 protein OS=Nostoc sp. (strain PCC 7120 / SAG 25.82 / UTEX 2576) OX=103690 GN=alr1160 PE=4 SV=1	1	2	1	11.291	0	26	7	28774000	28774000	0	7193500	0	3	alr1160	Alr1160 protein
Q8YMW4	Q8YMW4	tr|Q8YMW4|Q8YMW4_NOSS1 Alr4810 protein OS=Nostoc sp. (strain PCC 7120 / SAG 25.82 / UTEX 2576) OX=103690 GN=alr4810 PE=4 SV=1	1	2	0	11.854	0.0027804	20	0	25675000	25675000	0	6418800	0	1	alr4810	Alr4810 protein
Q8YRD9	Q8YRD9	tr|Q8YRD9|Q8YRD9_NOSS1 Nucleotide sugar epimerase OS=Nostoc sp. (strain PCC 7120 / SAG 25.82 / UTEX 2576) OX=103690 GN=all3509 PE=4 SV=1	1	3	0	34.828	0	13	0	70225000	70225000	0	5016000	0	3	all3509	Nucleotide sugar epimerase
Q8YVL7	Q8YVL7	tr|Q8YVL7|Q8YVL7_NOSS1 All1958 protein OS=Nostoc sp. (strain PCC 7120 / SAG 25.82 / UTEX 2576) OX=103690 GN=all1958 PE=4 SV=1	1	5	0	40.696	0	18.2	0	98220000	98220000	0	4464600	0	4	all1958	All1958 protein
Q8YRN6	Q8YRN6	tr|Q8YRN6|Q8YRN6_NOSS1 NAD(P) transhydrogenase subunit beta OS=Nostoc sp. (strain PCC 7120 / SAG 25.82 / UTEX 2576) OX=103690 GN=all3408 PE=3 SV=1	1	2	0	48.563	0	5.4	0	34595000	34595000	0	4324300	0	2	all3408	NAD(P) transhydrogenase subunit beta (EC 7.1.1.1) (Nicotinamide nucleotide transhydrogenase subunit beta)
Q8YNA3	Q8YNA3	tr|Q8YNA3|Q8YNA3_NOSS1 All4664 protein OS=Nostoc sp. (strain PCC 7120 / SAG 25.82 / UTEX 2576) OX=103690 GN=all4664 PE=4 SV=1	1	1	0	14.772	0	11.4	0	29793000	29793000	0	4256100	0	1	all4664	All4664 protein
Q8Z053	Q8Z053	tr|Q8Z053|Q8Z053_NOSS1 Alr0248 protein OS=Nostoc sp. (strain PCC 7120 / SAG 25.82 / UTEX 2576) OX=103690 GN=alr0248 PE=4 SV=1	1	1	0	23.547	0	4.6	0	17542000	17542000	0	3508400	0	1	alr0248	Alr0248 protein
Q8YNL8	Q8YNL8	tr|Q8YNL8|Q8YNL8_NOSS1 ABC transporter ATP-binding protein OS=Nostoc sp. (strain PCC 7120 / SAG 25.82 / UTEX 2576) OX=103690 GN=all4546 PE=4 SV=1	1	1	0	24.361	0.0094909	4	0	38417000	38417000	0	3492500	0	1	all4546	ABC transporter ATP-binding protein
Q8YQ46	Q8YQ46	tr|Q8YQ46|Q8YQ46_NOSS1 Alr3990 protein OS=Nostoc sp. (strain PCC 7120 / SAG 25.82 / UTEX 2576) OX=103690 GN=alr3990 PE=4 SV=1	1	2	0	13.966	0	26.8	0	16513000	16513000	0	3302500	0	1	alr3990	Alr3990 protein
Q8YQH1	Q8YQH1	tr|Q8YQH1|Q8YQH1_NOSS1 Glutaredoxin OS=Nostoc sp. (strain PCC 7120 / SAG 25.82 / UTEX 2576) OX=103690 GN=asl3860 PE=3 SV=1	1	2	0	10.17	0	35.6	0	17856000	17856000	0	2976000	0	1	asl3860	Glutaredoxin
Q9L706;Q8YUS4	Q9L706;Q8YUS4	tr|Q9L706|Q9L706_NOSS1 Sensor protein OS=Nostoc sp. (strain PCC 7120 / SAG 25.82 / UTEX 2576) OX=103690 GN=msnA PE=4 SV=1;tr|Q8YUS4|Q8YUS4_NOSS1 All2260 protein OS=Nostoc sp. (strain PCC 7120 / SAG 25.82 / UTEX 2576) OX=103690 GN=all2260 PE=4 SV=1	2	1	0	33.754	0.0054299	3.3	0	33531000	33531000	0	2579300	0	1	msnA	Sensor protein
Q8YY31	Q8YY31	tr|Q8YY31|Q8YY31_NOSS1 All1021 protein OS=Nostoc sp. (strain PCC 7120 / SAG 25.82 / UTEX 2576) OX=103690 GN=all1021 PE=4 SV=1	1	2	0	104.8	0.0028355	5	0	121570000	121570000	0	2532700	0	2	all1021	All1021 protein
Q8YVM1	Q8YVM1	tr|Q8YVM1|Q8YVM1_NOSS1 Alr1954 protein OS=Nostoc sp. (strain PCC 7120 / SAG 25.82 / UTEX 2576) OX=103690 GN=alr1954 PE=4 SV=1	1	1	0	15.176	0.0096154	9.4	0	17439000	17439000	0	2491200	0	1	alr1954	Alr1954 protein
Q8YW68	Q8YW68	tr|Q8YW68|Q8YW68_NOSS1 All1748 protein OS=Nostoc sp. (strain PCC 7120 / SAG 25.82 / UTEX 2576) OX=103690 GN=all1748 PE=3 SV=1	1	3	0	36.466	0	12.6	0	42233000	42233000	0	2484300	0	3	all1748	All1748 protein
Q8YW55	Q8YW55	tr|Q8YW55|Q8YW55_NOSS1 All1761 protein OS=Nostoc sp. (strain PCC 7120 / SAG 25.82 / UTEX 2576) OX=103690 GN=all1761 PE=4 SV=1	1	1	0	27.724	0	9.6	0	16345000	16345000	0	2335000	0	1	all1761	All1761 protein
Q8YLA9	Q8YLA9	tr|Q8YLA9|Q8YLA9_NOSS1 All7026 protein OS=Nostoc sp. (strain PCC 7120 / SAG 25.82 / UTEX 2576) OX=103690 GN=all7026 PE=4 SV=1	1	2	0	127.04	0.0094421	2.4	0	132530000	132530000	0	2208800	0	2	all7026	All7026 protein
Q8YX86	Q8YX86	tr|Q8YX86|Q8YX86_NOSS1 Alr1329 protein OS=Nostoc sp. (strain PCC 7120 / SAG 25.82 / UTEX 2576) OX=103690 GN=alr1329 PE=4 SV=1	1	2	1	52.719	0	8.5	2.6	36029000	36029000	0	2119400	0	4	alr1329	Alr1329 protein
Q8YUS3	Q8YUS3	tr|Q8YUS3|Q8YUS3_NOSS1 Alr2261 protein OS=Nostoc sp. (strain PCC 7120 / SAG 25.82 / UTEX 2576) OX=103690 GN=alr2261 PE=4 SV=1	1	1	0	22.561	0.0028302	3.5	0	20501000	20501000	0	2050100	0	1	alr2261	Alr2261 protein
Q8YN58	Q8YN58	tr|Q8YN58|Q8YN58_NOSS1 Alr4712 protein OS=Nostoc sp. (strain PCC 7120 / SAG 25.82 / UTEX 2576) OX=103690 GN=alr4712 PE=4 SV=1	1	1	0	24.809	0	5.7	0	19578000	19578000	0	1957800	0	1	alr4712	Alr4712 protein
Q8YVH7	Q8YVH7	tr|Q8YVH7|Q8YVH7_NOSS1 Alr2001 protein OS=Nostoc sp. (strain PCC 7120 / SAG 25.82 / UTEX 2576) OX=103690 GN=alr2001 PE=4 SV=1	1	2	0	29.966	0	9.6	0	26855000	26855000	0	1918200	0	1	alr2001	Alr2001 protein
Q8YPP7	Q8YPP7	tr|Q8YPP7|Q8YPP7_NOSS1 All4145 protein OS=Nostoc sp. (strain PCC 7120 / SAG 25.82 / UTEX 2576) OX=103690 GN=all4145 PE=3 SV=1	1	1	0	18.304	0.0096491	7.4	0	13331000	13331000	0	1904400	0	1	all4145	All4145 protein
Q8YYG2	Q8YYG2	sp|Q8YYG2|RPIA_NOSS1 Ribose-5-phosphate isomerase A OS=Nostoc sp. (strain PCC 7120 / SAG 25.82 / UTEX 2576) OX=103690 GN=rpiA PE=3 SV=1	1	1	0	24.968	0	5.1	0	22447000	22447000	0	1870600	0	1	rpiA all0888	Ribose-5-phosphate isomerase A (EC 5.3.1.6) (Phosphoriboisomerase A) (PRI)
Q8YSX8	Q8YSX8	tr|Q8YSX8|Q8YSX8_NOSS1 All2951 protein OS=Nostoc sp. (strain PCC 7120 / SAG 25.82 / UTEX 2576) OX=103690 GN=all2951 PE=4 SV=1	1	1	0	57.641	0.0095819	1.5	0	37060000	37060000	0	1853000	0	1	all2951	All2951 protein
Q8YSF8	Q8YSF8	tr|Q8YSF8|Q8YSF8_NOSS1 All3130 protein OS=Nostoc sp. (strain PCC 7120 / SAG 25.82 / UTEX 2576) OX=103690 GN=all3130 PE=4 SV=1	1	1	0	17.598	0.0027523	6.3	0	6877800	6877800	0	1719400	0	1	all3130	All3130 protein
Q8YME6	Q8YME6	tr|Q8YME6|Q8YME6_NOSS1 All4988 protein OS=Nostoc sp. (strain PCC 7120 / SAG 25.82 / UTEX 2576) OX=103690 GN=all4988 PE=4 SV=1	1	2	0	25.584	0	12.9	0	20478000	20478000	0	1706500	0	1	all4988	All4988 protein
Q8YSX7	Q8YSX7	tr|Q8YSX7|Q8YSX7_NOSS1 Penicillin-binding protein OS=Nostoc sp. (strain PCC 7120 / SAG 25.82 / UTEX 2576) OX=103690 GN=all2952 PE=4 SV=1	1	5	0	83.949	0	8.1	0	62557000	62557000	0	1690700	0	3	all2952	Penicillin-binding protein
Q8YZH3	Q8YZH3	sp|Q8YZH3|SEPF_NOSS1 Cell division protein SepF OS=Nostoc sp. (strain PCC 7120 / SAG 25.82 / UTEX 2576) OX=103690 GN=sepF PE=3 SV=1	1	1	0	21.907	0.0053957	6.6	0	11765000	11765000	0	1680600	0	0	sepF alr0487	Cell division protein SepF
Q59149	Q59149	sp|Q59149|PRCA_NOSS1 Calcium-dependent protease OS=Nostoc sp. (strain PCC 7120 / SAG 25.82 / UTEX 2576) OX=103690 GN=prcA PE=3 SV=2	1	2	0	71.526	0	3.2	0	42601000	42601000	0	1521500	0	2	prcA alr1381	Calcium-dependent protease (EC 3.4.21.-) (Trypsin)
Q8YQB5	Q8YQB5	tr|Q8YQB5|Q8YQB5_NOSS1 Thiosulfate sulfurtransferase OS=Nostoc sp. (strain PCC 7120 / SAG 25.82 / UTEX 2576) OX=103690 GN=all3918 PE=4 SV=1	1	1	0	31.093	0	4	0	14330000	14330000	0	1433000	0	1	all3918	Thiosulfate sulfurtransferase
Q8YV72	Q8YV72	tr|Q8YV72|Q8YV72_NOSS1 All2109 protein OS=Nostoc sp. (strain PCC 7120 / SAG 25.82 / UTEX 2576) OX=103690 GN=all2109 PE=4 SV=1	1	1	0	22.802	0	6.8	0	16835000	16835000	0	1402900	0	1	all2109	All2109 protein
Q8YZZ3	Q8YZZ3	tr|Q8YZZ3|Q8YZZ3_NOSS1 All0311 protein OS=Nostoc sp. (strain PCC 7120 / SAG 25.82 / UTEX 2576) OX=103690 GN=all0311 PE=4 SV=1	1	1	0	13.75	0	14.6	0	8139800	8139800	0	1356600	0	0	all0311	All0311 protein
Q8YW71	Q8YW71	tr|Q8YW71|Q8YW71_NOSS1 Glutathione transferase OS=Nostoc sp. (strain PCC 7120 / SAG 25.82 / UTEX 2576) OX=103690 GN=all1745 PE=4 SV=1	1	1	0	24.724	0.0062278	5	0	17542000	17542000	0	1349400	0	1	all1745	Glutathione transferase
Q8YN57	Q8YN57	tr|Q8YN57|Q8YN57_NOSS1 UDP-glucose 4-epimerase OS=Nostoc sp. (strain PCC 7120 / SAG 25.82 / UTEX 2576) OX=103690 GN=all4713 PE=3 SV=1	1	1	0	36.373	0.0027752	6	0	21171000	21171000	0	1323200	0	1	all4713	UDP-glucose 4-epimerase (EC 5.1.3.2)
Q8YPV0	Q8YPV0	tr|Q8YPV0|Q8YPV0_NOSS1 All4090 protein OS=Nostoc sp. (strain PCC 7120 / SAG 25.82 / UTEX 2576) OX=103690 GN=all4090 PE=4 SV=1	1	2	0	41.689	0	8.6	0	25893000	25893000	0	1233000	0	0	all4090	All4090 protein
Q8YTH9	Q8YTH9	tr|Q8YTH9|Q8YTH9_NOSS1 Alr2738 protein OS=Nostoc sp. (strain PCC 7120 / SAG 25.82 / UTEX 2576) OX=103690 GN=alr2738 PE=4 SV=1	1	2	0	38.788	0.0054595	6.6	0	26209000	26209000	0	1191300	0	1	alr2738	Alr2738 protein
Q8YR22	Q8YR22	tr|Q8YR22|Q8YR22_NOSS1 All3635 protein OS=Nostoc sp. (strain PCC 7120 / SAG 25.82 / UTEX 2576) OX=103690 GN=all3635 PE=4 SV=1	1	2	0	43.625	0	4.5	0	18862000	18862000	0	1178900	0	2	all3635	All3635 protein
Q8YX52	Q8YX52	tr|Q8YX52|Q8YX52_NOSS1 Peptidylprolyl isomerase OS=Nostoc sp. (strain PCC 7120 / SAG 25.82 / UTEX 2576) OX=103690 GN=all1363 PE=4 SV=1	1	1	0	27.586	0.0019084	9.1	0	13931000	13931000	0	995100	0	1	all1363	Peptidylprolyl isomerase (EC 5.2.1.8)
Q8YPA4	Q8YPA4	tr|Q8YPA4|Q8YPA4_NOSS1 All4295 protein OS=Nostoc sp. (strain PCC 7120 / SAG 25.82 / UTEX 2576) OX=103690 GN=all4295 PE=4 SV=1	1	2	0	17.524	0	11.2	0	8797800	8797800	0	879780	0	1	all4295	All4295 protein
Q8YNI0	Q8YNI0	tr|Q8YNI0|Q8YNI0_NOSS1 Periplasmic phosphate-binding protein of phosphate ABC transporter OS=Nostoc sp. (strain PCC 7120 / SAG 25.82 / UTEX 2576) OX=103690 GN=alr4585 PE=4 SV=1	1	1	0	33.403	0	5.5	0	15536000	15536000	0	863120	0	1	alr4585	Periplasmic phosphate-binding protein of phosphate ABC transporter
Q8YZ86	Q8YZ86	tr|Q8YZ86|Q8YZ86_NOSS1 Alr0593 protein OS=Nostoc sp. (strain PCC 7120 / SAG 25.82 / UTEX 2576) OX=103690 GN=alr0593 PE=4 SV=1	1	1	0	39.965	0.0096576	2.8	0	13213000	13213000	0	777260	0	0	alr0593	Alr0593 protein
Q8YSA8	Q8YSA8	tr|Q8YSA8|Q8YSA8_NOSS1 All3181 protein OS=Nostoc sp. (strain PCC 7120 / SAG 25.82 / UTEX 2576) OX=103690 GN=all3181 PE=4 SV=1	1	1	0	35.721	0.0054397	2.2	0	9313500	9313500	0	776120	0	1	all3181	All3181 protein
Q8YUH8	Q8YUH8	sp|Q8YUH8|IF3B_NOSS1 Translation initiation factor IF-3-like OS=Nostoc sp. (strain PCC 7120 / SAG 25.82 / UTEX 2576) OX=103690 GN=all2368 PE=3 SV=2	1	1	0	18.603	0	6.1	0	5992900	5992900	0	749120	0	1	all2368	Translation initiation factor IF-3-like
Q8YQ16	Q8YQ16	tr|Q8YQ16|Q8YQ16_NOSS1 Cytochrome D ubiquinol oxidase chain I OS=Nostoc sp. (strain PCC 7120 / SAG 25.82 / UTEX 2576) OX=103690 GN=all4024 PE=3 SV=1	1	1	0	53.426	0.0062893	1.9	0	7442500	7442500	0	744250	0	1	all4024	Cytochrome D ubiquinol oxidase chain I
Q8YTX7	Q8YTX7	tr|Q8YTX7|Q8YTX7_NOSS1 Iron(III) dicitrate transport system permease protein OS=Nostoc sp. (strain PCC 7120 / SAG 25.82 / UTEX 2576) OX=103690 GN=all2586 PE=3 SV=1	1	1	0	35.797	0.0062389	2.9	0	6269300	6269300	0	696590	0	1	all2586	Iron(III) dicitrate transport system permease protein
Q8YU75	Q8YU75	tr|Q8YU75|Q8YU75_NOSS1 Transcriptional regulator OS=Nostoc sp. (strain PCC 7120 / SAG 25.82 / UTEX 2576) OX=103690 GN=alr2479 PE=4 SV=1	1	1	0	52.056	0	2.3	0	12441000	12441000	0	592420	0	1	alr2479	Transcriptional regulator
Q8YUX9	Q8YUX9	tr|Q8YUX9|Q8YUX9_NOSS1 Alr2202 protein OS=Nostoc sp. (strain PCC 7120 / SAG 25.82 / UTEX 2576) OX=103690 GN=alr2202 PE=4 SV=1	1	1	0	18.517	0.0094664	6.3	0	5726200	5726200	0	572620	0	1	alr2202	Alr2202 protein
Q8YW91	Q8YW91	tr|Q8YW91|Q8YW91_NOSS1 All1724 protein OS=Nostoc sp. (strain PCC 7120 / SAG 25.82 / UTEX 2576) OX=103690 GN=all1724 PE=4 SV=1	1	1	0	51.998	0	2.1	0	10482000	10482000	0	499160	0	1	all1724	All1724 protein
Q8YPL6	Q8YPL6	tr|Q8YPL6|Q8YPL6_NOSS1 Alr4178 protein OS=Nostoc sp. (strain PCC 7120 / SAG 25.82 / UTEX 2576) OX=103690 GN=alr4178 PE=4 SV=1	1	1	0	42.73	0.0094583	2.4	0	9529800	9529800	0	476490	0	1	alr4178	Alr4178 protein
Q8YS14	Q8YS14	tr|Q8YS14|Q8YS14_NOSS1 All3278 protein OS=Nostoc sp. (strain PCC 7120 / SAG 25.82 / UTEX 2576) OX=103690 GN=all3278 PE=4 SV=1	1	1	0	29.646	0	5.9	0	6913200	6913200	0	432080	0	1	all3278	All3278 protein
Q8YT09	Q8YT09	tr|Q8YT09|Q8YT09_NOSS1 All2918 protein OS=Nostoc sp. (strain PCC 7120 / SAG 25.82 / UTEX 2576) OX=103690 GN=all2918 PE=4 SV=1	1	1	0	26.568	0	4.3	0	6796000	6796000	0	424750	0	1	all2918	All2918 protein
O08393	O08393	sp|O08393|HEM1_NOSS1 Glutamyl-tRNA reductase OS=Nostoc sp. (strain PCC 7120 / SAG 25.82 / UTEX 2576) OX=103690 GN=hemA PE=3 SV=2	1	1	0	47.909	0	2.3	0	11438000	11438000	0	423640	0	1	hemA alr1042	Glutamyl-tRNA reductase (GluTR) (EC 1.2.1.70)
Q8YYB3	Q8YYB3	tr|Q8YYB3|Q8YYB3_NOSS1 All0937 protein OS=Nostoc sp. (strain PCC 7120 / SAG 25.82 / UTEX 2576) OX=103690 GN=all0937 PE=4 SV=1	1	2	0	63.92	0.003653	2.9	0	10556000	10556000	0	377000	0	2	all0937	All0937 protein
Q8YT49	Q8YT49	tr|Q8YT49|Q8YT49_NOSS1 Bicarbonate transport bicarbonate-binding protein OS=Nostoc sp. (strain PCC 7120 / SAG 25.82 / UTEX 2576) OX=103690 GN=cmpA PE=4 SV=1	1	2	0	50.292	0.0028116	5.7	0	9090000	9090000	0	363600	0	2	cmpA	Bicarbonate transport bicarbonate-binding protein
Q8YSJ8	Q8YSJ8	tr|Q8YSJ8|Q8YSJ8_NOSS1 All3087 protein OS=Nostoc sp. (strain PCC 7120 / SAG 25.82 / UTEX 2576) OX=103690 GN=all3087 PE=4 SV=1	1	1	0	61.048	0	1.8	0	7068300	7068300	0	307320	0	1	all3087	All3087 protein
Q8Z068	Q8Z068	sp|Q8Z068|SYM_NOSS1 Methionine--tRNA ligase OS=Nostoc sp. (strain PCC 7120 / SAG 25.82 / UTEX 2576) OX=103690 GN=metG PE=3 SV=1	1	1	2	60.601	0	2.3	3.2	7004900	7004900	0	280200	0	2	metG all0233	Methionine--tRNA ligase (EC 6.1.1.10) (Methionyl-tRNA synthetase) (MetRS)
Q8YRY8	Q8YRY8	tr|Q8YRY8|Q8YRY8_NOSS1 Alr3304 protein OS=Nostoc sp. (strain PCC 7120 / SAG 25.82 / UTEX 2576) OX=103690 GN=alr3304 PE=4 SV=1	1	1	0	49.594	0	4.3	0	4804400	4804400	0	252870	0	1	alr3304	Alr3304 protein
Q8YSU6	Q8YSU6	tr|Q8YSU6|Q8YSU6_NOSS1 Alr2986 protein OS=Nostoc sp. (strain PCC 7120 / SAG 25.82 / UTEX 2576) OX=103690 GN=alr2986 PE=4 SV=1	1	1	0	97.077	0.0027473	4.3	0	8418500	8418500	0	168370	0	0	alr2986	Alr2986 protein
Q8YMZ3	Q8YMZ3	tr|Q8YMZ3|Q8YMZ3_NOSS1 ATP-binding protein of sugar ABC transporter OS=Nostoc sp. (strain PCC 7120 / SAG 25.82 / UTEX 2576) OX=103690 GN=alr4781 PE=3 SV=1	1	1	0	48.552	0.0028249	3.5	0	3214300	3214300	0	139750	0	1	alr4781	ATP-binding protein of sugar ABC transporter

## Sheet: a-FraD I
Protein IDs	Majority protein IDs	Fasta headers	Number of proteins	Peptides control	Peptides sample	Mol. weight [kDa]	Q-value	Sequence coverage control [%]	Sequence coverage sample [%]	Intensity	Intensity control	Intensity sample	iBAQ control (WT+, beads incubated with pre-immunserum)	iBAQ sample (WT+)	MS/MS count	Protein	Gene
Q8YRW7	Q8YRW7	tr|Q8YRW7|Q8YRW7_NOSS1 All3325 protein OS=Nostoc sp. (strain PCC 7120 / SAG 25.82 / UTEX 2576) OX=103690 GN=all3325 PE=4 SV=1	1	1	24	53.192	0	3.3	48.6	25106000000	13211000	22736000000	629080	1082700000	61	All3325 protein	all3325
Q8YKW1	Q8YKW1	tr|Q8YKW1|Q8YKW1_NOSS1 Group 2 sigma 70-type sigma factor OS=Nostoc sp. (strain PCC 7120 / SAG 25.82 / UTEX 2576) OX=103690 GN=all7179 PE=3 SV=1	1	0	1	36.365	0.0071259	0	2.2	11742000000	0	6576600000	0	365370000	2	Group 2 sigma 70-type sigma factor	all7179
P46079	P46079	sp|P46079|Y2393_NOSS1 Uncharacterized protein alr2393 OS=Nostoc sp. (strain PCC 7120 / SAG 25.82 / UTEX 2576) OX=103690 GN=alr2393 PE=4 SV=2	1	0	14	39.312	0	0	38.5	5523300000	0	4338500000	0	271160000	26	Uncharacterized protein alr2393	alr2393
Q8YRX8	Q8YRX8	tr|Q8YRX8|Q8YRX8_NOSS1 All3314 protein OS=Nostoc sp. (strain PCC 7120 / SAG 25.82 / UTEX 2576) OX=103690 GN=all3314 PE=4 SV=1	1	0	60	165.97	0	0	51.5	13798000000	0	13418000000	0	174260000	90	All3314 protein	all3314
Q8YL17	Q8YL17	tr|Q8YL17|Q8YL17_NOSS1 All7121 protein OS=Nostoc sp. (strain PCC 7120 / SAG 25.82 / UTEX 2576) OX=103690 GN=all7121 PE=4 SV=1	1	0	20	74.252	0	0	36.5	4261500000	0	3287000000	0	142910000	35	All7121 protein	all7121
Q8YPA5	Q8YPA5	tr|Q8YPA5|Q8YPA5_NOSS1 All4294 protein OS=Nostoc sp. (strain PCC 7120 / SAG 25.82 / UTEX 2576) OX=103690 GN=all4294 PE=4 SV=1	1	0	18	55.564	0	0	47.8	4026800000	0	3232900000	0	129320000	28	All4294 protein	all4294
Q8Z0F0	Q8Z0F0	sp|Q8Z0F0|RL21_NOSS1 50S ribosomal protein L21 OS=Nostoc sp. (strain PCC 7120 / SAG 25.82 / UTEX 2576) OX=103690 GN=rplU PE=3 SV=1	1	0	1	14.268	0	0	7.7	330230000	0	230270000	0	115130000	2	50S ribosomal protein L21	rplU rpl21 all0147
Q8YRS8	Q8YRS8	tr|Q8YRS8|Q8YRS8_NOSS1 Alr3365 protein OS=Nostoc sp. (strain PCC 7120 / SAG 25.82 / UTEX 2576) OX=103690 GN=alr3365 PE=4 SV=1	1	1	12	38.214	0	3	40.1	1712000000	0	1712000000	0	100710000	16	Alr3365 protein	alr3365
Q8YTI0	Q8YTI0	sp|Q8YTI0|RS4_NOSS1 30S ribosomal protein S4 OS=Nostoc sp. (strain PCC 7120 / SAG 25.82 / UTEX 2576) OX=103690 GN=rpsD PE=3 SV=1	1	1	7	23.247	0	4	28.2	1763500000	8985100	1022800000	748760	85235000	14	30S ribosomal protein S4	rpsD rps4 alr2737
Q8YRW8	Q8YRW8	tr|Q8YRW8|Q8YRW8_NOSS1 All3324 protein OS=Nostoc sp. (strain PCC 7120 / SAG 25.82 / UTEX 2576) OX=103690 GN=all3324 PE=4 SV=1	1	0	8	16.439	0	0	45.5	885150000	0	842540000	0	76594000	12	All3324 protein	all3324
Q8YSV9	Q8YSV9	tr|Q8YSV9|Q8YSV9_NOSS1 All2971 protein OS=Nostoc sp. (strain PCC 7120 / SAG 25.82 / UTEX 2576) OX=103690 GN=all2971 PE=4 SV=1	1	0	1	11.464	0	0	17.1	116670000	0	75056000	0	75056000	2	All2971 protein	all2971
P0A4B7	P0A4B7	sp|P0A4B7|RS21A_NOSS1 30S ribosomal protein S21 A OS=Nostoc sp. (strain PCC 7120 / SAG 25.82 / UTEX 2576) OX=103690 GN=rpsU1 PE=3 SV=1	1	1	3	7.5307	0	12.9	29	489060000	0	218810000	0	72938000	8	30S ribosomal protein S21 A	rpsU1 rps21 asr0742
Q8YPT2	Q8YPT2	tr|Q8YPT2|Q8YPT2_NOSS1 All4109 protein OS=Nostoc sp. (strain PCC 7120 / SAG 25.82 / UTEX 2576) OX=103690 GN=all4109 PE=4 SV=1	1	0	9	26.663	0	0	39.6	1342000000	0	1045500000	0	69703000	20	All4109 protein	all4109
Q8YRX6	Q8YRX6	tr|Q8YRX6|Q8YRX6_NOSS1 All3316 protein OS=Nostoc sp. (strain PCC 7120 / SAG 25.82 / UTEX 2576) OX=103690 GN=all3316 PE=4 SV=1	1	0	3	18.31	0	0	27.3	407820000	0	356390000	0	59398000	7	All3316 protein	all3316
Q8YQI1	Q8YQI1	sp|Q8YQI1|PSBF_NOSS1 Cytochrome b559 subunit beta OS=Nostoc sp. (strain PCC 7120 / SAG 25.82 / UTEX 2576) OX=103690 GN=psbF PE=3 SV=1	1	0	1	5.0519	0	0	40	116290000	0	116290000	0	58147000	1	Cytochrome b559 subunit beta (PSII reaction center subunit VI)	psbF asr3846
Q8YP61	Q8YP61	sp|Q8YP61|RS7_NOSS1 30S ribosomal protein S7 OS=Nostoc sp. (strain PCC 7120 / SAG 25.82 / UTEX 2576) OX=103690 GN=rpsG PE=3 SV=1	1	0	3	17.863	0	0	23.7	663540000	0	472880000	0	52543000	6	30S ribosomal protein S7	rpsG rps7 all4339
Q8Z075	Q8Z075	sp|Q8Z075|NU6C_NOSS1 NAD(P)H-quinone oxidoreductase chain 6 OS=Nostoc sp. (strain PCC 7120 / SAG 25.82 / UTEX 2576) OX=103690 GN=ndhG PE=3 SV=1	1	0	4	21.406	0	0	23.3	258870000	0	207610000	0	51902000	6	NAD(P)H-quinone oxidoreductase chain 6 (EC 7.1.1.-) (NAD(P)H dehydrogenase I, chain 6) (NDH-1, chain 6) (NDH-G)	ndhG alr0225
Q8YQW9;Q8YQW8	Q8YQW9	tr|Q8YQW9|Q8YQW9_NOSS1 Alr3692 protein OS=Nostoc sp. (strain PCC 7120 / SAG 25.82 / UTEX 2576) OX=103690 GN=alr3692 PE=4 SV=1	2	1	3	30.705	0	4.9	12.7	621290000	0	492860000	0	49286000	6	Alr3692 protein	alr3692
Q8YKB7	Q8YKB7	tr|Q8YKB7|Q8YKB7_NOSS1 Alr7384 protein OS=Nostoc sp. (strain PCC 7120 / SAG 25.82 / UTEX 2576) OX=103690 GN=alr7384 PE=4 SV=1	1	0	4	12.757	0	0	38.2	680660000	0	329390000	0	47055000	8	Alr7384 protein	alr7384
Q8YRX7	Q8YRX7	tr|Q8YRX7|Q8YRX7_NOSS1 All3315 protein OS=Nostoc sp. (strain PCC 7120 / SAG 25.82 / UTEX 2576) OX=103690 GN=all3315 PE=4 SV=1	1	0	31	154.21	0	0	23.1	3137400000	0	2926400000	0	45725000	46	All3315 protein	all3315
Q8YNV9	Q8YNV9	sp|Q8YNV9|RL33_NOSS1 50S ribosomal protein L33 OS=Nostoc sp. (strain PCC 7120 / SAG 25.82 / UTEX 2576) OX=103690 GN=rpmG PE=3 SV=1	1	0	1	7.4175	0	0	17.2	122300000	0	80226000	0	40113000	2	50S ribosomal protein L33	rpmG rpl33 asl4452
Q8YPJ2	Q8YPJ2	sp|Q8YPJ2|RS8_NOSS1 30S ribosomal protein S8 OS=Nostoc sp. (strain PCC 7120 / SAG 25.82 / UTEX 2576) OX=103690 GN=rpsH PE=3 SV=1	1	0	4	14.78	0	0	37.6	468970000	0	277490000	0	39641000	7	30S ribosomal protein S8	rpsH rps8 all4202
Q8YWL3	Q8YWL3	sp|Q8YWL3|RS20_NOSS1 30S ribosomal protein S20 OS=Nostoc sp. (strain PCC 7120 / SAG 25.82 / UTEX 2576) OX=103690 GN=rpsT PE=3 SV=1	1	0	2	10.81	0	0	28.9	183460000	0	102560000	0	34187000	4	30S ribosomal protein S20	rpsT rps20 asr1592
Q8YP15	Q8YP15	tr|Q8YP15|Q8YP15_NOSS1 All4387 protein OS=Nostoc sp. (strain PCC 7120 / SAG 25.82 / UTEX 2576) OX=103690 GN=all4387 PE=4 SV=1	1	0	4	31.097	0	0	18.3	767850000	0	539080000	0	33693000	7	All4387 protein	all4387
Q8YNN0	Q8YNN0	tr|Q8YNN0|Q8YNN0_NOSS1 Alr4534 protein OS=Nostoc sp. (strain PCC 7120 / SAG 25.82 / UTEX 2576) OX=103690 GN=alr4534 PE=4 SV=1	1	0	2	14.951	0	0	27.7	188640000	0	132780000	0	33196000	2	Alr4534 protein	alr4534
Q8YQI3;Q9WWN2	Q8YQI3	sp|Q8YQI3|YC48L_NOSS1 Ycf48-like protein OS=Nostoc sp. (strain PCC 7120 / SAG 25.82 / UTEX 2576) OX=103690 GN=alr3844 PE=3 SV=1	2	0	5	36.981	0	0	22.1	466670000	0	448850000	0	32061000	7	Ycf48-like protein	alr3844
Q8Z0I2	Q8Z0I2	tr|Q8Z0I2|Q8Z0I2_NOSS1 Alr0114 protein OS=Nostoc sp. (strain PCC 7120 / SAG 25.82 / UTEX 2576) OX=103690 GN=alr0114 PE=1 SV=1	1	0	6	29.955	0	0	22.6	484680000	0	363080000	0	24205000	8	Alr0114 protein	alr0114
Q8YYM6	Q8YYM6	tr|Q8YYM6|Q8YYM6_NOSS1 Asl0822 protein OS=Nostoc sp. (strain PCC 7120 / SAG 25.82 / UTEX 2576) OX=103690 GN=asl0822 PE=4 SV=1	1	0	1	7.6506	0	0	18.3	71391000	0	46864000	0	23432000	2	Asl0822 protein	asl0822
Q8YRX5	Q8YRX5	tr|Q8YRX5|Q8YRX5_NOSS1 All3317 protein OS=Nostoc sp. (strain PCC 7120 / SAG 25.82 / UTEX 2576) OX=103690 GN=all3317 PE=4 SV=1	1	0	22	138.86	0	0	20.1	1443200000	0	1443200000	0	21223000	24	All3317 protein	all3317
Q8YQN4	Q8YQN4	tr|Q8YQN4|Q8YQN4_NOSS1 All3786 protein OS=Nostoc sp. (strain PCC 7120 / SAG 25.82 / UTEX 2576) OX=103690 GN=all3786 PE=4 SV=1	1	0	4	39.274	0	0	38.2	997290000	0	378650000	0	21036000	11	All3786 protein	all3786
Q8YPK0	Q8YPK0	sp|Q8YPK0|RL36_NOSS1 50S ribosomal protein L36 OS=Nostoc sp. (strain PCC 7120 / SAG 25.82 / UTEX 2576) OX=103690 GN=rpmJ PE=3 SV=1	1	0	1	4.3503	0	0	24.3	40804000	0	19476000	0	19476000	2	50S ribosomal protein L36	rpmJ rpl36 asl4194
Q8YQ58	Q8YQ58	tr|Q8YQ58|Q8YQ58_NOSS1 All3977 protein OS=Nostoc sp. (strain PCC 7120 / SAG 25.82 / UTEX 2576) OX=103690 GN=all3977 PE=4 SV=1	1	0	1	18.161	0	0	8.8	95670000	0	95670000	0	19134000	1	All3977 protein	all3977
Q8YRD1	Q8YRD1	tr|Q8YRD1|Q8YRD1_NOSS1 Asl3517 protein OS=Nostoc sp. (strain PCC 7120 / SAG 25.82 / UTEX 2576) OX=103690 GN=asl3517 PE=4 SV=1	1	0	1	6.2861	0	0	20.3	86748000	0	54440000	0	18147000	2	Asl3517 protein	asl3517
Q8Z099	Q8Z099	tr|Q8Z099|Q8Z099_NOSS1 Alr0199 protein OS=Nostoc sp. (strain PCC 7120 / SAG 25.82 / UTEX 2576) OX=103690 GN=alr0199 PE=4 SV=1	1	0	4	19.675	0	0	26	195300000	0	162070000	0	18008000	5	Alr0199 protein	alr0199
Q9WWN1	Q9WWN1	sp|Q9WWN1|RUBR_NOSS1 Rubredoxin OS=Nostoc sp. (strain PCC 7120 / SAG 25.82 / UTEX 2576) OX=103690 GN=rub PE=3 SV=2	1	0	2	12.134	0	0	24.3	225840000	0	124310000	0	17758000	5	Rubredoxin (Rd)	rub hoxR alr3843
Q8YLM4	Q8YLM4	tr|Q8YLM4|Q8YLM4_NOSS1 All5274 protein OS=Nostoc sp. (strain PCC 7120 / SAG 25.82 / UTEX 2576) OX=103690 GN=all5274 PE=4 SV=1	1	0	2	26.326	0	0	18.6	443220000	0	140700000	0	17588000	8	All5274 protein	all5274
Q8YUI6	Q8YUI6	tr|Q8YUI6|Q8YUI6_NOSS1 Asl2360 protein OS=Nostoc sp. (strain PCC 7120 / SAG 25.82 / UTEX 2576) OX=103690 GN=asl2360 PE=4 SV=1	1	0	1	7.3918	0	0	15.4	86337000	0	65920000	0	16480000	2	Asl2360 protein	asl2360
Q8YVM0	Q8YVM0	sp|Q8YVM0|RS21C_NOSS1 30S ribosomal protein S21 C OS=Nostoc sp. (strain PCC 7120 / SAG 25.82 / UTEX 2576) OX=103690 GN=rpsU3 PE=3 SV=1	1	1	1	6.8459	0	20.7	20.7	32810000	0	32810000	0	16405000	2	30S ribosomal protein S21 C	rpsU3 rps21 asr1955
Q8YPI2	Q8YPI2	sp|Q8YPI2|RL2_NOSS1 50S ribosomal protein L2 OS=Nostoc sp. (strain PCC 7120 / SAG 25.82 / UTEX 2576) OX=103690 GN=rplB PE=3 SV=1	1	0	4	31.504	0	0	17.4	265610000	0	175130000	0	15921000	9	50S ribosomal protein L2	rplB rpl2 all4212
Q8Z0G8	Q8Z0G8	tr|Q8Z0G8|Q8Z0G8_NOSS1 Geranylgeranyl hydrogenase OS=Nostoc sp. (strain PCC 7120 / SAG 25.82 / UTEX 2576) OX=103690 GN=chlP PE=4 SV=1	1	0	8	44.759	0	0	22.2	617930000	0	380340000	0	15847000	17	Geranylgeranyl hydrogenase	chlP
Q8YW73	Q8YW73	tr|Q8YW73|Q8YW73_NOSS1 NADPH-protochlorophyllide oxidoreductase OS=Nostoc sp. (strain PCC 7120 / SAG 25.82 / UTEX 2576) OX=103690 GN=por PE=3 SV=1	1	0	9	36.618	0	0	27.1	401020000	0	284640000	0	14232000	17	NADPH-protochlorophyllide oxidoreductase (EC 1.3.1.33)	por
Q8YN82	Q8YN82	tr|Q8YN82|Q8YN82_NOSS1 All4688 protein OS=Nostoc sp. (strain PCC 7120 / SAG 25.82 / UTEX 2576) OX=103690 GN=all4688 PE=4 SV=1	1	0	5	31.892	0	0	23.7	238440000	0	189840000	0	13560000	5	All4688 protein	all4688
Q8Z0E1	Q8Z0E1	tr|Q8Z0E1|Q8Z0E1_NOSS1 All0157 protein OS=Nostoc sp. (strain PCC 7120 / SAG 25.82 / UTEX 2576) OX=103690 GN=all0157 PE=4 SV=1	1	0	1	24.151	0.0071942	0	4.5	93755000	0	93755000	0	13394000	1	All0157 protein	all0157
Q8YNW0	Q8YNW0	sp|Q8YNW0|RS18_NOSS1 30S ribosomal protein S18 OS=Nostoc sp. (strain PCC 7120 / SAG 25.82 / UTEX 2576) OX=103690 GN=rpsR PE=3 SV=1	1	0	2	8.2817	0	0	28.2	127790000	0	53022000	0	13255000	4	30S ribosomal protein S18	rpsR rps18 asl4451
Q8YPI6	Q8YPI6	sp|Q8YPI6|RL16_NOSS1 50S ribosomal protein L16 OS=Nostoc sp. (strain PCC 7120 / SAG 25.82 / UTEX 2576) OX=103690 GN=rplP PE=3 SV=1	1	0	2	16.301	0	0	15.5	82798000	0	65031000	0	13006000	3	50S ribosomal protein L16	rplP rpl16 all4208
Q8YQ79	Q8YQ79	tr|Q8YQ79|Q8YQ79_NOSS1 NADH dehydrogenase subunit 5 OS=Nostoc sp. (strain PCC 7120 / SAG 25.82 / UTEX 2576) OX=103690 GN=ndhF PE=4 SV=1	1	0	3	76.012	0	0	3.7	304720000	0	181330000	0	12089000	7	NADH dehydrogenase subunit 5	ndhF
Q8YZ77	Q8YZ77	tr|Q8YZ77|Q8YZ77_NOSS1 Nitrate transport permease protein OS=Nostoc sp. (strain PCC 7120 / SAG 25.82 / UTEX 2576) OX=103690 GN=nrtB PE=3 SV=1	1	1	3	30.463	0	2.5	8.2	121420000	0	84205000	0	12029000	7	Nitrate transport permease protein	nrtB
Q8YNT1	Q8YNT1	tr|Q8YNT1|Q8YNT1_NOSS1 Chlorophyll synthase 33 kD subunit OS=Nostoc sp. (strain PCC 7120 / SAG 25.82 / UTEX 2576) OX=103690 GN=chlG PE=4 SV=1	1	0	2	37.282	0	0	11.6	101320000	0	82517000	0	11788000	2	Chlorophyll synthase 33 kD subunit	chlG
Q8Z0H5	Q8Z0H5	tr|Q8Z0H5|Q8Z0H5_NOSS1 Protein translocase subunit SecD OS=Nostoc sp. (strain PCC 7120 / SAG 25.82 / UTEX 2576) OX=103690 GN=secD PE=3 SV=1	1	0	6	50.454	0	0	20.3	306290000	0	241310000	0	11491000	8	Protein translocase subunit SecD	secD
Q8YQ71	Q8YQ71	tr|Q8YQ71|Q8YQ71_NOSS1 Phosphoglucomutase/phosphomannomutase OS=Nostoc sp. (strain PCC 7120 / SAG 25.82 / UTEX 2576) OX=103690 GN=all3964 PE=4 SV=1	1	0	8	51.819	0	0	19.8	345230000	0	331850000	0	11443000	10	Phosphoglucomutase/phosphomannomutase	all3964
Q8YQ96	Q8YQ96	tr|Q8YQ96|Q8YQ96_NOSS1 ABC transporter iron binding protein OS=Nostoc sp. (strain PCC 7120 / SAG 25.82 / UTEX 2576) OX=103690 GN=alr3938 PE=4 SV=1	1	0	4	33.672	0	0	16.9	190400000	0	157420000	0	11244000	7	ABC transporter iron binding protein	alr3938
Q8Z0F7	Q8Z0F7	tr|Q8Z0F7|Q8Z0F7_NOSS1 Periplasmic oligopeptide-binding protein of oligopeptide ABC transporter OS=Nostoc sp. (strain PCC 7120 / SAG 25.82 / UTEX 2576) OX=103690 GN=alr0140 PE=4 SV=1	1	1	9	60.658	0	1.8	20.1	426770000	0	353500000	0	11047000	13	Periplasmic oligopeptide-binding protein of oligopeptide ABC transporter	alr0140
Q8YRN3	Q8YRN3	tr|Q8YRN3|Q8YRN3_NOSS1 Alr3411 protein OS=Nostoc sp. (strain PCC 7120 / SAG 25.82 / UTEX 2576) OX=103690 GN=alr3411 PE=4 SV=1	1	0	2	21.405	0	0	12.6	168590000	0	98976000	0	10997000	3	Alr3411 protein	alr3411
Q8YWK1	Q8YWK1	tr|Q8YWK1|Q8YWK1_NOSS1 Alr1612 protein OS=Nostoc sp. (strain PCC 7120 / SAG 25.82 / UTEX 2576) OX=103690 GN=alr1612 PE=4 SV=1	1	0	1	27.555	0	0	4.2	66313000	0	41974000	0	10493000	2	Alr1612 protein	alr1612
Q8YPD7	Q8YPD7	tr|Q8YPD7|Q8YPD7_NOSS1 All4260 protein OS=Nostoc sp. (strain PCC 7120 / SAG 25.82 / UTEX 2576) OX=103690 GN=all4260 PE=4 SV=1	1	0	2	16.65	0	0	13.8	154950000	0	93524000	0	10392000	5	All4260 protein	all4260
Q8YKH2	Q8YKH2	tr|Q8YKH2|Q8YKH2_NOSS1 Alr7326 protein OS=Nostoc sp. (strain PCC 7120 / SAG 25.82 / UTEX 2576) OX=103690 GN=alr7326 PE=4 SV=1	1	0	1	19.629	0	0	6.9	101780000	0	101780000	0	10178000	1	Alr7326 protein	alr7326
Q8YPI9	Q8YPI9	sp|Q8YPI9|RL14_NOSS1 50S ribosomal protein L14 OS=Nostoc sp. (strain PCC 7120 / SAG 25.82 / UTEX 2576) OX=103690 GN=rplN PE=3 SV=1	1	0	4	13.461	0	0	37.7	121770000	0	91389000	0	10154000	5	50S ribosomal protein L14	rplN rpl14 all4205
Q8YZG8	Q8YZG8	sp|Q8YZG8|PLSY_NOSS1 Glycerol-3-phosphate acyltransferase OS=Nostoc sp. (strain PCC 7120 / SAG 25.82 / UTEX 2576) OX=103690 GN=plsY PE=3 SV=1	1	0	1	23.842	0	0	6.2	58197000	0	58197000	0	9699500	1	Glycerol-3-phosphate acyltransferase (Acyl-PO4 G3P acyltransferase) (Acyl-phosphate--glycerol-3-phosphate acyltransferase) (G3P acyltransferase) (GPAT) (EC 2.3.1.275) (Lysophosphatidic acid synthase) (LPA synthase)	plsY all0492
Q8YRW5	Q8YRW5	tr|Q8YRW5|Q8YRW5_NOSS1 All3327 protein OS=Nostoc sp. (strain PCC 7120 / SAG 25.82 / UTEX 2576) OX=103690 GN=all3327 PE=4 SV=1	1	0	3	21.916	0	0	13	86545000	0	86545000	0	9616100	3	All3327 protein	all3327
P58552	P58552	sp|P58552|RECA_NOSS1 Protein RecA OS=Nostoc sp. (strain PCC 7120 / SAG 25.82 / UTEX 2576) OX=103690 GN=recA PE=3 SV=1	1	0	4	38.392	0	0	15.1	225400000	0	171340000	0	9519100	5	Protein RecA (Recombinase A)	recA all3272
Q8YPH8	Q8YPH8	sp|Q8YPH8|NDHN_NOSS1 NAD(P)H-quinone oxidoreductase subunit N OS=Nostoc sp. (strain PCC 7120 / SAG 25.82 / UTEX 2576) OX=103690 GN=ndhN PE=3 SV=1	1	1	1	17.637	0	7.4	10.5	119680000	0	65826000	0	9403700	4	NAD(P)H-quinone oxidoreductase subunit N (EC 7.1.1.-) (NAD(P)H dehydrogenase I subunit N) (NDH-1 subunit N) (NDH-N)	ndhN alr4216
Q8YXY1	Q8YXY1	tr|Q8YXY1|Q8YXY1_NOSS1 ParA family protein OS=Nostoc sp. (strain PCC 7120 / SAG 25.82 / UTEX 2576) OX=103690 GN=all1075 PE=4 SV=1	1	0	3	32.964	0	0	11.9	192060000	0	132760000	0	8850500	6	ParA family protein	all1075
Q8YM53	Q8YM53	tr|Q8YM53|Q8YM53_NOSS1 Alr5087 protein OS=Nostoc sp. (strain PCC 7120 / SAG 25.82 / UTEX 2576) OX=103690 GN=alr5087 PE=4 SV=1	1	0	1	13.912	0	0	8.1	8734900	0	8734900	0	8734900	1	Alr5087 protein	alr5087
Q8YUH3	Q8YUH3	tr|Q8YUH3|Q8YUH3_NOSS1 Transport permease protein OS=Nostoc sp. (strain PCC 7120 / SAG 25.82 / UTEX 2576) OX=103690 GN=alr2373 PE=3 SV=1	1	0	2	31.535	0	0	5.4	63334000	0	42208000	0	8441600	3	Transport permease protein	alr2373
Q8Z0D4	Q8Z0D4	tr|Q8Z0D4|Q8Z0D4_NOSS1 All0164 protein OS=Nostoc sp. (strain PCC 7120 / SAG 25.82 / UTEX 2576) OX=103690 GN=all0164 PE=4 SV=1	1	0	1	14.075	0	0	10.2	16782000	0	16782000	0	8390900	2	All0164 protein	all0164
Q8YT37	Q8YT37	tr|Q8YT37|Q8YT37_NOSS1 Alr2889 protein OS=Nostoc sp. (strain PCC 7120 / SAG 25.82 / UTEX 2576) OX=103690 GN=alr2889 PE=4 SV=1	1	0	2	17.919	0	0	13.7	48514000	0	48514000	0	8085700	2	Alr2889 protein	alr2889
Q8YKW6	Q8YKW6	tr|Q8YKW6|Q8YKW6_NOSS1 All7172 protein OS=Nostoc sp. (strain PCC 7120 / SAG 25.82 / UTEX 2576) OX=103690 GN=all7172 PE=4 SV=1	1	0	12	121.45	0	0	12.5	511880000	0	430940000	0	7835300	15	All7172 protein	all7172
Q8YUJ6	Q8YUJ6	tr|Q8YUJ6|Q8YUJ6_NOSS1 Phosphoribulokinase OS=Nostoc sp. (strain PCC 7120 / SAG 25.82 / UTEX 2576) OX=103690 GN=alr2350 PE=3 SV=1	1	0	2	35.28	0	0	7.3	128580000	0	105580000	0	7038300	3	Phosphoribulokinase (EC 2.7.1.19)	alr2350
Q8YP14	Q8YP14	tr|Q8YP14|Q8YP14_NOSS1 All4388 protein OS=Nostoc sp. (strain PCC 7120 / SAG 25.82 / UTEX 2576) OX=103690 GN=all4388 PE=4 SV=1	1	0	4	51.579	0	0	14.4	167420000	0	138830000	0	6941600	4	All4388 protein	all4388
Q8YU26	Q8YU26	tr|Q8YU26|Q8YU26_NOSS1 Branched-chain amino-acid ABC transport system periplasmic binding protein OS=Nostoc sp. (strain PCC 7120 / SAG 25.82 / UTEX 2576) OX=103690 GN=alr2535 PE=4 SV=1	1	0	3	29.196	0	0	14.2	143120000	0	100060000	0	6670700	4	Branched-chain amino-acid ABC transport system periplasmic binding protein	alr2535
Q8YPN1	Q8YPN1	tr|Q8YPN1|Q8YPN1_NOSS1 All4162 protein OS=Nostoc sp. (strain PCC 7120 / SAG 25.82 / UTEX 2576) OX=103690 GN=all4162 PE=4 SV=1	1	0	3	23.514	0	0	11.3	126530000	0	79871000	0	6655900	5	All4162 protein	all4162
Q8YYS9	Q8YYS9	tr|Q8YYS9|Q8YYS9_NOSS1 All0767 protein OS=Nostoc sp. (strain PCC 7120 / SAG 25.82 / UTEX 2576) OX=103690 GN=all0767 PE=4 SV=1	1	0	2	20.45	0	0	14.6	76520000	0	76520000	0	6376700	2	All0767 protein	all0767
Q8Z0I8	Q8Z0I8	sp|Q8Z0I8|Y105_NOSS1 Putative regulatory protein asr0105 OS=Nostoc sp. (strain PCC 7120 / SAG 25.82 / UTEX 2576) OX=103690 GN=asr0105 PE=3 SV=1	1	0	1	9.739	0	0	15.9	51371000	0	31631000	0	6326100	2	Putative regulatory protein asr0105	asr0105
Q8YPC6	Q8YPC6	sp|Q8YPC6|PYRD_NOSS1 Dihydroorotate dehydrogenase (quinone) OS=Nostoc sp. (strain PCC 7120 / SAG 25.82 / UTEX 2576) OX=103690 GN=pyrD PE=3 SV=1	1	0	3	41.291	0	0	10.1	123560000	0	123560000	0	6178000	3	Dihydroorotate dehydrogenase (quinone) (EC 1.3.5.2) (DHOdehase) (DHOD) (DHODase) (Dihydroorotate oxidase)	pyrD all4272
Q8YKU6;Q8YL39;Q8YL29;Q8YL31	Q8YKU6	tr|Q8YKU6|Q8YKU6_NOSS1 All7195 protein OS=Nostoc sp. (strain PCC 7120 / SAG 25.82 / UTEX 2576) OX=103690 GN=all7195 PE=4 SV=1	4	0	4	45.694	0	0	10	174310000	0	129030000	0	6144200	6	All7195 protein	all7195
Q8YRC9	Q8YRC9	sp|Q8YRC9|THIOG_NOSS1 Bifunctional protein ThiO/ThiG OS=Nostoc sp. (strain PCC 7120 / SAG 25.82 / UTEX 2576) OX=103690 GN=thiO/thiG PE=3 SV=1	1	0	5	70.113	0	0	9.8	175210000	0	175210000	0	6041800	5	Bifunctional protein ThiO/ThiG [Includes: Probable FAD-dependent glycine oxidase (EC 1.4.3.19); Thiazole synthase (EC 2.8.1.10)]	thiO/thiG all3519
Q8YP69	Q8YP69	tr|Q8YP69|Q8YP69_NOSS1 Ribonuclease E OS=Nostoc sp. (strain PCC 7120 / SAG 25.82 / UTEX 2576) OX=103690 GN=alr4331 PE=4 SV=1	1	0	9	76.168	0	0	14.1	199690000	0	189880000	0	5933800	10	Ribonuclease E	alr4331
Q8YRS7	Q8YRS7	tr|Q8YRS7|Q8YRS7_NOSS1 Alr3366 protein OS=Nostoc sp. (strain PCC 7120 / SAG 25.82 / UTEX 2576) OX=103690 GN=alr3366 PE=4 SV=1	1	0	3	15.065	0	0	26.2	34762000	0	34762000	0	5793700	3	Alr3366 protein	alr3366
Q8YPI7	Q8YPI7	sp|Q8YPI7|RL29_NOSS1 50S ribosomal protein L29 OS=Nostoc sp. (strain PCC 7120 / SAG 25.82 / UTEX 2576) OX=103690 GN=rpmC PE=3 SV=1	1	0	1	8.6529	0	0	14.9	16937000	0	16937000	0	5645600	1	50S ribosomal protein L29	rpmC rpl29 asl4207
Q8YM98	Q8YM98	tr|Q8YM98|Q8YM98_NOSS1 All5036 protein OS=Nostoc sp. (strain PCC 7120 / SAG 25.82 / UTEX 2576) OX=103690 GN=all5036 PE=4 SV=1	1	0	5	51.152	0	0	16.4	130740000	0	112850000	0	5642400	7	All5036 protein	all5036
Q8YQN5	Q8YQN5	tr|Q8YQN5|Q8YQN5_NOSS1 All3785 protein OS=Nostoc sp. (strain PCC 7120 / SAG 25.82 / UTEX 2576) OX=103690 GN=all3785 PE=4 SV=1	1	0	2	58.719	0	0	3	134190000	0	105170000	0	5535500	4	All3785 protein	all3785
Q8YY25	Q8YY25	tr|Q8YY25|Q8YY25_NOSS1 Periplasmic sugar-binding protein of ABC transporter OS=Nostoc sp. (strain PCC 7120 / SAG 25.82 / UTEX 2576) OX=103690 GN=all1027 PE=4 SV=1	1	0	5	47.289	0	0	14.8	127530000	0	127530000	0	5313700	5	Periplasmic sugar-binding protein of ABC transporter	all1027
Q8Z035	Q8Z035	tr|Q8Z035|Q8Z035_NOSS1 All0268 protein OS=Nostoc sp. (strain PCC 7120 / SAG 25.82 / UTEX 2576) OX=103690 GN=all0268 PE=4 SV=1	1	0	2	27.33	0	0	7.1	120990000	0	68993000	0	5307200	4	All0268 protein	all0268
Q8YPJ4	Q8YPJ4	sp|Q8YPJ4|RL18_NOSS1 50S ribosomal protein L18 OS=Nostoc sp. (strain PCC 7120 / SAG 25.82 / UTEX 2576) OX=103690 GN=rplR PE=3 SV=1	1	0	1	13.276	0	0	7.5	25488000	0	25488000	0	5097500	1	50S ribosomal protein L18	rplR rpl18 all4200
Q8YLB4	Q8YLB4	tr|Q8YLB4|Q8YLB4_NOSS1 All7021 protein OS=Nostoc sp. (strain PCC 7120 / SAG 25.82 / UTEX 2576) OX=103690 GN=all7021 PE=4 SV=1	1	0	2	17.83	0	0	11.8	82457000	0	39728000	0	4966000	4	All7021 protein	all7021
Q8YQ78;Q8YZV7	Q8YQ78	sp|Q8YQ78|NU4C2_NOSS1 NAD(P)H-quinone oxidoreductase chain 4-2 OS=Nostoc sp. (strain PCC 7120 / SAG 25.82 / UTEX 2576) OX=103690 GN=ndhD2 PE=3 SV=1	2	0	3	57.682	0	0	7	68849000	0	49287000	0	4928700	4	NAD(P)H-quinone oxidoreductase chain 4-2 (EC 7.1.1.-) (NAD(P)H dehydrogenase I, subunit D-2) (NDH-1, chain 4-2)	ndhD2 alr3957
P58555	P58555	sp|P58555|RCA_NOSS1 Ribulose bisphosphate carboxylase/oxygenase activase OS=Nostoc sp. (strain PCC 7120 / SAG 25.82 / UTEX 2576) OX=103690 GN=rca PE=3 SV=1	1	0	5	46.667	0	0	12.6	168530000	0	108020000	0	4696400	8	Ribulose bisphosphate carboxylase/oxygenase activase (RA) (RuBisCO activase)	rca alr1533
Q8YRX2	Q8YRX2	tr|Q8YRX2|Q8YRX2_NOSS1 All3320 protein OS=Nostoc sp. (strain PCC 7120 / SAG 25.82 / UTEX 2576) OX=103690 GN=all3320 PE=4 SV=1	1	0	3	63.572	0	0	4.9	132800000	0	132800000	0	4579300	3	All3320 protein	all3320
Q8YX97	Q8YX97	sp|Q8YX97|SYV_NOSS1 Valine--tRNA ligase OS=Nostoc sp. (strain PCC 7120 / SAG 25.82 / UTEX 2576) OX=103690 GN=valS PE=3 SV=1	1	0	8	113.71	0	0	9.4	210160000	0	196580000	0	4571600	9	Valine--tRNA ligase (EC 6.1.1.9) (Valyl-tRNA synthetase) (ValRS)	valS all1318
Q8YPU0	Q8YPU0	tr|Q8YPU0|Q8YPU0_NOSS1 Alr4100 protein OS=Nostoc sp. (strain PCC 7120 / SAG 25.82 / UTEX 2576) OX=103690 GN=alr4100 PE=4 SV=1	1	0	1	26.489	0	0	4.5	35787000	0	35787000	0	4473300	1	Alr4100 protein	alr4100
Q8YUY0;Q8YUX9	Q8YUY0;Q8YUX9	tr|Q8YUY0|Q8YUY0_NOSS1 Alr2201 protein OS=Nostoc sp. (strain PCC 7120 / SAG 25.82 / UTEX 2576) OX=103690 GN=alr2201 PE=4 SV=1;tr|Q8YUX9|Q8YUX9_NOSS1 Alr2202 protein OS=Nostoc sp. (strain PCC 7120 / SAG 25.82 / UTEX 2576) OX=103690 GN=alr2202 PE=4 SV=1	2	0	1	18.105	0	0	5.8	176080000	0	35718000	0	4464700	3	Alr2201 protein	alr2201
Q8YVA1	Q8YVA1	tr|Q8YVA1|Q8YVA1_NOSS1 All2080 protein OS=Nostoc sp. (strain PCC 7120 / SAG 25.82 / UTEX 2576) OX=103690 GN=all2080 PE=4 SV=1	1	0	3	15.247	0	0	24.1	43951000	0	34723000	0	4340400	2	All2080 protein	all2080
Q8YQM2	Q8YQM2	tr|Q8YQM2|Q8YQM2_NOSS1 Glutathione S-transferase OS=Nostoc sp. (strain PCC 7120 / SAG 25.82 / UTEX 2576) OX=103690 GN=alr3798 PE=4 SV=1	1	0	2	28.948	0	0	8.4	194100000	0	56069000	0	4313000	4	Glutathione S-transferase	alr3798
Q8YNW3	Q8YNW3	tr|Q8YNW3|Q8YNW3_NOSS1 Beta-xylanase OS=Nostoc sp. (strain PCC 7120 / SAG 25.82 / UTEX 2576) OX=103690 GN=alr4448 PE=3 SV=1	1	0	2	44.045	0	0	5.5	187620000	0	90174000	0	4294000	5	Beta-xylanase (EC 3.2.1.8)	alr4448
Q8YVZ7	Q8YVZ7	tr|Q8YVZ7|Q8YVZ7_NOSS1 Alr1819 protein OS=Nostoc sp. (strain PCC 7120 / SAG 25.82 / UTEX 2576) OX=103690 GN=alr1819 PE=4 SV=1	1	0	3	58.09	0	0	5.7	79142000	0	63813000	0	4254200	4	Alr1819 protein	alr1819
Q8YKR0	Q8YKR0	tr|Q8YKR0|Q8YKR0_NOSS1 Alr7233 protein OS=Nostoc sp. (strain PCC 7120 / SAG 25.82 / UTEX 2576) OX=103690 GN=alr7233 PE=4 SV=1	1	0	3	37.94	0	0	10.3	186050000	0	81893000	0	4094600	7	Alr7233 protein	alr7233
Q8YVH0	Q8YVH0	tr|Q8YVH0|Q8YVH0_NOSS1 Serine proteinase OS=Nostoc sp. (strain PCC 7120 / SAG 25.82 / UTEX 2576) OX=103690 GN=all2008 PE=4 SV=1	1	0	2	43.601	0	0	6.7	64833000	0	64833000	0	4052000	2	Serine proteinase	all2008
Q8YU49	Q8YU49	tr|Q8YU49|Q8YU49_NOSS1 All2507 protein OS=Nostoc sp. (strain PCC 7120 / SAG 25.82 / UTEX 2576) OX=103690 GN=all2507 PE=4 SV=1	1	0	2	45.518	0	0	8.4	97306000	0	97306000	0	3892200	2	All2507 protein	all2507
Q8YPM9	Q8YPM9	tr|Q8YPM9|Q8YPM9_NOSS1 Periplasmic amino acid-binding protein of amino acid ABC transporter OS=Nostoc sp. (strain PCC 7120 / SAG 25.82 / UTEX 2576) OX=103690 GN=alr4164 PE=3 SV=1	1	0	2	39.981	0	0	6.5	60152000	0	60152000	0	3759500	3	Periplasmic amino acid-binding protein of amino acid ABC transporter	alr4164
Q8YQE9	Q8YQE9	tr|Q8YQE9|Q8YQE9_NOSS1 Periplasmic oligopeptide-binding protein of oligopeptide ABC transporter OS=Nostoc sp. (strain PCC 7120 / SAG 25.82 / UTEX 2576) OX=103690 GN=alr3884 PE=4 SV=1	1	0	4	67.165	0	0	7.2	97695000	0	97695000	0	3757500	4	Periplasmic oligopeptide-binding protein of oligopeptide ABC transporter	alr3884
Q8YYG8	Q8YYG8	tr|Q8YYG8|Q8YYG8_NOSS1 Alr0882 protein OS=Nostoc sp. (strain PCC 7120 / SAG 25.82 / UTEX 2576) OX=103690 GN=alr0882 PE=4 SV=1	1	1	2	30.609	0	3.2	11	75089000	0	60438000	0	3555200	4	Alr0882 protein	alr0882
Q8YM90	Q8YM90	tr|Q8YM90|Q8YM90_NOSS1 All5046 protein OS=Nostoc sp. (strain PCC 7120 / SAG 25.82 / UTEX 2576) OX=103690 GN=all5046 PE=3 SV=1	1	0	1	14.563	0.0049261	0	7.5	42688000	0	24452000	0	3493100	2	All5046 protein	all5046
Q8YRI8	Q8YRI8	tr|Q8YRI8|Q8YRI8_NOSS1 All3458 protein OS=Nostoc sp. (strain PCC 7120 / SAG 25.82 / UTEX 2576) OX=103690 GN=all3458 PE=4 SV=1	1	0	1	19.117	0	0	6.4	20921000	0	20921000	0	3486800	1	All3458 protein	all3458
Q8YWB6	Q8YWB6	tr|Q8YWB6|Q8YWB6_NOSS1 All1699 protein OS=Nostoc sp. (strain PCC 7120 / SAG 25.82 / UTEX 2576) OX=103690 GN=all1699 PE=4 SV=1	1	0	2	31.221	0	0	10.2	34414000	0	34414000	0	3441400	2	All1699 protein	all1699
Q8YPR1	Q8YPR1	sp|Q8YPR1|PGK_NOSS1 Phosphoglycerate kinase OS=Nostoc sp. (strain PCC 7120 / SAG 25.82 / UTEX 2576) OX=103690 GN=pgk PE=1 SV=1	1	0	4	42.441	0	0	11.5	114510000	0	73274000	0	3330700	9	Phosphoglycerate kinase (EC 2.7.2.3)	pgk all4131
Q8YUA5	Q8YUA5	sp|Q8YUA5|DNAJ_NOSS1 Chaperone protein DnaJ OS=Nostoc sp. (strain PCC 7120 / SAG 25.82 / UTEX 2576) OX=103690 GN=dnaJ PE=3 SV=1	1	0	3	41.073	0	0	7.2	182610000	0	61516000	0	3237700	7	Chaperone protein DnaJ	dnaJ alr2447
Q8YRZ2	Q8YRZ2	sp|Q8YRZ2|ACSF3_NOSS1 Magnesium-protoporphyrin IX monomethyl ester [oxidative] cyclase 3 OS=Nostoc sp. (strain PCC 7120 / SAG 25.82 / UTEX 2576) OX=103690 GN=acsF3 PE=3 SV=1	1	0	2	42.298	0	0	5	80617000	0	80617000	0	3224700	2	Magnesium-protoporphyrin IX monomethyl ester [oxidative] cyclase 3 (Mg-protoporphyrin IX monomethyl ester oxidative cyclase 3) (EC 1.14.13.81)	acsF3 alr3300
Q8YPW4	Q8YPW4	tr|Q8YPW4|Q8YPW4_NOSS1 Asr4076 protein OS=Nostoc sp. (strain PCC 7120 / SAG 25.82 / UTEX 2576) OX=103690 GN=asr4076 PE=4 SV=1	1	0	1	8.0172	0	0	16.9	24196000	0	16083000	0	3216600	2	Asr4076 protein	asr4076
Q8YYI8	Q8YYI8	tr|Q8YYI8|Q8YYI8_NOSS1 DNA gyrase subunit A OS=Nostoc sp. (strain PCC 7120 / SAG 25.82 / UTEX 2576) OX=103690 GN=gyrA PE=3 SV=1	1	0	9	97.001	0	0	11.5	154630000	0	134110000	0	3193100	9	DNA gyrase subunit A (EC 5.6.2.2)	gyrA all0860
Q8YYH9	Q8YYH9	tr|Q8YYH9|Q8YYH9_NOSS1 NADH dehydrogenase subunit 5 OS=Nostoc sp. (strain PCC 7120 / SAG 25.82 / UTEX 2576) OX=103690 GN=ndhF PE=4 SV=1	1	0	1	67.438	0	0	1.1	34496000	0	34496000	0	3136000	1	NADH dehydrogenase subunit 5	ndhF
Q8YTF9	Q8YTF9	tr|Q8YTF9|Q8YTF9_NOSS1 Serine proteinase OS=Nostoc sp. (strain PCC 7120 / SAG 25.82 / UTEX 2576) OX=103690 GN=alr2758 PE=4 SV=1	1	0	3	43.139	0	0	9.1	105140000	0	61918000	0	3095900	6	Serine proteinase	alr2758
Q8YT23	Q8YT23	tr|Q8YT23|Q8YT23_NOSS1 All2904 protein OS=Nostoc sp. (strain PCC 7120 / SAG 25.82 / UTEX 2576) OX=103690 GN=all2904 PE=4 SV=1	1	0	1	41.544	0.0049505	0	2.3	24591000	0	24591000	0	3073900	1	All2904 protein	all2904
Q8YZA2	Q8YZA2	tr|Q8YZA2|Q8YZA2_NOSS1 Peptidyl-prolyl cis-trans isomerase OS=Nostoc sp. (strain PCC 7120 / SAG 25.82 / UTEX 2576) OX=103690 GN=alr0577 PE=3 SV=1	1	0	1	17.504	0	0	7.9	53001000	0	28228000	0	2822800	2	Peptidyl-prolyl cis-trans isomerase (EC 5.2.1.8)	alr0577
Q8YKW7	Q8YKW7	tr|Q8YKW7|Q8YKW7_NOSS1 All7171 protein OS=Nostoc sp. (strain PCC 7120 / SAG 25.82 / UTEX 2576) OX=103690 GN=all7171 PE=4 SV=1	1	0	4	31.713	0	0	14	33831000	0	33831000	0	2819200	4	All7171 protein	all7171
Q8YUK4	Q8YUK4	tr|Q8YUK4|Q8YUK4_NOSS1 All2342 protein OS=Nostoc sp. (strain PCC 7120 / SAG 25.82 / UTEX 2576) OX=103690 GN=all2342 PE=4 SV=1	1	0	4	28.796	0	0	18.6	50624000	0	43370000	0	2710600	5	All2342 protein	all2342
Q8YRW6	Q8YRW6	tr|Q8YRW6|Q8YRW6_NOSS1 All3326 protein OS=Nostoc sp. (strain PCC 7120 / SAG 25.82 / UTEX 2576) OX=103690 GN=all3326 PE=4 SV=1	1	0	1	45.311	0	0	5	27021000	0	27021000	0	2702100	1	All3326 protein	all3326
Q8YX69	Q8YX69	tr|Q8YX69|Q8YX69_NOSS1 Alr1346 protein OS=Nostoc sp. (strain PCC 7120 / SAG 25.82 / UTEX 2576) OX=103690 GN=alr1346 PE=4 SV=1	1	0	2	35.092	0	0	7	43742000	0	31860000	0	2655000	3	Alr1346 protein	alr1346
Q8YX55	Q8YX55	tr|Q8YX55|Q8YX55_NOSS1 Alr1360 protein OS=Nostoc sp. (strain PCC 7120 / SAG 25.82 / UTEX 2576) OX=103690 GN=alr1360 PE=4 SV=1	1	0	3	28.333	0	0	17.3	239870000	0	33595000	0	2584200	9	Alr1360 protein	alr1360
Q8YW74	Q8YW74	sp|Q8YW74|DNAK2_NOSS1 Chaperone protein dnaK2 OS=Nostoc sp. (strain PCC 7120 / SAG 25.82 / UTEX 2576) OX=103690 GN=dnaK2 PE=3 SV=1	1	0	3	67.907	0	0	5.7	163360000	0	82457000	0	2576800	6	Chaperone protein dnaK2 (HSP70-2) (Heat shock 70 kDa protein 2) (Heat shock protein 70-2)	dnaK2 alr1742
Q8YU82	Q8YU82	tr|Q8YU82|Q8YU82_NOSS1 Alr2472 protein OS=Nostoc sp. (strain PCC 7120 / SAG 25.82 / UTEX 2576) OX=103690 GN=alr2472 PE=4 SV=1	1	0	4	35.389	0	0	12.7	65859000	0	51537000	0	2576800	6	Alr2472 protein	alr2472
Q8YUI8	Q8YUI8	tr|Q8YUI8|Q8YUI8_NOSS1 Phosphonate ABC transport phosphonate binding component OS=Nostoc sp. (strain PCC 7120 / SAG 25.82 / UTEX 2576) OX=103690 GN=all2358 PE=4 SV=1	1	0	2	35.163	0	0	4.9	85609000	0	51088000	0	2554400	3	Phosphonate ABC transport phosphonate binding component	all2358
Q8YM80	Q8YM80	tr|Q8YM80|Q8YM80_NOSS1 Alr5059 protein OS=Nostoc sp. (strain PCC 7120 / SAG 25.82 / UTEX 2576) OX=103690 GN=alr5059 PE=4 SV=1	1	0	1	40.493	0	0	4.3	73394000	0	46982000	0	2472700	2	Alr5059 protein	alr5059
Q8YMX6	Q8YMX6	sp|Q8YMX6|ASSY_NOSS1 Argininosuccinate synthase OS=Nostoc sp. (strain PCC 7120 / SAG 25.82 / UTEX 2576) OX=103690 GN=argG PE=3 SV=1	1	0	3	43.841	0	0	7.8	73835000	0	57414000	0	2392300	4	Argininosuccinate synthase (EC 6.3.4.5) (Citrulline--aspartate ligase)	argG alr4798
Q8YXJ3	Q8YXJ3	tr|Q8YXJ3|Q8YXJ3_NOSS1 All1220 protein OS=Nostoc sp. (strain PCC 7120 / SAG 25.82 / UTEX 2576) OX=103690 GN=all1220 PE=4 SV=1	1	0	1	35.558	0	0	3.4	30462000	0	30462000	0	2343300	1	All1220 protein	all1220
Q8YKE6	Q8YKE6	tr|Q8YKE6|Q8YKE6_NOSS1 Alr7352 protein OS=Nostoc sp. (strain PCC 7120 / SAG 25.82 / UTEX 2576) OX=103690 GN=alr7352 PE=4 SV=1	1	0	1	30.855	0	0	3.7	35105000	0	21041000	0	2337900	2	Alr7352 protein	alr7352
Q8YP57	Q8YP57	tr|Q8YP57|Q8YP57_NOSS1 All4343 protein OS=Nostoc sp. (strain PCC 7120 / SAG 25.82 / UTEX 2576) OX=103690 GN=all4343 PE=4 SV=1	1	0	3	71.792	0	0	4.4	309370000	0	100080000	0	2327400	10	All4343 protein	all4343
Q8YUH4	Q8YUH4	tr|Q8YUH4|Q8YUH4_NOSS1 ABC transporter ATP-binding protein OS=Nostoc sp. (strain PCC 7120 / SAG 25.82 / UTEX 2576) OX=103690 GN=alr2372 PE=4 SV=1	1	0	2	36.699	0	0	6.2	46437000	0	37714000	0	2218500	3	ABC transporter ATP-binding protein	alr2372
Q8Z0A0	Q8Z0A0	tr|Q8Z0A0|Q8Z0A0_NOSS1 Alr0198 protein OS=Nostoc sp. (strain PCC 7120 / SAG 25.82 / UTEX 2576) OX=103690 GN=alr0198 PE=4 SV=1	1	0	1	20.724	0	0	6.9	16757000	0	16757000	0	2094600	1	Alr0198 protein	alr0198
Q8YQ94	Q8YQ94	tr|Q8YQ94|Q8YQ94_NOSS1 All3940 protein OS=Nostoc sp. (strain PCC 7120 / SAG 25.82 / UTEX 2576) OX=103690 GN=all3940 PE=4 SV=1	1	0	2	16.471	0	0	11.8	26028000	0	18790000	0	2087800	3	All3940 protein	all3940
Q8YRL8	Q8YRL8	sp|Q8YRL8|RL20_NOSS1 50S ribosomal protein L20 OS=Nostoc sp. (strain PCC 7120 / SAG 25.82 / UTEX 2576) OX=103690 GN=rplT PE=3 SV=1	1	0	1	13.505	0	0	12.7	28320000	0	12516000	0	2085900	2	50S ribosomal protein L20	rplT rpl20 alr3428
Q8YN21	Q8YN21	tr|Q8YN21|Q8YN21_NOSS1 All4749 protein OS=Nostoc sp. (strain PCC 7120 / SAG 25.82 / UTEX 2576) OX=103690 GN=all4749 PE=4 SV=1	1	0	1	14.695	0	0	9.7	18718000	0	18718000	0	2079800	1	All4749 protein	all4749
P22704;A0A3S7V0T4	P22704	sp|P22704|RPOC1_NOSS1 DNA-directed RNA polymerase subunit gamma OS=Nostoc sp. (strain PCC 7120 / SAG 25.82 / UTEX 2576) OX=103690 GN=rpoC1 PE=3 SV=1	2	0	3	70.562	0	0	5.1	89880000	0	68424000	0	2073500	5	DNA-directed RNA polymerase subunit gamma (RNAP subunit gamma) (EC 2.7.7.6) (RNA polymerase subunit gamma) (Transcriptase subunit gamma)	rpoC1 alr1595
Q8YLJ7	Q8YLJ7	sp|Q8YLJ7|RL1_NOSS1 50S ribosomal protein L1 OS=Nostoc sp. (strain PCC 7120 / SAG 25.82 / UTEX 2576) OX=103690 GN=rplA PE=3 SV=1	1	0	1	25.975	0	0	5.5	56866000	0	28578000	0	2041300	3	50S ribosomal protein L1	rplA rpl1 alr5301
Q8YLJ6	Q8YLJ6	sp|Q8YLJ6|RL10_NOSS1 50S ribosomal protein L10 OS=Nostoc sp. (strain PCC 7120 / SAG 25.82 / UTEX 2576) OX=103690 GN=rplJ PE=3 SV=1	1	0	2	19.438	0	0	9.4	28171000	0	28171000	0	2012200	2	50S ribosomal protein L10	rplJ rpl10 alr5302
Q8YRX1	Q8YRX1	tr|Q8YRX1|Q8YRX1_NOSS1 All3321 protein OS=Nostoc sp. (strain PCC 7120 / SAG 25.82 / UTEX 2576) OX=103690 GN=all3321 PE=4 SV=1	1	0	1	27.054	0.0072464	0	3.4	28048000	0	28048000	0	2003400	1	All3321 protein	all3321
Q8YKX6	Q8YKX6	tr|Q8YKX6|Q8YKX6_NOSS1 Alr7162 protein OS=Nostoc sp. (strain PCC 7120 / SAG 25.82 / UTEX 2576) OX=103690 GN=alr7162 PE=4 SV=1	1	0	1	30.396	0	0	5.2	29582000	0	29582000	0	1972200	1	Alr7162 protein	alr7162
Q8YNQ0	Q8YNQ0	tr|Q8YNQ0|Q8YNQ0_NOSS1 Alr4514 protein OS=Nostoc sp. (strain PCC 7120 / SAG 25.82 / UTEX 2576) OX=103690 GN=alr4514 PE=4 SV=1	1	0	1	12.018	0	0	14.5	13761000	0	13761000	0	1965800	1	Alr4514 protein	alr4514
Q8YNP1	Q8YNP1	tr|Q8YNP1|Q8YNP1_NOSS1 All4523 protein OS=Nostoc sp. (strain PCC 7120 / SAG 25.82 / UTEX 2576) OX=103690 GN=all4523 PE=4 SV=1	1	0	4	21.763	0	0	21.4	39777000	0	19287000	0	1928700	2	All4523 protein	all4523
Q8YVM3	Q8YVM3	tr|Q8YVM3|Q8YVM3_NOSS1 Signal recognition particle protein OS=Nostoc sp. (strain PCC 7120 / SAG 25.82 / UTEX 2576) OX=103690 GN=ffh PE=3 SV=1	1	0	4	53.387	0	0	7.1	70488000	0	60396000	0	1887400	5	Signal recognition particle protein (Fifty-four homolog)	ffh alr1952
Q8YPM6	Q8YPM6	tr|Q8YPM6|Q8YPM6_NOSS1 ATP-binding protein of amino acid ABC transporter OS=Nostoc sp. (strain PCC 7120 / SAG 25.82 / UTEX 2576) OX=103690 GN=alr4167 PE=4 SV=1	1	0	2	27.838	0	0	10.1	26188000	0	26188000	0	1870500	2	ATP-binding protein of amino acid ABC transporter	alr4167
Q8YX54	Q8YX54	tr|Q8YX54|Q8YX54_NOSS1 All1361 protein OS=Nostoc sp. (strain PCC 7120 / SAG 25.82 / UTEX 2576) OX=103690 GN=all1361 PE=3 SV=1	1	0	3	59.085	0	0	7.9	90837000	0	47423000	0	1824000	6	All1361 protein	all1361
Q8YTF5	Q8YTF5	tr|Q8YTF5|Q8YTF5_NOSS1 Alr2762 protein OS=Nostoc sp. (strain PCC 7120 / SAG 25.82 / UTEX 2576) OX=103690 GN=alr2762 PE=4 SV=1	1	0	1	18.826	0	0	11	34594000	0	16178000	0	1797500	2	Alr2762 protein	alr2762
Q8YQ23	Q8YQ23	tr|Q8YQ23|Q8YQ23_NOSS1 Protease IV OS=Nostoc sp. (strain PCC 7120 / SAG 25.82 / UTEX 2576) OX=103690 GN=all4013 PE=4 SV=1	1	0	1	30.348	0	0	7.3	17834000	0	17834000	0	1783400	1	Protease IV	all4013
Q8YPK1	Q8YPK1	sp|Q8YPK1|RS13_NOSS1 30S ribosomal protein S13 OS=Nostoc sp. (strain PCC 7120 / SAG 25.82 / UTEX 2576) OX=103690 GN=rpsM PE=3 SV=1	1	0	1	14.084	0.0025189	0	8.7	12386000	0	12386000	0	1769400	0	30S ribosomal protein S13	rpsM rps13 all4193
Q8YMM9	Q8YMM9	tr|Q8YMM9|Q8YMM9_NOSS1 All4904 protein OS=Nostoc sp. (strain PCC 7120 / SAG 25.82 / UTEX 2576) OX=103690 GN=all4904 PE=4 SV=1	1	0	2	26.556	0	0	6.4	26380000	0	26380000	0	1758700	2	All4904 protein	all4904
Q9L422	Q9L422	tr|Q9L422|Q9L422_NOSS1 Nitrogen regulatory protein P-II OS=Nostoc sp. (strain PCC 7120 / SAG 25.82 / UTEX 2576) OX=103690 GN=glnB PE=1 SV=1	1	0	1	12.492	0.0072993	0	8	8570500	0	8570500	0	1714100	1	Nitrogen regulatory protein P-II (PII protein)	glnB
Q8YQ19	Q8YQ19	tr|Q8YQ19|Q8YQ19_NOSS1 Alr4017 protein OS=Nostoc sp. (strain PCC 7120 / SAG 25.82 / UTEX 2576) OX=103690 GN=alr4017 PE=4 SV=1	1	0	2	47.046	0	0	5	28656000	0	28656000	0	1685600	3	Alr4017 protein	alr4017
Q8YPJ6	Q8YPJ6	sp|Q8YPJ6|RL15_NOSS1 50S ribosomal protein L15 OS=Nostoc sp. (strain PCC 7120 / SAG 25.82 / UTEX 2576) OX=103690 GN=rplO PE=3 SV=1	1	0	1	15.467	0	0	12.2	15029000	0	15029000	0	1669900	1	50S ribosomal protein L15	rplO rpl15 all4198
Q8YV67	Q8YV67	tr|Q8YV67|Q8YV67_NOSS1 Alr2114 protein OS=Nostoc sp. (strain PCC 7120 / SAG 25.82 / UTEX 2576) OX=103690 GN=alr2114 PE=4 SV=1	1	0	1	53.181	0.0025126	0	1.8	21399000	0	21399000	0	1646100	1	Alr2114 protein	alr2114
Q8YYK3	Q8YYK3	tr|Q8YYK3|Q8YYK3_NOSS1 Sec-independent protein translocase protein TatA OS=Nostoc sp. (strain PCC 7120 / SAG 25.82 / UTEX 2576) OX=103690 GN=tatA PE=3 SV=1	1	0	2	9.8092	0	0	20	7802600	0	7802600	0	1560500	2	Sec-independent protein translocase protein TatA	tatA asl0845
Q8YNM5	Q8YNM5	tr|Q8YNM5|Q8YNM5_NOSS1 L-sorbosone dehydrogenase OS=Nostoc sp. (strain PCC 7120 / SAG 25.82 / UTEX 2576) OX=103690 GN=all4539 PE=4 SV=1	1	0	2	49.217	0	0	5.4	53400000	0	34474000	0	1498900	3	L-sorbosone dehydrogenase	all4539
Q8YSS7	Q8YSS7	tr|Q8YSS7|Q8YSS7_NOSS1 All3007 protein OS=Nostoc sp. (strain PCC 7120 / SAG 25.82 / UTEX 2576) OX=103690 GN=all3007 PE=4 SV=1	1	0	1	28.287	0	0	6.4	11495000	0	11495000	0	1436900	1	All3007 protein	all3007
Q7BPC6;P29988	Q7BPC6;P29988	tr|Q7BPC6|Q7BPC6_NOSS1 Rod-core linker protein 3 OS=Nostoc sp. (strain PCC 7120 / SAG 25.82 / UTEX 2576) OX=103690 GN=cpcG3 PE=3 SV=1;sp|P29988|PYG3_NOSS1 Phycobilisome rod-core linker polypeptide CpcG3 OS=Nostoc sp. (strain PCC 7120 / SAG 25.82 / UTEX 257	2	0	1	27.205	0	0	3.8	17180000	0	17180000	0	1431700	1	Rod-core linker protein 3	cpcG3
Q8YTE2	Q8YTE2	tr|Q8YTE2|Q8YTE2_NOSS1 DNA topoisomerase 1 OS=Nostoc sp. (strain PCC 7120 / SAG 25.82 / UTEX 2576) OX=103690 GN=topA PE=3 SV=1	1	0	4	97.188	0	0	6.1	78462000	0	78462000	0	1401100	4	DNA topoisomerase 1 (EC 5.6.2.1) (DNA topoisomerase I)	topA alr2780
Q8YNH5	Q8YNH5	tr|Q8YNH5|Q8YNH5_NOSS1 Protease 4 OS=Nostoc sp. (strain PCC 7120 / SAG 25.82 / UTEX 2576) OX=103690 GN=all4590 PE=3 SV=1	1	0	3	66.713	0	0	5.7	43269000	0	43269000	0	1395800	3	Protease 4 (EC 3.4.21.-) (Endopeptidase IV) (Protease IV) (Signal peptide peptidase)	all4590
Q8YVC3	Q8YVC3	tr|Q8YVC3|Q8YVC3_NOSS1 Alr2055 protein OS=Nostoc sp. (strain PCC 7120 / SAG 25.82 / UTEX 2576) OX=103690 GN=alr2055 PE=4 SV=1	1	0	1	26.766	0	0	4.6	31890000	0	19113000	0	1365200	2	Alr2055 protein	alr2055
Q8Z0R5	Q8Z0R5	tr|Q8Z0R5|Q8Z0R5_NOSS1 All0025 protein OS=Nostoc sp. (strain PCC 7120 / SAG 25.82 / UTEX 2576) OX=103690 GN=all0025 PE=4 SV=1	1	0	1	16.795	0.0073171	0	4.8	12110000	0	12110000	0	1345500	1	All0025 protein	all0025
Q8YXG8	Q8YXG8	sp|Q8YXG8|ARGB_NOSS1 Acetylglutamate kinase OS=Nostoc sp. (strain PCC 7120 / SAG 25.82 / UTEX 2576) OX=103690 GN=argB PE=3 SV=1	1	0	1	31.559	0	0	2.7	20972000	0	20972000	0	1310700	1	Acetylglutamate kinase (EC 2.7.2.8) (N-acetyl-L-glutamate 5-phosphotransferase) (NAG kinase) (NAGK)	argB alr1245
Q8YPK4	Q8YPK4	sp|Q8YPK4|RL17_NOSS1 50S ribosomal protein L17 OS=Nostoc sp. (strain PCC 7120 / SAG 25.82 / UTEX 2576) OX=103690 GN=rplQ PE=3 SV=1	1	0	1	13.271	0.0070755	0	9.5	9001300	0	9001300	0	1285900	0	50S ribosomal protein L17	rplQ rpl17 all4190
Q8YLW1	Q8YLW1	tr|Q8YLW1|Q8YLW1_NOSS1 Mercuric reductase OS=Nostoc sp. (strain PCC 7120 / SAG 25.82 / UTEX 2576) OX=103690 GN=all5185 PE=3 SV=1	1	0	3	54.895	0	0	7.1	33198000	0	33198000	0	1276800	3	Mercuric reductase	all5185
Q8YUF7	Q8YUF7	tr|Q8YUF7|Q8YUF7_NOSS1 Cell division inhibitor OS=Nostoc sp. (strain PCC 7120 / SAG 25.82 / UTEX 2576) OX=103690 GN=all2390 PE=4 SV=1	1	0	1	33.024	0.007177	0	3.6	12735000	0	12735000	0	1273500	1	Cell division inhibitor	all2390
Q8YRJ0	Q8YRJ0	tr|Q8YRJ0|Q8YRJ0_NOSS1 Site-determining protein OS=Nostoc sp. (strain PCC 7120 / SAG 25.82 / UTEX 2576) OX=103690 GN=minD PE=3 SV=1	1	0	1	29.262	0	0	3.4	38476000	0	21319000	0	1184400	2	Septum site-determining protein	minD
Q8YV65	Q8YV65	tr|Q8YV65|Q8YV65_NOSS1 All2116 protein OS=Nostoc sp. (strain PCC 7120 / SAG 25.82 / UTEX 2576) OX=103690 GN=all2116 PE=4 SV=1	1	0	1	47.842	0	0	3.1	22684000	0	22684000	0	1134200	1	All2116 protein	all2116
Q8YZT8	Q8YZT8	tr|Q8YZT8|Q8YZT8_NOSS1 Alr0369 protein OS=Nostoc sp. (strain PCC 7120 / SAG 25.82 / UTEX 2576) OX=103690 GN=alr0369 PE=4 SV=1	1	0	2	54.128	0	0	4.8	77479000	0	29877000	0	1106600	5	Alr0369 protein	alr0369
Q8Z001	Q8Z001	tr|Q8Z001|Q8Z001_NOSS1 Alr0302 protein OS=Nostoc sp. (strain PCC 7120 / SAG 25.82 / UTEX 2576) OX=103690 GN=alr0302 PE=4 SV=1	1	0	1	27.404	0	0	4.1	13880000	0	13880000	0	1067700	1	Alr0302 protein	alr0302
Q8YLN3	Q8YLN3	tr|Q8YLN3|Q8YLN3_NOSS1 DNA gyrase subunit B OS=Nostoc sp. (strain PCC 7120 / SAG 25.82 / UTEX 2576) OX=103690 GN=gyrB PE=3 SV=1	1	0	5	72.05	0	0	7.9	51286000	0	41557000	0	1065600	4	DNA gyrase subunit B (EC 5.6.2.2)	gyrB all5265
Q8YU51	Q8YU51	tr|Q8YU51|Q8YU51_NOSS1 Cysteine desulfurase IscS OS=Nostoc sp. (strain PCC 7120 / SAG 25.82 / UTEX 2576) OX=103690 GN=alr2505 PE=3 SV=1	1	0	1	41.862	0	0	1.8	36374000	0	18716000	0	1039800	2	Cysteine desulfurase IscS (EC 2.8.1.7)	alr2505
Q9AIS3;Q8YM81	Q9AIS3;Q8YM81	tr|Q9AIS3|Q9AIS3_NOSS1 Transmembrane protein OS=Nostoc sp. (strain PCC 7120 / SAG 25.82 / UTEX 2576) OX=103690 PE=4 SV=1;tr|Q8YM81|Q8YM81_NOSS1 Alr5055 protein OS=Nostoc sp. (strain PCC 7120 / SAG 25.82 / UTEX 2576) OX=103690 GN=alr5055 PE=4 SV=1	2	0	1	20.627	0	0	5.1	10330000	0	10330000	0	1033000	1	Transmembrane protein
Q8YWK7	Q8YWK7	tr|Q8YWK7|Q8YWK7_NOSS1 All1606 protein OS=Nostoc sp. (strain PCC 7120 / SAG 25.82 / UTEX 2576) OX=103690 GN=all1606 PE=4 SV=1	1	0	1	48.579	0	0	2.6	10230000	0	10230000	0	1023000	1	All1606 protein	all1606
Q8YRW9	Q8YRW9	tr|Q8YRW9|Q8YRW9_NOSS1 All3323 protein OS=Nostoc sp. (strain PCC 7120 / SAG 25.82 / UTEX 2576) OX=103690 GN=all3323 PE=4 SV=1	1	0	1	19.186	0.00489	0	5.4	9979000	0	9979000	0	997900	1	All3323 protein	all3323
Q8YQ73	Q8YQ73	tr|Q8YQ73|Q8YQ73_NOSS1 All3962 protein OS=Nostoc sp. (strain PCC 7120 / SAG 25.82 / UTEX 2576) OX=103690 GN=all3962 PE=4 SV=1	1	0	1	23.108	0	0	5.8	7951800	0	7951800	0	993980	1	All3962 protein	all3962
Q8YYZ0	Q8YYZ0	tr|Q8YYZ0|Q8YYZ0_NOSS1 Serine proteinase OS=Nostoc sp. (strain PCC 7120 / SAG 25.82 / UTEX 2576) OX=103690 GN=alr0702 PE=4 SV=1	1	0	1	45.422	0	0	2.6	66185000	0	19302000	0	965110	2	Serine proteinase	alr0702
Q8YWP8	Q8YWP8	tr|Q8YWP8|Q8YWP8_NOSS1 Permease protein of ABC transporter OS=Nostoc sp. (strain PCC 7120 / SAG 25.82 / UTEX 2576) OX=103690 GN=alr1556 PE=3 SV=1	1	0	1	40.778	0	0	3.2	10609000	0	10609000	0	964470	1	Permease protein of ABC transporter	alr1556
Q8YU58	Q8YU58	tr|Q8YU58|Q8YU58_NOSS1 Alr2496 protein OS=Nostoc sp. (strain PCC 7120 / SAG 25.82 / UTEX 2576) OX=103690 GN=alr2496 PE=4 SV=1	1	0	2	18.389	0	0	11.4	19368000	0	7677100	0	959640	2	Alr2496 protein	alr2496
Q8YZ30	Q8YZ30	tr|Q8YZ30|Q8YZ30_NOSS1 dTDP-glucose 4-6-dehydratase OS=Nostoc sp. (strain PCC 7120 / SAG 25.82 / UTEX 2576) OX=103690 GN=rfbB PE=4 SV=1	1	0	1	35.387	0.0070093	0	2.3	17262000	0	17262000	0	958990	1	dTDP-glucose 4-6-dehydratase	rfbB
Q8YXE1	Q8YXE1	tr|Q8YXE1|Q8YXE1_NOSS1 All1272 protein OS=Nostoc sp. (strain PCC 7120 / SAG 25.82 / UTEX 2576) OX=103690 GN=all1272 PE=4 SV=1	1	0	2	97.197	0	0	2.1	31882000	0	31882000	0	885600	2	All1272 protein	all1272
Q8YP81	Q8YP81	tr|Q8YP81|Q8YP81_NOSS1 Fibrillin OS=Nostoc sp. (strain PCC 7120 / SAG 25.82 / UTEX 2576) OX=103690 GN=alr4318 PE=4 SV=1	1	0	1	21.558	0.0024938	0	5.7	21483000	0	12352000	0	882310	1	Fibrillin	alr4318
Q8YVH6	Q8YVH6	tr|Q8YVH6|Q8YVH6_NOSS1 All2002 protein OS=Nostoc sp. (strain PCC 7120 / SAG 25.82 / UTEX 2576) OX=103690 GN=all2002 PE=4 SV=1	1	0	1	21.587	0.0070258	0	4.1	10365000	0	10365000	0	863710	1	All2002 protein	all2002
Q8YPX8	Q8YPX8	tr|Q8YPX8|Q8YPX8_NOSS1 Alr4062 protein OS=Nostoc sp. (strain PCC 7120 / SAG 25.82 / UTEX 2576) OX=103690 GN=alr4062 PE=4 SV=1	1	0	2	62.329	0	0	4.2	20598000	0	20598000	0	858260	1	Alr4062 protein	alr4062
Q9AIM4	Q9AIM4	tr|Q9AIM4|Q9AIM4_NOSS1 All1872 protein OS=Nostoc sp. (strain PCC 7120 / SAG 25.82 / UTEX 2576) OX=103690 GN=all1872 PE=4 SV=1	1	0	2	56.911	0	0	6.2	25456000	0	25456000	0	821160	2	All1872 protein	all1872
Q8YXU0	Q8YXU0	tr|Q8YXU0|Q8YXU0_NOSS1 Histidine kinase OS=Nostoc sp. (strain PCC 7120 / SAG 25.82 / UTEX 2576) OX=103690 GN=alr1121 PE=4 SV=1	1	0	1	210.31	0	0	0.8	115210000	0	95751000	0	818380	2	Histidine kinase (EC 2.7.13.3)	alr1121
Q8YKU4	Q8YKU4	tr|Q8YKU4|Q8YKU4_NOSS1 All7197 protein OS=Nostoc sp. (strain PCC 7120 / SAG 25.82 / UTEX 2576) OX=103690 GN=all7197 PE=4 SV=1	1	0	2	46.089	0	0	4.1	17063000	0	17063000	0	812530	2	All7197 protein	all7197
Q8YRA5	Q8YRA5	tr|Q8YRA5|Q8YRA5_NOSS1 Protease OS=Nostoc sp. (strain PCC 7120 / SAG 25.82 / UTEX 2576) OX=103690 GN=alr3543 PE=4 SV=1	1	0	1	66.125	0	0	2.9	19036000	0	19036000	0	732160	1	Protease	alr3543
Q8YP30	Q8YP30	tr|Q8YP30|Q8YP30_NOSS1 All4371 protein OS=Nostoc sp. (strain PCC 7120 / SAG 25.82 / UTEX 2576) OX=103690 GN=all4371 PE=3 SV=1	1	0	1	32.72	0	0	3	10966000	0	10966000	0	731100	1	All4371 protein	all4371
Q8YVX0	Q8YVX0	tr|Q8YVX0|Q8YVX0_NOSS1 All1849 protein OS=Nostoc sp. (strain PCC 7120 / SAG 25.82 / UTEX 2576) OX=103690 GN=all1849 PE=4 SV=1	1	0	1	30.383	0	0	3.3	11965000	0	7185300	0	718530	1	All1849 protein	all1849
Q8YZL6	Q8YZL6	tr|Q8YZL6|Q8YZL6_NOSS1 DNA topoisomerase (ATP-hydrolyzing) OS=Nostoc sp. (strain PCC 7120 / SAG 25.82 / UTEX 2576) OX=103690 GN=all0441 PE=3 SV=1	1	0	3	92.52	0	0	3.6	25912000	0	25912000	0	647790	2	DNA topoisomerase (ATP-hydrolyzing) (EC 5.6.2.2)	all0441
Q8YSE4	Q8YSE4	tr|Q8YSE4|Q8YSE4_NOSS1 All3144 protein OS=Nostoc sp. (strain PCC 7120 / SAG 25.82 / UTEX 2576) OX=103690 GN=all3144 PE=3 SV=1	1	0	2	47.918	0	0	5.2	19006000	0	19006000	0	633520	2	All3144 protein	all3144
Q8YN71	Q8YN71	sp|Q8YN71|LGT_NOSS1 Phosphatidylglycerol--prolipoprotein diacylglyceryl transferase OS=Nostoc sp. (strain PCC 7120 / SAG 25.82 / UTEX 2576) OX=103690 GN=lgt PE=3 SV=1	1	0	1	31.575	0	0	2.5	7416200	0	7416200	0	529730	1	Phosphatidylglycerol--prolipoprotein diacylglyceryl transferase (EC 2.5.1.145)	lgt all4699
Q8YY09	Q8YY09	tr|Q8YY09|Q8YY09_NOSS1 Alr1045 protein OS=Nostoc sp. (strain PCC 7120 / SAG 25.82 / UTEX 2576) OX=103690 GN=alr1045 PE=4 SV=1	1	0	1	35.205	0	0	5.3	11528000	0	11528000	0	523980	0	Alr1045 protein	alr1045
Q8YST5	Q8YST5	tr|Q8YST5|Q8YST5_NOSS1 Endopeptidase Clp ATP-binding chain OS=Nostoc sp. (strain PCC 7120 / SAG 25.82 / UTEX 2576) OX=103690 GN=clpB PE=3 SV=1	1	0	2	93.139	0	0	1.9	21356000	0	21356000	0	520880	2	Endopeptidase Clp ATP-binding chain	clpB
Q8YR01	Q8YR01	tr|Q8YR01|Q8YR01_NOSS1 Alr3659 protein OS=Nostoc sp. (strain PCC 7120 / SAG 25.82 / UTEX 2576) OX=103690 GN=alr3659 PE=4 SV=1	1	0	1	61.698	0	0	1.5	15499000	0	7102000	0	507280	2	Alr3659 protein	alr3659
Q8YXV8	Q8YXV8	tr|Q8YXV8|Q8YXV8_NOSS1 Ferrichrome iron receptor OS=Nostoc sp. (strain PCC 7120 / SAG 25.82 / UTEX 2576) OX=103690 GN=all1101 PE=3 SV=1	1	0	2	98.14	0	0	3.2	21049000	0	21049000	0	478400	2	Ferrichrome iron receptor	all1101
Q8YLL3	Q8YLL3	sp|Q8YLL3|ACCA_NOSS1 Acetyl-coenzyme A carboxylase carboxyl transferase subunit alpha OS=Nostoc sp. (strain PCC 7120 / SAG 25.82 / UTEX 2576) OX=103690 GN=accA PE=3 SV=1	1	0	1	35.681	0	0	3.7	14029000	0	8139100	0	452170	0	Acetyl-coenzyme A carboxylase carboxyl transferase subunit alpha (ACCase subunit alpha) (Acetyl-CoA carboxylase carboxyltransferase subunit alpha) (EC 2.1.3.15)	accA alr5285
P45482	P45482	sp|P45482|FTSZ_NOSS1 Cell division protein FtsZ OS=Nostoc sp. (strain PCC 7120 / SAG 25.82 / UTEX 2576) OX=103690 GN=ftsZ PE=3 SV=2	1	0	1	44.73	0	0	2.8	8239500	0	8239500	0	433660	1	Cell division protein FtsZ	ftsZ alr3858
Q8YRR8	Q8YRR8	tr|Q8YRR8|Q8YRR8_NOSS1 Cation-transporting ATPase OS=Nostoc sp. (strain PCC 7120 / SAG 25.82 / UTEX 2576) OX=103690 GN=all3375 PE=4 SV=1	1	0	1	103.9	0	0	1.4	18175000	0	18175000	0	432750	1	Cation-transporting ATPase	all3375
Q8YTP0	Q8YTP0	tr|Q8YTP0|Q8YTP0_NOSS1 Ferrichrome-iron receptor OS=Nostoc sp. (strain PCC 7120 / SAG 25.82 / UTEX 2576) OX=103690 GN=all2674 PE=3 SV=1	1	0	1	95.467	0.0025063	0	1	17131000	0	17131000	0	407890	1	Ferrichrome-iron receptor	all2674
Q9L871;Q8Z0J9	Q9L871;Q8Z0J9	tr|Q9L871|Q9L871_NOSS1 N-acetylmuramoyl-L-alanine amidase OS=Nostoc sp. (strain PCC 7120 / SAG 25.82 / UTEX 2576) OX=103690 GN=alr0093 PE=4 SV=1;tr|Q8Z0J9|Q8Z0J9_NOSS1 N-acetylmuramoyl-L-alanine amidase OS=Nostoc sp. (strain PCC 7120 / SAG 25.82 / UTEX 257	2	0	1	67.993	0	0	1.6	27155000	0	13500000	0	385710	2	N-acetylmuramoyl-L-alanine amidase (Putative N-acetylmuramoyl-L-alanine amidase)	alr0093
Q8YP46	Q8YP46	tr|Q8YP46|Q8YP46_NOSS1 Alr4354 protein OS=Nostoc sp. (strain PCC 7120 / SAG 25.82 / UTEX 2576) OX=103690 GN=alr4354 PE=4 SV=1	1	0	1	50.792	0	0	2.3	28748000	0	9687000	0	372580	1	Alr4354 protein	alr4354
Q8YP79	Q8YP79	sp|Q8YP79|NDHO_NOSS1 NAD(P)H-quinone oxidoreductase subunit O OS=Nostoc sp. (strain PCC 7120 / SAG 25.82 / UTEX 2576) OX=103690 GN=ndhO PE=3 SV=1	1	0	1	8.0042	0.0024876	0	14.3	3492300	0	1717300	0	343470	0	NAD(P)H-quinone oxidoreductase subunit O (EC 7.1.1.-) (NAD(P)H dehydrogenase I subunit O) (NDH-1 subunit O) (NDH-O)	ndhO asr4321
Q8YPE7	Q8YPE7	tr|Q8YPE7|Q8YPE7_NOSS1 Alr4247 protein OS=Nostoc sp. (strain PCC 7120 / SAG 25.82 / UTEX 2576) OX=103690 GN=alr4247 PE=4 SV=1	1	0	1	58.577	0.0070922	0	2.5	14130000	0	9958000	0	343380	0	Alr4247 protein	alr4247
Q9R6X5	Q9R6X5	tr|Q9R6X5|Q9R6X5_NOSS1 Phytoene desaturase OS=Nostoc sp. (strain PCC 7120 / SAG 25.82 / UTEX 2576) OX=103690 GN=crtP PE=4 SV=1	1	0	1	53.487	0	0	2.3	12691000	0	8407100	0	289900	2	Phytoene desaturase	crtP pds
Q8YQM9	Q8YQM9	tr|Q8YQM9|Q8YQM9_NOSS1 Ribonuclease D OS=Nostoc sp. (strain PCC 7120 / SAG 25.82 / UTEX 2576) OX=103690 GN=all3791 PE=4 SV=1	1	0	1	23.598	0	0	5.7	2551100	0	2551100	0	255110	1	Ribonuclease D	all3791
Q8YSN0	Q8YSN0	tr|Q8YSN0|Q8YSN0_NOSS1 All3054 protein OS=Nostoc sp. (strain PCC 7120 / SAG 25.82 / UTEX 2576) OX=103690 GN=all3054 PE=4 SV=1	1	0	1	112.84	0.0049628	0	1.1	8329700	0	8329700	0	252420	1	All3054 protein	all3054
Q8YV28	Q8YV28	tr|Q8YV28|Q8YV28_NOSS1 Outer membrane heme receptor OS=Nostoc sp. (strain PCC 7120 / SAG 25.82 / UTEX 2576) OX=103690 GN=alr2153 PE=3 SV=1	1	0	3	89.572	0	0	3.1	5970600	0	5970600	0	138850	3	Outer membrane heme receptor	alr2153
Q9ZEJ6	Q9ZEJ6	sp|Q9ZEJ6|DNAK1_NOSS1 Chaperone protein dnaK1 OS=Nostoc sp. (strain PCC 7120 / SAG 25.82 / UTEX 2576) OX=103690 GN=dnaK1 PE=3 SV=2	1	0	1	76.776	0.0071599	0	1.9	3975900	0	3975900	0	124250	0	Chaperone protein dnaK1 (HSP70-1) (Heat shock 70 kDa protein 1) (Heat shock protein 70-1)	dnaK1 dnaK alr2990
Q8YU55	Q8YU55	tr|Q8YU55|Q8YU55_NOSS1 Carboxyl-terminal protease OS=Nostoc sp. (strain PCC 7120 / SAG 25.82 / UTEX 2576) OX=103690 GN=all2500 PE=3 SV=1	1	0	1	47.363	0	0	2.3	1967800	0	1967800	0	72883	1	Carboxyl-terminal protease	all2500
Q8YVU1	Q8YVU1	tr|Q8YVU1|Q8YVU1_NOSS1 Histidine kinase OS=Nostoc sp. (strain PCC 7120 / SAG 25.82 / UTEX 2576) OX=103690 GN=alr1883 PE=4 SV=1	1	1	1	134.58	0	1.6	1.2	4093100	0	4093100	0	66018	1	Histidine kinase (EC 2.7.13.3)	alr1883

## Sheet: a-FraD II
Protein IDs	Majority protein IDs	Fasta headers	Number of proteins	Peptides control	Peptides sample	Mol. weight [kDa]	Q-value	Sequence coverage control [%]	Sequence coverage sample [%]	Intensity	Intensity control	Intensity sample	iBAQ control (CSVT2+)	iBAQ sample (WT+)	MS/MS count	Protein	Gene
Q8YP15	Q8YP15	tr|Q8YP15|Q8YP15_NOSS1 All4387 protein OS=Nostoc sp. (strain PCC 7120 / SAG 25.82 / UTEX 2576) OX=103690 GN=all4387 PE=4 SV=1	1	2	15	31.097	0	10.4	58.3	12680000000	40232000	12639000000	2514500	789960000	27	All4387 protein	all4387
P46079	P46079	sp|P46079|Y2393_NOSS1 Uncharacterized protein alr2393 OS=Nostoc sp. (strain PCC 7120 / SAG 25.82 / UTEX 2576) OX=103690 GN=alr2393 PE=4 SV=2	1	0	15	39.312	0	0	39.1	10443000000	0	10443000000	0	652670000	20	Uncharacterized protein alr2393	alr2393
Q8YPT2	Q8YPT2	tr|Q8YPT2|Q8YPT2_NOSS1 All4109 protein OS=Nostoc sp. (strain PCC 7120 / SAG 25.82 / UTEX 2576) OX=103690 GN=all4109 PE=4 SV=1	1	0	20	26.663	0	0	64.7	6771100000	0	6771100000	0	451410000	28	All4109 protein	all4109
Q8YMY6	Q8YMY6	tr|Q8YMY6|Q8YMY6_NOSS1 Alr4788 protein OS=Nostoc sp. (strain PCC 7120 / SAG 25.82 / UTEX 2576) OX=103690 GN=alr4788 PE=4 SV=1	1	0	2	19.221	0	0	17.3	572770000	0	572770000	0	190920000	3	Alr4788 protein	alr4788
Q8YL17	Q8YL17	tr|Q8YL17|Q8YL17_NOSS1 All7121 protein OS=Nostoc sp. (strain PCC 7120 / SAG 25.82 / UTEX 2576) OX=103690 GN=all7121 PE=4 SV=1	1	0	22	74.252	0	0	39.2	2218800000	0	2218800000	0	96471000	28	All7121 protein	all7121
Q8YN56	Q8YN56	tr|Q8YN56|Q8YN56_NOSS1 Alr4714 protein OS=Nostoc sp. (strain PCC 7120 / SAG 25.82 / UTEX 2576) OX=103690 GN=alr4714 PE=4 SV=1	1	0	2	25.455	0	0	13.8	469410000	0	469410000	0	52157000	4	Alr4714 protein	alr4714
Q8YLB8	Q8YLB8	tr|Q8YLB8|Q8YLB8_NOSS1 Alr7017 protein OS=Nostoc sp. (strain PCC 7120 / SAG 25.82 / UTEX 2576) OX=103690 GN=alr7017 PE=4 SV=1	1	0	3	16.654	0	0	30.3	163420000	0	163420000	0	27236000	3	Alr7017 protein	alr7017
Q8YLB6	Q8YLB6	tr|Q8YLB6|Q8YLB6_NOSS1 Alr7019 protein OS=Nostoc sp. (strain PCC 7120 / SAG 25.82 / UTEX 2576) OX=103690 GN=alr7019 PE=4 SV=1	1	0	4	33.782	0	0	14	398650000	0	398650000	0	24916000	4	Alr7019 protein	alr7019
Q8YKB7	Q8YKB7	tr|Q8YKB7|Q8YKB7_NOSS1 Alr7384 protein OS=Nostoc sp. (strain PCC 7120 / SAG 25.82 / UTEX 2576) OX=103690 GN=alr7384 PE=4 SV=1	1	0	2	12.757	0	0	11.4	158480000	0	158480000	0	22640000	2	Alr7384 protein	alr7384
Q8YPW8	Q8YPW8	tr|Q8YPW8|Q8YPW8_NOSS1 Alr4072 protein OS=Nostoc sp. (strain PCC 7120 / SAG 25.82 / UTEX 2576) OX=103690 GN=alr4072 PE=4 SV=1	1	0	4	50.373	0	0	12.6	246250000	0	246250000	0	20521000	5	Alr4072 protein	alr4072
Q8YKF3;Q8YKF9	Q8YKF3;Q8YKF9	tr|Q8YKF3|Q8YKF3_NOSS1 Alr7345 protein OS=Nostoc sp. (strain PCC 7120 / SAG 25.82 / UTEX 2576) OX=103690 GN=alr7345 PE=4 SV=1;tr|Q8YKF9|Q8YKF9_NOSS1 Asr7339 protein OS=Nostoc sp. (strain PCC 7120 / SAG 25.82 / UTEX 2576) OX=103690 GN=asr7339 PE=4 SV=1	2	0	5	33.492	0	0	16.2	302620000	0	302620000	0	18913000	4	Alr7345 protein Asr7339 protein	alr7345 asr7339
Q8YQ36	Q8YQ36	tr|Q8YQ36|Q8YQ36_NOSS1 All4000 protein OS=Nostoc sp. (strain PCC 7120 / SAG 25.82 / UTEX 2576) OX=103690 GN=all4000 PE=4 SV=1	1	0	4	35.134	0	0	18.4	142530000	0	142530000	0	17817000	6	All4000 protein	all4000
Q8YKH2	Q8YKH2	tr|Q8YKH2|Q8YKH2_NOSS1 Alr7326 protein OS=Nostoc sp. (strain PCC 7120 / SAG 25.82 / UTEX 2576) OX=103690 GN=alr7326 PE=4 SV=1	1	0	3	19.629	0	0	20.2	170200000	0	170200000	0	17020000	3	Alr7326 protein	alr7326
Q8YM53	Q8YM53	tr|Q8YM53|Q8YM53_NOSS1 Alr5087 protein OS=Nostoc sp. (strain PCC 7120 / SAG 25.82 / UTEX 2576) OX=103690 GN=alr5087 PE=4 SV=1	1	0	1	13.912	0	0	8.1	15234000	0	15234000	0	15234000	1	Alr5087 protein	alr5087
Q8YNV9	Q8YNV9	sp|Q8YNV9|RL33_NOSS1 50S ribosomal protein L33 OS=Nostoc sp. (strain PCC 7120 / SAG 25.82 / UTEX 2576) OX=103690 GN=rpmG PE=3 SV=1	1	0	1	7.4175	0	0	17.2	27092000	0	27092000	0	13546000	1	50S ribosomal protein L33	rpmG rpl33 asl4452
Q8YWK1	Q8YWK1	tr|Q8YWK1|Q8YWK1_NOSS1 Alr1612 protein OS=Nostoc sp. (strain PCC 7120 / SAG 25.82 / UTEX 2576) OX=103690 GN=alr1612 PE=4 SV=1	1	0	2	27.555	0	0	7.2	49939000	0	49939000	0	12485000	2	Alr1612 protein	alr1612
Q8YPL3	Q8YPL3	tr|Q8YPL3|Q8YPL3_NOSS1 Protein-export membrane protein SecG OS=Nostoc sp. (strain PCC 7120 / SAG 25.82 / UTEX 2576) OX=103690 GN=asl4181 PE=3 SV=1	1	0	1	8.0024	0	0	23.4	39224000	0	39224000	0	9806100	1	Protein-export membrane protein SecG	asl4181
Q8YKW6	Q8YKW6	tr|Q8YKW6|Q8YKW6_NOSS1 All7172 protein OS=Nostoc sp. (strain PCC 7120 / SAG 25.82 / UTEX 2576) OX=103690 GN=all7172 PE=4 SV=1	1	0	15	121.45	0	0	15.2	499900000	0	499900000	0	9089200	13	All7172 protein	all7172
Q8YWL3	Q8YWL3	sp|Q8YWL3|RS20_NOSS1 30S ribosomal protein S20 OS=Nostoc sp. (strain PCC 7120 / SAG 25.82 / UTEX 2576) OX=103690 GN=rpsT PE=3 SV=1	1	0	1	10.81	0	0	18.6	24408000	0	24408000	0	8135900	1	30S ribosomal protein S20	rpsT rps20 asr1592
Q8YW84	Q8YW84	sp|Q8YW84|NDHM_NOSS1 NAD(P)H-quinone oxidoreductase subunit M OS=Nostoc sp. (strain PCC 7120 / SAG 25.82 / UTEX 2576) OX=103690 GN=ndhM PE=3 SV=1	1	0	2	13.473	0	0	22	42744000	0	42744000	0	6106200	2	NAD(P)H-quinone oxidoreductase subunit M (EC 7.1.1.-) (NAD(P)H dehydrogenase I subunit M) (NDH-1 subunit M) (NDH-M)	ndhM all1732
Q8YRW5	Q8YRW5	tr|Q8YRW5|Q8YRW5_NOSS1 All3327 protein OS=Nostoc sp. (strain PCC 7120 / SAG 25.82 / UTEX 2576) OX=103690 GN=all3327 PE=4 SV=1	1	0	2	21.916	0	0	12	53890000	0	53890000	0	5987700	2	All3327 protein	all3327
Q8ZS97	Q8ZS97	tr|Q8ZS97|Q8ZS97_NOSS1 All7614 protein OS=Nostoc sp. (strain PCC 7120 / SAG 25.82 / UTEX 2576) OX=103690 GN=all7614 PE=3 SV=1	1	6	9	58.354	0	11.5	20.5	76344000	0	76344000	0	5872600	3	All7614 protein	all7614
Q8YMY9	Q8YMY9	sp|Q8YMY9|RL25_NOSS1 50S ribosomal protein L25 OS=Nostoc sp. (strain PCC 7120 / SAG 25.82 / UTEX 2576) OX=103690 GN=rplY PE=3 SV=1	1	0	1	10.872	0.0015823	0	12.1	25798000	0	25798000	0	4299600	1	50S ribosomal protein L25	rplY alr4785
Q8YZ81	Q8YZ81	tr|Q8YZ81|Q8YZ81_NOSS1 Alr0598 protein OS=Nostoc sp. (strain PCC 7120 / SAG 25.82 / UTEX 2576) OX=103690 GN=alr0598 PE=4 SV=1	1	0	2	25.64	0	0	7.8	29764000	0	29764000	0	3720600	2	Alr0598 protein	alr0598
Q9WWM4	Q9WWM4	sp|Q9WWM4|NU4LC_NOSS1 NAD(P)H-quinone oxidoreductase subunit 4L OS=Nostoc sp. (strain PCC 7120 / SAG 25.82 / UTEX 2576) OX=103690 GN=ndhE PE=3 SV=1	1	0	1	11.26	0	0	11.9	13264000	0	13264000	0	3316000	1	NAD(P)H-quinone oxidoreductase subunit 4L (EC 7.1.1.-) (NAD(P)H dehydrogenase subunit 4L) (NADH-plastoquinone oxidoreductase subunit 4L) (NDH-1, subunit 4L) (NDH-E)	ndhE alr0226
Q8YPF6	Q8YPF6	tr|Q8YPF6|Q8YPF6_NOSS1 Alr4238 protein OS=Nostoc sp. (strain PCC 7120 / SAG 25.82 / UTEX 2576) OX=103690 GN=alr4238 PE=4 SV=1	1	0	8	193.29	0	0	4.1	179550000	0	179550000	0	3095600	7	Alr4238 protein	alr4238
Q8YKW7	Q8YKW7	tr|Q8YKW7|Q8YKW7_NOSS1 All7171 protein OS=Nostoc sp. (strain PCC 7120 / SAG 25.82 / UTEX 2576) OX=103690 GN=all7171 PE=4 SV=1	1	0	2	31.713	0	0	6.5	27200000	0	27200000	0	2266600	2	All7171 protein	all7171
Q8YKF0	Q8YKF0	tr|Q8YKF0|Q8YKF0_NOSS1 All7348 protein OS=Nostoc sp. (strain PCC 7120 / SAG 25.82 / UTEX 2576) OX=103690 GN=all7348 PE=4 SV=1	1	0	3	52.033	0	0	6.1	43868000	0	43868000	0	2193400	2	All7348 protein	all7348
P12403	P12403	sp|P12403|ATPZ_NOSS1 ATP synthase protein I OS=Nostoc sp. (strain PCC 7120 / SAG 25.82 / UTEX 2576) OX=103690 GN=atpI PE=3 SV=2	1	0	1	14.063	0	0	7.4	7720500	0	7720500	0	1930100	1	ATP synthase protein I	atpI atp1 all0011
Q8Z089	Q8Z089	tr|Q8Z089|Q8Z089_NOSS1 All0209 protein OS=Nostoc sp. (strain PCC 7120 / SAG 25.82 / UTEX 2576) OX=103690 GN=all0209 PE=4 SV=1	1	0	1	40.694	0.0015625	0	4	16964000	0	16964000	0	1884900	1	All0209 protein	all0209
Q8YLN4	Q8YLN4	tr|Q8YLN4|Q8YLN4_NOSS1 All5264 protein OS=Nostoc sp. (strain PCC 7120 / SAG 25.82 / UTEX 2576) OX=103690 GN=all5264 PE=4 SV=1	1	0	1	22.646	0	0	5.5	10211000	0	10211000	0	1701800	0	All5264 protein	all5264
Q8YRX1	Q8YRX1	tr|Q8YRX1|Q8YRX1_NOSS1 All3321 protein OS=Nostoc sp. (strain PCC 7120 / SAG 25.82 / UTEX 2576) OX=103690 GN=all3321 PE=4 SV=1	1	0	2	27.054	0	0	8.1	21574000	0	21574000	0	1541000	2	All3321 protein	all3321
Q8YKV6	Q8YKV6	tr|Q8YKV6|Q8YKV6_NOSS1 All7185 protein OS=Nostoc sp. (strain PCC 7120 / SAG 25.82 / UTEX 2576) OX=103690 GN=all7185 PE=4 SV=1	1	0	2	51.963	0	0	5.1	27417000	0	27417000	0	1523200	2	All7185 protein	all7185
Q8YKI8	Q8YKI8	tr|Q8YKI8|Q8YKI8_NOSS1 All7309 protein OS=Nostoc sp. (strain PCC 7120 / SAG 25.82 / UTEX 2576) OX=103690 GN=all7309 PE=4 SV=1	1	0	1	28.355	0	0	4.7	13455000	0	13455000	0	1345500	1	All7309 protein	all7309
Q8YZG5	Q8YZG5	tr|Q8YZG5|Q8YZG5_NOSS1 All0495 protein OS=Nostoc sp. (strain PCC 7120 / SAG 25.82 / UTEX 2576) OX=103690 GN=all0495 PE=4 SV=1	1	0	1	48.33	0	0	2.5	18018000	0	18018000	0	1201200	1	All0495 protein	all0495
Q8YKN2	Q8YKN2	tr|Q8YKN2|Q8YKN2_NOSS1 Endonuclease OS=Nostoc sp. (strain PCC 7120 / SAG 25.82 / UTEX 2576) OX=103690 GN=alr7261 PE=3 SV=1	1	0	1	31.514	0	0	4.5	16241000	0	16241000	0	1160100	1	Endonuclease (EC 3.1.30.-)	alr7261
Q8YUN5	Q8YUN5	tr|Q8YUN5|Q8YUN5_NOSS1 Signal peptidase I OS=Nostoc sp. (strain PCC 7120 / SAG 25.82 / UTEX 2576) OX=103690 GN=alr2304 PE=3 SV=1	1	0	1	24.234	0.0015873	0	6.5	15011000	0	15011000	0	1072200	1	Signal peptidase I (EC 3.4.21.89)	alr2304
Q8YQD4	Q8YQD4	tr|Q8YQD4|Q8YQD4_NOSS1 Mutator protein OS=Nostoc sp. (strain PCC 7120 / SAG 25.82 / UTEX 2576) OX=103690 GN=mutT PE=3 SV=1	1	0	1	16.611	0	0	7.4	6713600	0	6713600	0	959090	1	Mutator protein	mutT
K4K3R1;Q8YQM3	K4K3R1;Q8YQM3	tr|K4K3R1|K4K3R1_NOSS1 Beta-Ig-H3/fasciclin (Fragment) OS=Nostoc sp. (strain PCC 7120 / SAG 25.82 / UTEX 2576) OX=103690 PE=4 SV=1;tr|Q8YQM3|Q8YQM3_NOSS1 All3797 protein OS=Nostoc sp. (strain PCC 7120 / SAG 25.82 / UTEX 2576) OX=103690 GN=all3797 PE=4 SV=1	2	0	1	24.903	0	0	7.3	12866000	0	12866000	0	919030	1	Beta-Ig-H3/fasciclin (Fragment) All3797	all3797
Q8YYD1	Q8YYD1	tr|Q8YYD1|Q8YYD1_NOSS1 All0919 protein OS=Nostoc sp. (strain PCC 7120 / SAG 25.82 / UTEX 2576) OX=103690 GN=all0919 PE=4 SV=1	1	0	2	48.44	0	0	4.2	22575000	0	22575000	0	868260	1	All0919 protein	all0919
Q8YV86	Q8YV86	tr|Q8YV86|Q8YV86_NOSS1 Two-component sensor histidine kinase OS=Nostoc sp. (strain PCC 7120 / SAG 25.82 / UTEX 2576) OX=103690 GN=all2095 PE=4 SV=1	1	0	1	189.43	0.0076805	0	0.4	77131000	0	77131000	0	857010	1	Two-component sensor histidine kinase	all2095
Q8YPS4	Q8YPS4	tr|Q8YPS4|Q8YPS4_NOSS1 All4117 protein OS=Nostoc sp. (strain PCC 7120 / SAG 25.82 / UTEX 2576) OX=103690 GN=all4117 PE=4 SV=1	1	0	1	43.943	0.0062016	0	2.9	7332500	0	7332500	0	814720	1	All4117 protein	all4117
Q8YTL0	Q8YTL0	tr|Q8YTL0|Q8YTL0_NOSS1 All2707 protein OS=Nostoc sp. (strain PCC 7120 / SAG 25.82 / UTEX 2576) OX=103690 GN=all2707 PE=4 SV=1	1	0	2	90.124	0	0	2.9	32640000	0	32640000	0	796090	2	All2707 protein	all2707
Q8Z0K0	Q8Z0K0	tr|Q8Z0K0|Q8Z0K0_NOSS1 Na+/H+-exchanging protein OS=Nostoc sp. (strain PCC 7120 / SAG 25.82 / UTEX 2576) OX=103690 GN=alr0091 PE=4 SV=1	1	0	1	49.759	0	0	2.9	10951000	0	10951000	0	782210	1	Na+/H+-exchanging protein	alr0091
Q8YWE8	Q8YWE8	tr|Q8YWE8|Q8YWE8_NOSS1 Two-component sensor histidine kinase OS=Nostoc sp. (strain PCC 7120 / SAG 25.82 / UTEX 2576) OX=103690 GN=alr1665 PE=4 SV=1	1	0	1	52.611	0	0	2.1	13431000	0	13431000	0	479670	1	Two-component sensor histidine kinase	alr1665
Q8Z028	Q8Z028	tr|Q8Z028|Q8Z028_NOSS1 Glycerophosphoryl diester phosphodiesterase OS=Nostoc sp. (strain PCC 7120 / SAG 25.82 / UTEX 2576) OX=103690 GN=all0275 PE=4 SV=1	1	0	1	109.86	0	0	1.1	13862000	0	13862000	0	315050	1	Glycerophosphoryl diester phosphodiesterase	all0275
Q8YPL5	Q8YPL5	tr|Q8YPL5|Q8YPL5_NOSS1 All4179 protein OS=Nostoc sp. (strain PCC 7120 / SAG 25.82 / UTEX 2576) OX=103690 GN=all4179 PE=4 SV=1	1	0	2	70.392	0	0	3	9628100	0	9628100	0	283180	2	All4179 protein	all4179

## Sheet: a-FraD III
Protein IDs	Majority protein IDs	Fasta headers	Number of proteins	Peptides control	Peptides sample	Mol. weight [kDa]	Q-value	Sequence coverage control [%]	Sequence coverage sample [%]	Intensity	Intensity control	Intensity sample	iBAQ control (CSVT2+)	iBAQ sample (WT+)	Gene	Protein
P46079	P46079	sp|P46079|Y2393_NOSS1 Uncharacterized protein alr2393 OS=Nostoc sp. (strain PCC 7120 / SAG 25.82 / UTEX 2576) OX=103690 GN=alr2393 PE=4 SV=2	1	0	15	39.312	0	0	39.7	12005000000	0	12005000000	0	750330000	alr2393	Uncharacterized protein alr2393
Q8YPT2	Q8YPT2	tr|Q8YPT2|Q8YPT2_NOSS1 All4109 protein OS=Nostoc sp. (strain PCC 7120 / SAG 25.82 / UTEX 2576) OX=103690 GN=all4109 PE=4 SV=1	1	1	20	26.663	0	6	60.9	7140900000	0	7140900000	0	476060000	all4109	All4109 protein
Q8YL17	Q8YL17	tr|Q8YL17|Q8YL17_NOSS1 All7121 protein OS=Nostoc sp. (strain PCC 7120 / SAG 25.82 / UTEX 2576) OX=103690 GN=all7121 PE=4 SV=1	1	0	21	74.252	0	0	34.4	1940700000	0	1940700000	0	84377000	all7121	All7121 protein
Q8YMY6	Q8YMY6	tr|Q8YMY6|Q8YMY6_NOSS1 Alr4788 protein OS=Nostoc sp. (strain PCC 7120 / SAG 25.82 / UTEX 2576) OX=103690 GN=alr4788 PE=4 SV=1	1	0	2	19.221	0	0	17.3	203600000	0	203600000	0	67868000	alr4788	Alr4788 protein
Q8YP15	Q8YP15	tr|Q8YP15|Q8YP15_NOSS1 All4387 protein OS=Nostoc sp. (strain PCC 7120 / SAG 25.82 / UTEX 2576) OX=103690 GN=all4387 PE=4 SV=1	1	0	7	31.097	0	0	36	990700000	0	990700000	0	61919000	all4387	All4387 protein
Q8ZS97	Q8ZS97	tr|Q8ZS97|Q8ZS97_NOSS1 All7614 protein OS=Nostoc sp. (strain PCC 7120 / SAG 25.82 / UTEX 2576) OX=103690 GN=all7614 PE=3 SV=1	1	5	15	58.354	0	9.1	31.4	711930000	0	711930000	0	54764000	all7614	All7614 protein
Q8ZSB3	Q8ZSB3	tr|Q8ZSB3|Q8ZSB3_NOSS1 All7598 protein OS=Nostoc sp. (strain PCC 7120 / SAG 25.82 / UTEX 2576) OX=103690 GN=all7598 PE=4 SV=1	1	0	4	18.762	0	0	28.1	246690000	0	246690000	0	41116000	all7598	All7598 protein
Q8YM53	Q8YM53	tr|Q8YM53|Q8YM53_NOSS1 Alr5087 protein OS=Nostoc sp. (strain PCC 7120 / SAG 25.82 / UTEX 2576) OX=103690 GN=alr5087 PE=4 SV=1	1	0	1	13.912	0	0	8.1	40981000	0	40981000	0	40981000	alr5087	Alr5087 protein
Q8YYJ0	Q8YYJ0	tr|Q8YYJ0|Q8YYJ0_NOSS1 All0858 protein OS=Nostoc sp. (strain PCC 7120 / SAG 25.82 / UTEX 2576) OX=103690 GN=all0858 PE=4 SV=1	1	0	1	12.417	0	0	9	57842000	0	57842000	0	28921000	all0858	All0858 protein
Q8YRW8	Q8YRW8	tr|Q8YRW8|Q8YRW8_NOSS1 All3324 protein OS=Nostoc sp. (strain PCC 7120 / SAG 25.82 / UTEX 2576) OX=103690 GN=all3324 PE=4 SV=1	1	0	7	16.439	0	0	44.1	311580000	0	311580000	0	28326000	all3324	All3324 protein
Q8YWK1	Q8YWK1	tr|Q8YWK1|Q8YWK1_NOSS1 Alr1612 protein OS=Nostoc sp. (strain PCC 7120 / SAG 25.82 / UTEX 2576) OX=103690 GN=alr1612 PE=4 SV=1	1	0	2	27.555	0	0	7.2	111480000	0	111480000	0	27870000	alr1612	Alr1612 protein
Q8YLB8	Q8YLB8	tr|Q8YLB8|Q8YLB8_NOSS1 Alr7017 protein OS=Nostoc sp. (strain PCC 7120 / SAG 25.82 / UTEX 2576) OX=103690 GN=alr7017 PE=4 SV=1	1	0	2	16.654	0	0	10.6	156790000	0	156790000	0	26132000	alr7017	Alr7017 protein
P58566	P58566	sp|P58566|PSAX_NOSS1 Photosystem I 4.8 kDa protein OS=Nostoc sp. (strain PCC 7120 / SAG 25.82 / UTEX 2576) OX=103690 GN=psaX PE=3 SV=2	1	1	2	4.8678	0	36.4	36.4	33856000	0	33856000	0	16928000	psaX asr1283	Photosystem I 4.8 kDa protein
Q8YKF3;Q8YKF9	Q8YKF3	tr|Q8YKF3|Q8YKF3_NOSS1 Alr7345 protein OS=Nostoc sp. (strain PCC 7120 / SAG 25.82 / UTEX 2576) OX=103690 GN=alr7345 PE=4 SV=1	2	0	5	33.492	0	0	20.8	255940000	0	255940000	0	15996000	alr7345	Alr7345 protein
Q8YKU6;Q8YL29;Q8YL31	Q8YKU6	tr|Q8YKU6|Q8YKU6_NOSS1 All7195 protein OS=Nostoc sp. (strain PCC 7120 / SAG 25.82 / UTEX 2576) OX=103690 GN=all7195 PE=4 SV=1	3	0	9	45.694	0	0	24.8	318200000	0	318200000	0	15153000	all7195	All7195 protein
Q8YN56	Q8YN56	tr|Q8YN56|Q8YN56_NOSS1 Alr4714 protein OS=Nostoc sp. (strain PCC 7120 / SAG 25.82 / UTEX 2576) OX=103690 GN=alr4714 PE=4 SV=1	1	0	2	25.455	0	0	13.8	130310000	0	130310000	0	14479000	alr4714	Alr4714 protein
Q8YLB6	Q8YLB6	tr|Q8YLB6|Q8YLB6_NOSS1 Alr7019 protein OS=Nostoc sp. (strain PCC 7120 / SAG 25.82 / UTEX 2576) OX=103690 GN=alr7019 PE=4 SV=1	1	0	4	33.782	0	0	14	212880000	0	212880000	0	13305000	alr7019	Alr7019 protein
Q8YM87	Q8YM87	tr|Q8YM87|Q8YM87_NOSS1 Alr5049 protein OS=Nostoc sp. (strain PCC 7120 / SAG 25.82 / UTEX 2576) OX=103690 GN=alr5049 PE=4 SV=1	1	0	1	17.427	0.0093985	0	5.3	24138000	0	24138000	0	12069000	alr5049	Alr5049 protein
Q8YZG8	Q8YZG8	sp|Q8YZG8|PLSY_NOSS1 Glycerol-3-phosphate acyltransferase OS=Nostoc sp. (strain PCC 7120 / SAG 25.82 / UTEX 2576) OX=103690 GN=plsY PE=3 SV=1	1	0	1	23.842	0	0	6.2	69271000	0	69271000	0	11545000	plsY all0492	Glycerol-3-phosphate acyltransferase (Acyl-PO4 G3P acyltransferase) (Acyl-phosphate--glycerol-3-phosphate acyltransferase) (G3P acyltransferase) (GPAT) (EC 2.3.1.275) (Lysophosphatidic acid synthase) (LPA synthase)
P58246	P58246	sp|P58246|PETG_NOSS1 Cytochrome b6-f complex subunit 5 OS=Nostoc sp. (strain PCC 7120 / SAG 25.82 / UTEX 2576) OX=103690 GN=petG PE=1 SV=1	1	0	1	3.9947	0.0096712	0	18.9	10471000	0	10471000	0	10471000	petG asr1366	Cytochrome b6-f complex subunit 5 (Cytochrome b6-f complex subunit PetG) (Cytochrome b6-f complex subunit V)
Q8YKH2	Q8YKH2	tr|Q8YKH2|Q8YKH2_NOSS1 Alr7326 protein OS=Nostoc sp. (strain PCC 7120 / SAG 25.82 / UTEX 2576) OX=103690 GN=alr7326 PE=4 SV=1	1	0	2	19.629	0	0	14.5	94025000	0	94025000	0	9402500	alr7326	Alr7326 protein
Q8YZ61	Q8YZ61	tr|Q8YZ61|Q8YZ61_NOSS1 Ca(2+)/H(+) antiporter OS=Nostoc sp. (strain PCC 7120 / SAG 25.82 / UTEX 2576) OX=103690 GN=all0626 PE=3 SV=1	1	0	1	38.099	0	0	2.8	36073000	0	36073000	0	9018300	all0626	Ca(2+)/H(+) antiporter
Q8YRN0	Q8YRN0	tr|Q8YRN0|Q8YRN0_NOSS1 Alr3414 protein OS=Nostoc sp. (strain PCC 7120 / SAG 25.82 / UTEX 2576) OX=103690 GN=alr3414 PE=4 SV=1	1	0	1	14.331	0	0	9.4	42785000	0	42785000	0	8557000	alr3414	Alr3414 protein
Q8YKB7	Q8YKB7	tr|Q8YKB7|Q8YKB7_NOSS1 Alr7384 protein OS=Nostoc sp. (strain PCC 7120 / SAG 25.82 / UTEX 2576) OX=103690 GN=alr7384 PE=4 SV=1	1	0	2	12.757	0	0	11.4	52294000	0	52294000	0	7470600	alr7384	Alr7384 protein
P06542	P06542	sp|P06542|ATPE_NOSS1 ATP synthase epsilon chain OS=Nostoc sp. (strain PCC 7120 / SAG 25.82 / UTEX 2576) OX=103690 GN=atpC PE=3 SV=2	1	0	1	14.656	0	0	7.3	42886000	0	42886000	0	7147700	atpC atpE all5038	ATP synthase epsilon chain (ATP synthase F1 sector epsilon subunit) (F-ATPase epsilon subunit)
Q8YM70	Q8YM70	sp|Q8YM70|SSRP_NOSS1 SsrA-binding protein OS=Nostoc sp. (strain PCC 7120 / SAG 25.82 / UTEX 2576) OX=103690 GN=smpB PE=3 SV=1	1	0	2	18.173	0	0	14.8	32674000	0	32674000	0	6534900	smpB alr5070	SsrA-binding protein (Small protein B)
Q8YXB2	Q8YXB2	tr|Q8YXB2|Q8YXB2_NOSS1 Na+/H+ antiporter OS=Nostoc sp. (strain PCC 7120 / SAG 25.82 / UTEX 2576) OX=103690 GN=all1303 PE=4 SV=1	1	0	2	49.067	0	0	3.4	84706000	0	84706000	0	6515800	all1303	Na+/H+ antiporter
Q8YKW7	Q8YKW7	tr|Q8YKW7|Q8YKW7_NOSS1 All7171 protein OS=Nostoc sp. (strain PCC 7120 / SAG 25.82 / UTEX 2576) OX=103690 GN=all7171 PE=4 SV=1	1	0	3	31.713	0	0	11.1	67829000	0	67829000	0	5652400	all7171	All7171 protein
Q8Z035	Q8Z035	tr|Q8Z035|Q8Z035_NOSS1 All0268 protein OS=Nostoc sp. (strain PCC 7120 / SAG 25.82 / UTEX 2576) OX=103690 GN=all0268 PE=4 SV=1	1	0	1	27.33	0.0099206	0	2.7	71674000	0	71674000	0	5513400	all0268	All0268 protein
Q8YKF0	Q8YKF0	tr|Q8YKF0|Q8YKF0_NOSS1 All7348 protein OS=Nostoc sp. (strain PCC 7120 / SAG 25.82 / UTEX 2576) OX=103690 GN=all7348 PE=4 SV=1	1	0	4	52.033	0	0	8	104130000	0	104130000	0	5206400	all7348	All7348 protein
Q8YYA0	Q8YYA0	tr|Q8YYA0|Q8YYA0_NOSS1 Cytochrome c oxidase subunit 1 OS=Nostoc sp. (strain PCC 7120 / SAG 25.82 / UTEX 2576) OX=103690 GN=coxA PE=3 SV=1	1	0	2	63.639	0	0	2.8	72261000	0	72261000	0	5161500	coxA	Cytochrome c oxidase subunit 1 (EC 7.1.1.9)
Q8YKR0	Q8YKR0	tr|Q8YKR0|Q8YKR0_NOSS1 Alr7233 protein OS=Nostoc sp. (strain PCC 7120 / SAG 25.82 / UTEX 2576) OX=103690 GN=alr7233 PE=4 SV=1	1	0	2	37.94	0	0	6.5	97326000	0	97326000	0	4866300	alr7233	Alr7233 protein
Q8YQU0	Q8YQU0	tr|Q8YQU0|Q8YQU0_NOSS1 CAB/ELIP/HLIP superfamily OS=Nostoc sp. (strain PCC 7120 / SAG 25.82 / UTEX 2576) OX=103690 GN=asl3726 PE=4 SV=1	1	0	1	6.5324	0	0	18.6	14033000	0	14033000	0	4677700	asl3726	CAB/ELIP/HLIP superfamily
Q8YRP1	Q8YRP1	tr|Q8YRP1|Q8YRP1_NOSS1 All3403 protein OS=Nostoc sp. (strain PCC 7120 / SAG 25.82 / UTEX 2576) OX=103690 GN=all3403 PE=4 SV=1	1	0	1	27.096	0.0096525	0	5	26961000	0	26961000	0	4493600	all3403	All3403 protein
Q8YV67	Q8YV67	tr|Q8YV67|Q8YV67_NOSS1 Alr2114 protein OS=Nostoc sp. (strain PCC 7120 / SAG 25.82 / UTEX 2576) OX=103690 GN=alr2114 PE=4 SV=1	1	0	2	53.181	0	0	3.4	57087000	0	57087000	0	4391300	alr2114	Alr2114 protein
Q8YKI8	Q8YKI8	tr|Q8YKI8|Q8YKI8_NOSS1 All7309 protein OS=Nostoc sp. (strain PCC 7120 / SAG 25.82 / UTEX 2576) OX=103690 GN=all7309 PE=4 SV=1	1	0	2	28.355	0	0	8.7	43514000	0	43514000	0	4351400	all7309	All7309 protein
Q8YXJ9	Q8YXJ9	sp|Q8YXJ9|UPPP_NOSS1 Undecaprenyl-diphosphatase OS=Nostoc sp. (strain PCC 7120 / SAG 25.82 / UTEX 2576) OX=103690 GN=uppP PE=3 SV=1	1	0	2	33.952	0	0	8.4	37954000	0	37954000	0	4217100	uppP bacA upk all1214	Undecaprenyl-diphosphatase (EC 3.6.1.27) (Bacitracin resistance protein) (Undecaprenyl pyrophosphate phosphatase)
Q8YKE6	Q8YKE6	tr|Q8YKE6|Q8YKE6_NOSS1 Alr7352 protein OS=Nostoc sp. (strain PCC 7120 / SAG 25.82 / UTEX 2576) OX=103690 GN=alr7352 PE=4 SV=1	1	0	2	30.855	0	0	6.7	35693000	0	35693000	0	3965900	alr7352	Alr7352 protein
Q8YN21	Q8YN21	tr|Q8YN21|Q8YN21_NOSS1 All4749 protein OS=Nostoc sp. (strain PCC 7120 / SAG 25.82 / UTEX 2576) OX=103690 GN=all4749 PE=4 SV=1	1	0	3	14.695	0	0	25.4	35134000	0	35134000	0	3903800	all4749	All4749 protein
Q8YU65	Q8YU65	tr|Q8YU65|Q8YU65_NOSS1 Alr2489 protein OS=Nostoc sp. (strain PCC 7120 / SAG 25.82 / UTEX 2576) OX=103690 GN=alr2489 PE=4 SV=1	1	0	1	21.606	0	0	7.1	19461000	0	19461000	0	3892300	alr2489	Alr2489 protein
Q8YSP0	Q8YSP0	tr|Q8YSP0|Q8YSP0_NOSS1 All3044 protein OS=Nostoc sp. (strain PCC 7120 / SAG 25.82 / UTEX 2576) OX=103690 GN=all3044 PE=4 SV=1	1	0	1	18.658	0.0041152	0	5.5	22469000	0	22469000	0	3744900	all3044	All3044 protein
Q8YL39	Q8YL39	tr|Q8YL39|Q8YL39_NOSS1 Alr7096 protein OS=Nostoc sp. (strain PCC 7120 / SAG 25.82 / UTEX 2576) OX=103690 GN=alr7096 PE=4 SV=1	1	0	5	22.282	0	0	28.5	40290000	0	40290000	0	3662700	alr7096	Alr7096 protein
Q8YS32	Q8YS32	tr|Q8YS32|Q8YS32_NOSS1 All3259 protein OS=Nostoc sp. (strain PCC 7120 / SAG 25.82 / UTEX 2576) OX=103690 GN=all3259 PE=4 SV=1	1	0	1	23.156	0	0	5.8	17901000	0	17901000	0	3580200	all3259	All3259 protein
Q8Z084	Q8Z084	tr|Q8Z084|Q8Z084_NOSS1 Alr0214 protein OS=Nostoc sp. (strain PCC 7120 / SAG 25.82 / UTEX 2576) OX=103690 GN=alr0214 PE=4 SV=1	1	0	1	16.735	0	0	12.8	23755000	0	23755000	0	3393600	alr0214	Alr0214 protein
Q8YRZ5	Q8YRZ5	tr|Q8YRZ5|Q8YRZ5_NOSS1 Alr3297 protein OS=Nostoc sp. (strain PCC 7120 / SAG 25.82 / UTEX 2576) OX=103690 GN=alr3297 PE=4 SV=1	1	0	1	22.87	0.0080321	0	6.7	40488000	0	40488000	0	3374000	alr3297	Alr3297 protein
Q8YR42	Q8YR42	tr|Q8YR42|Q8YR42_NOSS1 Alr3608 protein OS=Nostoc sp. (strain PCC 7120 / SAG 25.82 / UTEX 2576) OX=103690 GN=alr3608 PE=4 SV=1	1	0	4	58.272	0	0	8.2	76551000	0	76551000	0	3328300	alr3608	Alr3608 protein
Q8YRU8	Q8YRU8	tr|Q8YRU8|Q8YRU8_NOSS1 Alr3345 protein OS=Nostoc sp. (strain PCC 7120 / SAG 25.82 / UTEX 2576) OX=103690 GN=alr3345 PE=4 SV=1	1	0	2	35.591	0	0	5	45659000	0	45659000	0	3261400	alr3345	Alr3345 protein
Q8Z0A0	Q8Z0A0	tr|Q8Z0A0|Q8Z0A0_NOSS1 Alr0198 protein OS=Nostoc sp. (strain PCC 7120 / SAG 25.82 / UTEX 2576) OX=103690 GN=alr0198 PE=4 SV=1	1	0	1	20.724	0	0	6.9	25685000	0	25685000	0	3210700	alr0198	Alr0198 protein
Q8YXG7	Q8YXG7	tr|Q8YXG7|Q8YXG7_NOSS1 Alr1246 protein OS=Nostoc sp. (strain PCC 7120 / SAG 25.82 / UTEX 2576) OX=103690 GN=alr1246 PE=4 SV=1	1	0	1	19.618	0.00998	0	4.6	35262000	0	35262000	0	3205600	alr1246	Alr1246 protein
Q7AXZ9	Q7AXZ9	tr|Q7AXZ9|Q7AXZ9_NOSS1 Cytochrome b6/f-complex iron-sulfur protein OS=Nostoc sp. (strain PCC 7120 / SAG 25.82 / UTEX 2576) OX=103690 GN=petC3 PE=4 SV=1	1	0	1	14.267	0	0	15.4	13502000	0	13502000	0	2700400	petC3 petC	Cytochrome b6/f-complex iron-sulfur protein (Putative Rieske-FeS protein)
Q8YPX7	Q8YPX7	tr|Q8YPX7|Q8YPX7_NOSS1 Phosphatidylglycerophosphate synthase OS=Nostoc sp. (strain PCC 7120 / SAG 25.82 / UTEX 2576) OX=103690 GN=all4063 PE=3 SV=1	1	0	1	19.025	0	0	5.8	24137000	0	24137000	0	2681900	all4063	Phosphatidylglycerophosphate synthase
Q8Z001	Q8Z001	tr|Q8Z001|Q8Z001_NOSS1 Alr0302 protein OS=Nostoc sp. (strain PCC 7120 / SAG 25.82 / UTEX 2576) OX=103690 GN=alr0302 PE=4 SV=1	1	0	1	27.404	0.0095057	0	4.1	31387000	0	31387000	0	2414400	alr0302	Alr0302 protein
Q8YVH0	Q8YVH0	tr|Q8YVH0|Q8YVH0_NOSS1 Serine proteinase OS=Nostoc sp. (strain PCC 7120 / SAG 25.82 / UTEX 2576) OX=103690 GN=all2008 PE=4 SV=1	1	0	2	43.601	0	0	12.3	36972000	0	36972000	0	2310700	all2008	Serine proteinase
Q8YMA8	Q8YMA8	tr|Q8YMA8|Q8YMA8_NOSS1 All5026 protein OS=Nostoc sp. (strain PCC 7120 / SAG 25.82 / UTEX 2576) OX=103690 GN=all5026 PE=4 SV=1	1	0	1	54.562	0.0095969	0	2.2	55444000	0	55444000	0	2053500	all5026	All5026 protein
Q8YWK7	Q8YWK7	tr|Q8YWK7|Q8YWK7_NOSS1 All1606 protein OS=Nostoc sp. (strain PCC 7120 / SAG 25.82 / UTEX 2576) OX=103690 GN=all1606 PE=4 SV=1	1	0	1	48.579	0	0	2.8	18456000	0	18456000	0	1845600	all1606	All1606 protein
Q8YJW2	Q8YJW2	tr|Q8YJW2|Q8YJW2_NOSS1 Alr9001 protein OS=Nostoc sp. (strain PCC 7120 / SAG 25.82 / UTEX 2576) OX=103690 GN=alr9001 PE=4 SV=1	1	0	1	67.575	0.0095602	0	1.7	63676000	0	63676000	0	1721000	alr9001	Alr9001 protein
Q8YRX1	Q8YRX1	tr|Q8YRX1|Q8YRX1_NOSS1 All3321 protein OS=Nostoc sp. (strain PCC 7120 / SAG 25.82 / UTEX 2576) OX=103690 GN=all3321 PE=4 SV=1	1	0	2	27.054	0	0	8.1	22303000	0	22303000	0	1593100	all3321	All3321 protein
Q8YNM5	Q8YNM5	tr|Q8YNM5|Q8YNM5_NOSS1 L-sorbosone dehydrogenase OS=Nostoc sp. (strain PCC 7120 / SAG 25.82 / UTEX 2576) OX=103690 GN=all4539 PE=4 SV=1	1	0	3	49.217	0	0	8	34360000	0	34360000	0	1493900	all4539	L-sorbosone dehydrogenase
Q8YLS9	Q8YLS9	tr|Q8YLS9|Q8YLS9_NOSS1 Alr5217 protein OS=Nostoc sp. (strain PCC 7120 / SAG 25.82 / UTEX 2576) OX=103690 GN=alr5217 PE=4 SV=1	1	0	1	20.723	0.0093633	0	4.4	14842000	0	14842000	0	1349200	alr5217	Protoporphyrinogen IX oxidase (EC 1.3.99.-)
Q8YRA5	Q8YRA5	tr|Q8YRA5|Q8YRA5_NOSS1 Protease OS=Nostoc sp. (strain PCC 7120 / SAG 25.82 / UTEX 2576) OX=103690 GN=alr3543 PE=4 SV=1	1	0	2	66.125	0	0	5.4	30697000	0	30697000	0	1180600	alr3543	Protease
Q8YUN5	Q8YUN5	tr|Q8YUN5|Q8YUN5_NOSS1 Signal peptidase I OS=Nostoc sp. (strain PCC 7120 / SAG 25.82 / UTEX 2576) OX=103690 GN=alr2304 PE=3 SV=1	1	0	1	24.234	0.0094518	0	6.5	16218000	0	16218000	0	1158400	alr2304	Signal peptidase I (EC 3.4.21.89)
Q8YSN0	Q8YSN0	tr|Q8YSN0|Q8YSN0_NOSS1 All3054 protein OS=Nostoc sp. (strain PCC 7120 / SAG 25.82 / UTEX 2576) OX=103690 GN=all3054 PE=4 SV=1	1	0	2	112.84	0	0	2	34256000	0	34256000	0	1038100	all3054	All3054 protein
Q8YT23	Q8YT23	tr|Q8YT23|Q8YT23_NOSS1 All2904 protein OS=Nostoc sp. (strain PCC 7120 / SAG 25.82 / UTEX 2576) OX=103690 GN=all2904 PE=4 SV=1	1	0	1	41.544	0.0098232	0	2.1	8215200	0	8215200	0	1026900	all2904	All2904 protein
Q8YM67	Q8YM67	tr|Q8YM67|Q8YM67_NOSS1 All5073 protein OS=Nostoc sp. (strain PCC 7120 / SAG 25.82 / UTEX 2576) OX=103690 GN=all5073 PE=4 SV=1	1	0	2	53.34	0	0	4	13337000	0	13337000	0	889140	all5073	All5073 protein
Q8YVI0	Q8YVI0	tr|Q8YVI0|Q8YVI0_NOSS1 Alr1998 protein OS=Nostoc sp. (strain PCC 7120 / SAG 25.82 / UTEX 2576) OX=103690 GN=alr1998 PE=4 SV=1	1	0	1	51.959	0	0	2.4	20967000	0	20967000	0	873640	alr1998	Alr1998 protein
Q8YRJ7	Q8YRJ7	tr|Q8YRJ7|Q8YRJ7_NOSS1 Alr3449 protein OS=Nostoc sp. (strain PCC 7120 / SAG 25.82 / UTEX 2576) OX=103690 GN=alr3449 PE=4 SV=1	1	0	1	17.425	0.0040984	0	5.2	7313900	0	7313900	0	664900	alr3449	Alr3449 protein
Q8YSW0	Q8YSW0	tr|Q8YSW0|Q8YSW0_NOSS1 Succinate dehydrogenase flavoprotein OS=Nostoc sp. (strain PCC 7120 / SAG 25.82 / UTEX 2576) OX=103690 GN=all2970 PE=4 SV=1	1	0	2	63.742	0	0	3.5	20845000	0	20845000	0	651410	all2970	Succinate dehydrogenase flavoprotein
Q8Z0H4	Q8Z0H4	tr|Q8Z0H4|Q8Z0H4_NOSS1 Pyruvate dehydrogenase E1 component subunit beta OS=Nostoc sp. (strain PCC 7120 / SAG 25.82 / UTEX 2576) OX=103690 GN=all0122 PE=4 SV=1	1	0	1	36.353	0	0	3.7	13038000	0	13038000	0	620850	all0122	Pyruvate dehydrogenase E1 component subunit beta (EC 1.2.4.1)
Q8YSV0	Q8YSV0	tr|Q8YSV0|Q8YSV0_NOSS1 Penicillin-binding protein OS=Nostoc sp. (strain PCC 7120 / SAG 25.82 / UTEX 2576) OX=103690 GN=all2981 PE=4 SV=1	1	0	1	70.023	0.0098425	0	2	18957000	0	18957000	0	574460	all2981	Penicillin-binding protein
Q8YL05	Q8YL05	tr|Q8YL05|Q8YL05_NOSS1 All7133 protein OS=Nostoc sp. (strain PCC 7120 / SAG 25.82 / UTEX 2576) OX=103690 GN=all7133 PE=4 SV=1	1	0	2	81.822	0	0	2.5	14726000	0	14726000	0	409050	all7133	All7133 protein
Q8YWJ2	Q8YWJ2	tr|Q8YWJ2|Q8YWJ2_NOSS1 Alr1621 protein OS=Nostoc sp. (strain PCC 7120 / SAG 25.82 / UTEX 2576) OX=103690 GN=alr1621 PE=4 SV=1	1	0	1	62.633	0.0081136	0	1.4	6871800	0	6871800	0	361670	alr1621	Alr1621 protein
Q8YPD1	Q8YPD1	tr|Q8YPD1|Q8YPD1_NOSS1 Alr4267 protein OS=Nostoc sp. (strain PCC 7120 / SAG 25.82 / UTEX 2576) OX=103690 GN=alr4267 PE=4 SV=1	1	0	1	90.172	0.0093284	0	1.2	10404000	0	10404000	0	281180	alr4267	Alr4267 protein
Q8YU47	Q8YU47	tr|Q8YU47|Q8YU47_NOSS1 All2509 protein OS=Nostoc sp. (strain PCC 7120 / SAG 25.82 / UTEX 2576) OX=103690 GN=all2509 PE=4 SV=1	1	0	1	106.99	0.009434	0	1.1	12179000	0	12179000	0	264760	all2509	All2509 protein
Q8YQQ7	Q8YQQ7	tr|Q8YQQ7|Q8YQQ7_NOSS1 Oligopeptide binding protein of ABC transporter OS=Nostoc sp. (strain PCC 7120 / SAG 25.82 / UTEX 2576) OX=103690 GN=alr3762 PE=4 SV=1	1	0	2	65.19	0	0	8.8	6760400	0	6760400	0	204860	alr3762	Oligopeptide binding protein of ABC transporter
Q8YW86	Q8YW86	tr|Q8YW86|Q8YW86_NOSS1 All1730 protein OS=Nostoc sp. (strain PCC 7120 / SAG 25.82 / UTEX 2576) OX=103690 GN=all1730 PE=4 SV=1	1	0	1	58.402	0.0096339	0	1.7	5142700	0	5142700	0	190470	all1730	All1730 protein
Q8YR90	Q8YR90	tr|Q8YR90|Q8YR90_NOSS1 Nitrogen assimilation regulatory protein OS=Nostoc sp. (strain PCC 7120 / SAG 25.82 / UTEX 2576) OX=103690 GN=all3558 PE=4 SV=1	1	0	1	95.329	0	0	1.3	6258400	0	6258400	0	184070	all3558	Nitrogen assimilation regulatory protein
Q8YKH9	Q8YKH9	tr|Q8YKH9|Q8YKH9_NOSS1 Alr7318 protein OS=Nostoc sp. (strain PCC 7120 / SAG 25.82 / UTEX 2576) OX=103690 GN=alr7318 PE=4 SV=1	1	0	1	97.386	0.0092593	0	1.6	6969000	0	6969000	0	129060	alr7318	Alr7318 protein

## Sheet: a-GFP-SepN
																	orange marked cells are >100x compared to control
Protein IDs	Majority protein IDs	Fasta headers	Number of proteins	Peptides R19	Peptides R20	Peptides R21	Mol. weight [kDa]	Q-value	Sequence coverage control [%]	Sequence coverage sample 1 [%]	Sequence coverage sample 2 [%]	Intensity	Intensity control	Intensity sample 1	Intensity sample 2	iBAQ control (DR825+)	iBAQ sample 1 (SR834-)	iBAQ sample 2 (SR834+)	MS/MS count	Gene	Protein
Q8YPT2	Q8YPT2	tr|Q8YPT2|Q8YPT2_NOSS1 All4109 protein OS=Nostoc sp. (strain PCC 7120 / SAG 25.82 / UTEX 2576) OX=103690 GN=all4109 PE=4 SV=1	1	1	30	28	26.663	0	6	66.8	75.7	151010000000	5847600	74978000000	76024000000	389840	4998500000	5068200000	164	all4109	All4109 protein
P46079	P46079	sp|P46079|Y2393_NOSS1 Uncharacterized protein alr2393 OS=Nostoc sp. (strain PCC 7120 / SAG 25.82 / UTEX 2576) OX=103690 GN=alr2393 PE=4 SV=2	1	1	17	15	39.312	0	3.8	44.6	41.4	29321000000	2561100	16958000000	12360000000	160070	1059900000	772510000	43	fraD alr2393	Uncharacterized protein alr2393
Q8YP15	Q8YP15	tr|Q8YP15|Q8YP15_NOSS1 All4387 protein OS=Nostoc sp. (strain PCC 7120 / SAG 25.82 / UTEX 2576) OX=103690 GN=all4387 PE=4 SV=1	1	3	13	12	31.097	0	12.6	41.7	52.9	15456000000	56378000	6441200000	8958000000	3523600	402570000	559870000	46	all4387	All4387 protein
Q8YN56	Q8YN56	tr|Q8YN56|Q8YN56_NOSS1 Alr4714 protein OS=Nostoc sp. (strain PCC 7120 / SAG 25.82 / UTEX 2576) OX=103690 GN=alr4714 PE=4 SV=1	1	0	4	4	25.455	0	0	16.8	16.8	924710000	0	439440000	485270000	0	48827000	53919000	12	alr4714	Alr4714 protein
Q8YYT5	Q8YYT5	tr|Q8YYT5|Q8YYT5_NOSS1 Alr0761 protein OS=Nostoc sp. (strain PCC 7120 / SAG 25.82 / UTEX 2576) OX=103690 GN=alr0761 PE=4 SV=1	1	0	3	3	18.119	0	0	32.1	32.1	717170000	0	273700000	443470000	0	34212000	55434000	12	alr0761	Alr0761 protein
Q8YMY6	Q8YMY6	tr|Q8YMY6|Q8YMY6_NOSS1 Alr4788 protein OS=Nostoc sp. (strain PCC 7120 / SAG 25.82 / UTEX 2576) OX=103690 GN=alr4788 PE=4 SV=1	1	0	2	2	19.221	0	0	17.3	17.3	402090000	0	88823000	313260000	0	29608000	104420000	5	alr4788	Alr4788 protein
Q8YQ64	Q8YQ64	sp|Q8YQ64|Y3971_NOSS1 Putative zinc metalloprotease all3971 OS=Nostoc sp. (strain PCC 7120 / SAG 25.82 / UTEX 2576) OX=103690 GN=all3971 PE=3 SV=1	1	1	8	10	38.612	0	5.8	26.1	29.4	999360000	1178300	444060000	554130000	78552	29604000	36942000	22	all3971	Putative zinc metalloprotease all3971 (EC 3.4.24.-)
Q8YYH8;Q8YPN6	Q8YYH8	tr|Q8YYH8|Q8YYH8_NOSS1 NADH dehydrogenase subunit 4 OS=Nostoc sp. (strain PCC 7120 / SAG 25.82 / UTEX 2576) OX=103690 GN=ndhD PE=4 SV=1	2	0	3	3	53.707	0	0	5	5	298960000	0	162030000	136930000	0	23147000	19561000	8	ndhD	NADH dehydrogenase subunit 4
Q8YMD5;Q8YMD6	Q8YMD5	tr|Q8YMD5|Q8YMD5_NOSS1 N-acetylmuramoyl-L-alanine amidase OS=Nostoc sp. (strain PCC 7120 / SAG 25.82 / UTEX 2576) OX=103690 GN=all4999 PE=4 SV=1	2	2	20	14	65.295	0	3.4	42.4	34.2	1020600000	5207700	707010000	308420000	167990	22807000	9949000	41	all4999	N-acetylmuramoyl-L-alanine amidase
Q8YQ95	Q8YQ95	tr|Q8YQ95|Q8YQ95_NOSS1 All3939 protein OS=Nostoc sp. (strain PCC 7120 / SAG 25.82 / UTEX 2576) OX=103690 GN=all3939 PE=4 SV=1	1	0	4	3	34.117	0	0	17.1	12.4	338980000	0	172130000	166850000	0	21516000	20856000	6	all3939	All3939 protein
Q8YQ20	Q8YQ20	tr|Q8YQ20|Q8YQ20_NOSS1 Alr4016 protein OS=Nostoc sp. (strain PCC 7120 / SAG 25.82 / UTEX 2576) OX=103690 GN=alr4016 PE=4 SV=1	1	0	3	3	15.056	0	0	27.3	27.3	170380000	0	68204000	102170000	0	17051000	25543000	6	alr4016	Alr4016 protein
Q8YQ55	Q8YQ55	tr|Q8YQ55|Q8YQ55_NOSS1 Alr3980 protein OS=Nostoc sp. (strain PCC 7120 / SAG 25.82 / UTEX 2576) OX=103690 GN=alr3980 PE=4 SV=1	1	0	3	3	19.876	0	0	20.5	20.5	238170000	0	120500000	117670000	0	13389000	13075000	6	alr3980	Alr3980 protein
Q8YYJ0	Q8YYJ0	tr|Q8YYJ0|Q8YYJ0_NOSS1 All0858 protein OS=Nostoc sp. (strain PCC 7120 / SAG 25.82 / UTEX 2576) OX=103690 GN=all0858 PE=4 SV=1	1	1	1	1	12.417	0.0036364	9	9	9	94320000	0	26566000	67755000	0	13283000	33877000	3	all0858	All0858 protein
Q8Z060	Q8Z060	tr|Q8Z060|Q8Z060_NOSS1 1-acyl-sn-glycerol-3-phosphate acyltransferase OS=Nostoc sp. (strain PCC 7120 / SAG 25.82 / UTEX 2576) OX=103690 GN=alr0241 PE=3 SV=1	1	0	5	5	23.189	0	0	32.5	32.5	240150000	0	129280000	110870000	0	10773000	9238800	7	alr0241	1-acyl-sn-glycerol-3-phosphate acyltransferase (EC 2.3.1.51)
Q8YKH2	Q8YKH2	tr|Q8YKH2|Q8YKH2_NOSS1 Alr7326 protein OS=Nostoc sp. (strain PCC 7120 / SAG 25.82 / UTEX 2576) OX=103690 GN=alr7326 PE=4 SV=1	1	0	6	8	19.629	0	0	38.2	44.5	500130000	0	104700000	395430000	0	10470000	39543000	15	alr7326	Alr7326 protein
Q8YQA2	Q8YQA2	tr|Q8YQA2|Q8YQA2_NOSS1 Alr3931 protein OS=Nostoc sp. (strain PCC 7120 / SAG 25.82 / UTEX 2576) OX=103690 GN=alr3931 PE=4 SV=1	1	0	1	1	24.636	0.0046458	0	4.9	4.9	22868000	0	10304000	12565000	0	10304000	12565000	2	alr3931	Alr3931 protein
Q8YNI4	Q8YNI4	tr|Q8YNI4|Q8YNI4_NOSS1 All4581 protein OS=Nostoc sp. (strain PCC 7120 / SAG 25.82 / UTEX 2576) OX=103690 GN=all4581 PE=4 SV=1	1	0	2	2	23.382	0	0	7.7	7.7	126630000	0	76405000	50223000	0	9550600	6277900	4	all4581	All4581 protein
Q8YM43	Q8YM43	tr|Q8YM43|Q8YM43_NOSS1 All5097 protein OS=Nostoc sp. (strain PCC 7120 / SAG 25.82 / UTEX 2576) OX=103690 GN=all5097 PE=4 SV=1	1	0	4	4	24.914	0	0	24.5	19.3	126470000	0	73468000	53004000	0	8163200	5889300	8	all5097	All5097 protein
Q8YN71	Q8YN71	sp|Q8YN71|LGT_NOSS1 Phosphatidylglycerol--prolipoprotein diacylglyceryl transferase OS=Nostoc sp. (strain PCC 7120 / SAG 25.82 / UTEX 2576) OX=103690 GN=lgt PE=3 SV=1	1	0	5	3	31.575	0	0	15.2	8.5	185610000	0	112100000	73504000	0	8007400	5250300	8	lgt all4699	Phosphatidylglycerol--prolipoprotein diacylglyceryl transferase (EC 2.5.1.145)
Q8YM87	Q8YM87	tr|Q8YM87|Q8YM87_NOSS1 Alr5049 protein OS=Nostoc sp. (strain PCC 7120 / SAG 25.82 / UTEX 2576) OX=103690 GN=alr5049 PE=4 SV=1	1	0	1	1	17.427	0.0036014	0	5.3	5.3	38974000	0	15699000	23275000	0	7849700	11638000	2	alr5049	Alr5049 protein
Q8YUM6	Q8YUM6	tr|Q8YUM6|Q8YUM6_NOSS1 All2314 protein OS=Nostoc sp. (strain PCC 7120 / SAG 25.82 / UTEX 2576) OX=103690 GN=all2314 PE=4 SV=1	1	0	4	3	31.785	0	0	17.4	13.9	187000000	0	94224000	92772000	0	7248000	7136300	7	all2314	All2314 protein
Q8YWB6;Q8YZC5	Q8YWB6	tr|Q8YWB6|Q8YWB6_NOSS1 All1699 protein OS=Nostoc sp. (strain PCC 7120 / SAG 25.82 / UTEX 2576) OX=103690 GN=all1699 PE=4 SV=1	2	0	4	4	31.221	0	0	14.3	14.3	147910000	0	70631000	77275000	0	7063100	7727500	8	all1699	All1699 protein
Q8YU58	Q8YU58	tr|Q8YU58|Q8YU58_NOSS1 Alr2496 protein OS=Nostoc sp. (strain PCC 7120 / SAG 25.82 / UTEX 2576) OX=103690 GN=alr2496 PE=4 SV=1	1	0	3	1	18.389	0	0	15.8	5.7	78561000	0	55015000	23546000	0	6876900	2943200	2	alr2496	Alr2496 protein
P05514	P05514	sp|P05514|DBH_NOSS1 DNA-binding protein HU OS=Nostoc sp. (strain PCC 7120 / SAG 25.82 / UTEX 2576) OX=103690 GN=hup PE=1 SV=2	1	1	2	2	10.072	0	7.4	20.2	21.3	130910000	0	33936000	96978000	0	6787300	19396000	5	hup hanA asr3935	DNA-binding protein HU
Q8YVH0	Q8YVH0	tr|Q8YVH0|Q8YVH0_NOSS1 Serine proteinase OS=Nostoc sp. (strain PCC 7120 / SAG 25.82 / UTEX 2576) OX=103690 GN=all2008 PE=4 SV=1	1	0	5	7	43.601	0	0	13.5	25.7	254420000	0	108310000	146110000	0	6769400	9131700	10	all2008	Serine proteinase
P46078	P46078	sp|P46078|FRAC_NOSS1 Filament integrity protein FraC OS=Nostoc sp. (strain PCC 7120 / SAG 25.82 / UTEX 2576) OX=103690 GN=fraC PE=4 SV=1	1	0	2	4	21.04	0	0	10.1	20.7	279470000	0	47010000	232460000	0	6715700	33209000	6	fraC alr2392	Filament integrity protein FraC
Q8YZG8	Q8YZG8	sp|Q8YZG8|PLSY_NOSS1 Glycerol-3-phosphate acyltransferase OS=Nostoc sp. (strain PCC 7120 / SAG 25.82 / UTEX 2576) OX=103690 GN=plsY PE=3 SV=1	1	0	2	2	23.842	0	0	8	10.6	70848000	0	39423000	31425000	0	6570500	5237600	4	plsY all0492	Glycerol-3-phosphate acyltransferase (Acyl-PO4 G3P acyltransferase) (Acyl-phosphate--glycerol-3-phosphate acyltransferase) (G3P acyltransferase) (GPAT) (EC 2.3.1.275) (Lysophosphatidic acid synthase) (LPA synthase)
Q8YSV6	Q8YSV6	tr|Q8YSV6|Q8YSV6_NOSS1 Signal peptidase I OS=Nostoc sp. (strain PCC 7120 / SAG 25.82 / UTEX 2576) OX=103690 GN=alr2975 PE=3 SV=1	1	1	3	4	21.61	0	7.9	15.3	23.7	152650000	0	69806000	82844000	0	6346000	7531300	8	alr2975	Signal peptidase I (EC 3.4.21.89)
Q8YZY2	Q8YZY2	tr|Q8YZY2|Q8YZY2_NOSS1 Sulfate-binding protein OS=Nostoc sp. (strain PCC 7120 / SAG 25.82 / UTEX 2576) OX=103690 GN=sbpA PE=4 SV=1	1	0	7	5	41.813	0	0	17.1	12.3	306040000	0	136520000	169520000	0	6205600	7705300	12	sbpA	Sulfate-binding protein
Q8YVH5	Q8YVH5	tr|Q8YVH5|Q8YVH5_NOSS1 All2003 protein OS=Nostoc sp. (strain PCC 7120 / SAG 25.82 / UTEX 2576) OX=103690 GN=all2003 PE=4 SV=1	1	0	1	1	10.161	0.0094538	0	8	8	48999000	0	22990000	26010000	0	5747400	6502400	2	all2003	All2003 protein
Q8YRN6	Q8YRN6	tr|Q8YRN6|Q8YRN6_NOSS1 NAD(P) transhydrogenase subunit beta OS=Nostoc sp. (strain PCC 7120 / SAG 25.82 / UTEX 2576) OX=103690 GN=all3408 PE=3 SV=1	1	0	2	3	48.563	0	0	5.4	8.8	83579000	0	44236000	39343000	0	5529600	4917800	6	all3408	NAD(P) transhydrogenase subunit beta (EC 7.1.1.1) (Nicotinamide nucleotide transhydrogenase subunit beta)
Q8YU66	Q8YU66	sp|Q8YU66|Y2488_NOSS1 UPF0145 protein alr2488 OS=Nostoc sp. (strain PCC 7120 / SAG 25.82 / UTEX 2576) OX=103690 GN=alr2488 PE=3 SV=1	1	0	1	1	11.625	0	0	6.5	7.4	27293000	0	15880000	11412000	0	5293500	3804200	2	alr2488	UPF0145 protein alr2488
Q8Z0F4	Q8Z0F4	tr|Q8Z0F4|Q8Z0F4_NOSS1 All0143 protein OS=Nostoc sp. (strain PCC 7120 / SAG 25.82 / UTEX 2576) OX=103690 GN=all0143 PE=4 SV=1	1	0	6	5	43.519	0	0	13.8	11.7	170900000	0	82263000	88638000	0	4839000	5214000	11	all0143	All0143 protein
Q8YSL0	Q8YSL0	sp|Q8YSL0|LPXD_NOSS1 UDP-3-O-acylglucosamine N-acyltransferase OS=Nostoc sp. (strain PCC 7120 / SAG 25.82 / UTEX 2576) OX=103690 GN=lpxD PE=3 SV=1	1	0	4	4	37.43	0	0	16	16	176780000	0	70403000	106380000	0	4693500	7091800	9	lpxD alr3074	UDP-3-O-acylglucosamine N-acyltransferase (EC 2.3.1.-)
Q8YYT7;Q8YMU3	Q8YYT7	tr|Q8YYT7|Q8YYT7_NOSS1 WD-repeat containing protein OS=Nostoc sp. (strain PCC 7120 / SAG 25.82 / UTEX 2576) OX=103690 GN=all0759 PE=4 SV=1	2	0	22	19	148.58	0	0	20.5	17.5	717710000	0	345310000	372400000	0	4484500	4836400	38	all0759	WD-repeat containing protein
Q8YP89	Q8YP89	tr|Q8YP89|Q8YP89_NOSS1 Alr4310 protein OS=Nostoc sp. (strain PCC 7120 / SAG 25.82 / UTEX 2576) OX=103690 GN=alr4310 PE=4 SV=1	1	0	3	2	20.42	0	0	20.7	16.3	47890000	0	30875000	17015000	0	4410700	2430800	5	alr4310	Alr4310 protein
Q8YNI5	Q8YNI5	tr|Q8YNI5|Q8YNI5_NOSS1 All4580 protein OS=Nostoc sp. (strain PCC 7120 / SAG 25.82 / UTEX 2576) OX=103690 GN=all4580 PE=4 SV=1	1	0	3	3	38.991	0	0	9.2	9.2	145560000	0	60975000	84586000	0	4355400	6041900	6	all4580	All4580 protein
Q8Z0F3	Q8Z0F3	tr|Q8Z0F3|Q8Z0F3_NOSS1 All0144 protein OS=Nostoc sp. (strain PCC 7120 / SAG 25.82 / UTEX 2576) OX=103690 GN=all0144 PE=4 SV=1	1	0	2	2	32.459	0	0	7.6	7.6	81937000	0	20296000	61641000	0	4059200	12328000	4	all0144	All0144 protein
Q8YNE6	Q8YNE6	tr|Q8YNE6|Q8YNE6_NOSS1 Na+/H+-exchanging protein OS=Nostoc sp. (strain PCC 7120 / SAG 25.82 / UTEX 2576) OX=103690 GN=all4620 PE=4 SV=1	1	0	4	2	56.764	0	0	7.3	3.8	103040000	0	76295000	26749000	0	4015500	1407800	5	all4620	Na+/H+-exchanging protein
Q8YQK2	Q8YQK2	tr|Q8YQK2|Q8YQK2_NOSS1 All3821 protein OS=Nostoc sp. (strain PCC 7120 / SAG 25.82 / UTEX 2576) OX=103690 GN=all3821 PE=4 SV=1	1	0	3	1	23.206	0	0	16	4.7	54605000	0	34968000	19637000	0	3885300	2181800	3	all3821	All3821 protein
Q8YQD4	Q8YQD4	tr|Q8YQD4|Q8YQD4_NOSS1 Mutator protein OS=Nostoc sp. (strain PCC 7120 / SAG 25.82 / UTEX 2576) OX=103690 GN=mutT PE=3 SV=1	1	0	2	2	16.611	0	0	15.5	18.9	54633000	0	27062000	27571000	0	3865900	3938700	4	mutT	Mutator protein
Q8YMW5	Q8YMW5	sp|Q8YMW5|NDHL_NOSS1 NAD(P)H-quinone oxidoreductase subunit L OS=Nostoc sp. (strain PCC 7120 / SAG 25.82 / UTEX 2576) OX=103690 GN=ndhL PE=3 SV=1	1	0	1	1	8.2071	0.0075922	0	12.9	12.9	25641000	0	11580000	14060000	0	3860200	4686700	2	ndhL asr4809	NAD(P)H-quinone oxidoreductase subunit L (EC 7.1.1.-) (NAD(P)H dehydrogenase I subunit L) (NDH-1 subunit L) (NDH-L)
Q8YXU3	Q8YXU3	tr|Q8YXU3|Q8YXU3_NOSS1 All1116 protein OS=Nostoc sp. (strain PCC 7120 / SAG 25.82 / UTEX 2576) OX=103690 GN=all1116 PE=4 SV=1	1	0	5	4	37.662	0	0	18.2	13.5	102740000	0	54723000	48016000	0	3648200	3201100	8	all1116	All1116 protein
Q8YRZ4	Q8YRZ4	tr|Q8YRZ4|Q8YRZ4_NOSS1 All3298 protein OS=Nostoc sp. (strain PCC 7120 / SAG 25.82 / UTEX 2576) OX=103690 GN=all3298 PE=4 SV=1	1	0	2	2	17.762	0	0	13.4	13.4	42911000	0	25161000	17750000	0	3594400	2535700	4	all3298	All3298 protein
Q8YT55	Q8YT55	tr|Q8YT55|Q8YT55_NOSS1 All2871 protein OS=Nostoc sp. (strain PCC 7120 / SAG 25.82 / UTEX 2576) OX=103690 GN=all2871 PE=4 SV=1	1	0	2	2	22.025	0	0	13.8	11.8	53413000	0	32111000	21302000	0	3567900	2366900	3	all2871	All2871 protein
Q8YRI8	Q8YRI8	tr|Q8YRI8|Q8YRI8_NOSS1 All3458 protein OS=Nostoc sp. (strain PCC 7120 / SAG 25.82 / UTEX 2576) OX=103690 GN=all3458 PE=4 SV=1	1	0	1	1	19.117	0.0038314	0	9.9	9.9	37197000	0	20401000	16797000	0	3400100	2799400	2	all3458	All3458 protein
Q8YXJ3	Q8YXJ3	tr|Q8YXJ3|Q8YXJ3_NOSS1 All1220 protein OS=Nostoc sp. (strain PCC 7120 / SAG 25.82 / UTEX 2576) OX=103690 GN=all1220 PE=4 SV=1	1	0	2	2	35.558	0	0	8	8	129650000	0	43691000	85954000	0	3360800	6611900	4	all1220	All1220 protein
Q8YN21	Q8YN21	tr|Q8YN21|Q8YN21_NOSS1 All4749 protein OS=Nostoc sp. (strain PCC 7120 / SAG 25.82 / UTEX 2576) OX=103690 GN=all4749 PE=4 SV=1	1	0	3	3	14.695	0	0	25.4	25.4	80190000	0	30176000	50014000	0	3352800	5557200	6	all4749	All4749 protein
Q8YTX8	Q8YTX8	tr|Q8YTX8|Q8YTX8_NOSS1 Iron(III) dicitrate transport system permease protein OS=Nostoc sp. (strain PCC 7120 / SAG 25.82 / UTEX 2576) OX=103690 GN=all2585 PE=3 SV=1	1	0	4	3	36.51	0	0	15	11.3	64099000	0	31039000	33060000	0	3103900	3306000	6	all2585	Iron(III) dicitrate transport system permease protein
Q8YYU8	Q8YYU8	tr|Q8YYU8|Q8YYU8_NOSS1 All0748 protein OS=Nostoc sp. (strain PCC 7120 / SAG 25.82 / UTEX 2576) OX=103690 GN=all0748 PE=4 SV=1	1	0	1	1	17.395	0	0	7.7	10.3	36960000	0	9099800	27860000	0	3033300	9286600	2	all0748	All0748 protein
Q8YR96	Q8YR96	tr|Q8YR96|Q8YR96_NOSS1 Exopolyphosphatase OS=Nostoc sp. (strain PCC 7120 / SAG 25.82 / UTEX 2576) OX=103690 GN=all3552 PE=4 SV=1	1	0	5	4	61.802	0	0	12.7	11.1	129860000	0	71305000	58551000	0	2742500	2252000	10	all3552	Exopolyphosphatase
Q8YKQ2	Q8YKQ2	tr|Q8YKQ2|Q8YKQ2_NOSS1 Alr7241 protein OS=Nostoc sp. (strain PCC 7120 / SAG 25.82 / UTEX 2576) OX=103690 GN=alr7241 PE=4 SV=1	1	0	1	0	64.316	0.007667	0	1.6	0	84684000	0	84684000	0	0	2731800	0	1	alr7241	Alr7241 protein
Q8YU55	Q8YU55	tr|Q8YU55|Q8YU55_NOSS1 Carboxyl-terminal protease OS=Nostoc sp. (strain PCC 7120 / SAG 25.82 / UTEX 2576) OX=103690 GN=all2500 PE=3 SV=1	1	1	8	10	47.363	0	3.5	24.8	33.2	215420000	1081500	73307000	141030000	40055	2715100	5223400	19	all2500	Carboxyl-terminal protease
Q8YWP8	Q8YWP8	tr|Q8YWP8|Q8YWP8_NOSS1 Permease protein of ABC transporter OS=Nostoc sp. (strain PCC 7120 / SAG 25.82 / UTEX 2576) OX=103690 GN=alr1556 PE=3 SV=1	1	0	2	1	40.778	0	0	8.9	5.6	55926000	0	28798000	27128000	0	2618000	2466200	3	alr1556	Permease protein of ABC transporter
Q8YNQ0	Q8YNQ0	tr|Q8YNQ0|Q8YNQ0_NOSS1 Alr4514 protein OS=Nostoc sp. (strain PCC 7120 / SAG 25.82 / UTEX 2576) OX=103690 GN=alr4514 PE=4 SV=1	1	0	2	3	12.018	0	0	19.1	27.3	36788000	0	17869000	18919000	0	2552700	2702700	5	alr4514	Alr4514 protein
Q8YKB7	Q8YKB7	tr|Q8YKB7|Q8YKB7_NOSS1 Alr7384 protein OS=Nostoc sp. (strain PCC 7120 / SAG 25.82 / UTEX 2576) OX=103690 GN=alr7384 PE=4 SV=1	1	0	2	0	12.757	0	0	21.1	0	16725000	0	16725000	0	0	2389200	0	2	alr7384	Alr7384 protein
Q9L706;Q8YUS4	Q9L706;Q8YUS4	tr|Q9L706|Q9L706_NOSS1 Sensor protein OS=Nostoc sp. (strain PCC 7120 / SAG 25.82 / UTEX 2576) OX=103690 GN=msnA PE=4 SV=1;tr|Q8YUS4|Q8YUS4_NOSS1 All2260 protein OS=Nostoc sp. (strain PCC 7120 / SAG 25.82 / UTEX 2576) OX=103690 GN=all2260 PE=4 SV=1	2	0	3	2	33.754	0	0	9	6.3	60179000	0	30544000	29635000	0	2349500	2279600	2	msnA	Sensor protein
Q8YN86	Q8YN86	tr|Q8YN86|Q8YN86_NOSS1 Alr4684 protein OS=Nostoc sp. (strain PCC 7120 / SAG 25.82 / UTEX 2576) OX=103690 GN=alr4684 PE=4 SV=1	1	0	2	3	28.252	0	0	9.8	14.8	54629000	0	20530000	34100000	0	2281100	3788900	5	alr4684	Alr4684 protein
Q8YQ81	Q8YQ81	tr|Q8YQ81|Q8YQ81_NOSS1 Alr3954 protein OS=Nostoc sp. (strain PCC 7120 / SAG 25.82 / UTEX 2576) OX=103690 GN=alr3954 PE=4 SV=1	1	0	1	1	27.346	0.004717	0	3.8	3.8	26053000	0	11334000	14720000	0	2266700	2943900	2	alr3954	Alr3954 protein
Q8YQ03	Q8YQ03	tr|Q8YQ03|Q8YQ03_NOSS1 Serine acetyltransferase OS=Nostoc sp. (strain PCC 7120 / SAG 25.82 / UTEX 2576) OX=103690 GN=all4037 PE=3 SV=1	1	0	2	2	27.282	0	0	11.9	10.3	53945000	0	29114000	24832000	0	2239500	1910100	3	all4037	Serine acetyltransferase (EC 2.3.1.30)
Q8YPA4	Q8YPA4	tr|Q8YPA4|Q8YPA4_NOSS1 All4295 protein OS=Nostoc sp. (strain PCC 7120 / SAG 25.82 / UTEX 2576) OX=103690 GN=all4295 PE=4 SV=1	1	0	2	4	17.524	0	0	14.4	25.6	144120000	0	22021000	122100000	0	2202100	12210000	5	all4295	All4295 protein
Q8YYN3;Q44229	Q8YYN3;Q44229	tr|Q8YYN3|Q8YYN3_NOSS1 Asl0814 protein OS=Nostoc sp. (strain PCC 7120 / SAG 25.82 / UTEX 2576) OX=103690 GN=asl0814 PE=4 SV=1;tr|Q44229|Q44229_NOSS1 ORF1 OS=Nostoc sp. (strain PCC 7120 / SAG 25.82 / UTEX 2576) OX=103690 PE=4 SV=1	2	0	1	0	9.672	0	0	16.1	0	10792000	0	10792000	0	0	2158400	0	1	asl0814	Asl0814 protein
Q8YXT1	Q8YXT1	tr|Q8YXT1|Q8YXT1_NOSS1 All1130 protein OS=Nostoc sp. (strain PCC 7120 / SAG 25.82 / UTEX 2576) OX=103690 GN=all1130 PE=4 SV=1	1	0	2	2	20.497	0	0	11.1	11.1	37722000	0	18834000	18888000	0	2092600	2098700	4	all1130	All1130 protein
Q8YMW4	Q8YMW4	tr|Q8YMW4|Q8YMW4_NOSS1 Alr4810 protein OS=Nostoc sp. (strain PCC 7120 / SAG 25.82 / UTEX 2576) OX=103690 GN=alr4810 PE=4 SV=1	1	0	2	2	11.854	0	0	18.1	18.1	18737000	0	8153000	10584000	0	2038200	2645900	4	alr4810	Alr4810 protein
Q8YX01	Q8YX01	tr|Q8YX01|Q8YX01_NOSS1 All1418 protein OS=Nostoc sp. (strain PCC 7120 / SAG 25.82 / UTEX 2576) OX=103690 GN=all1418 PE=3 SV=1	1	0	2	2	30.208	0	0	7.9	7.9	67698000	0	31441000	36257000	0	1965000	2266100	4	all1418	All1418 protein
Q8YQD3	Q8YQD3	tr|Q8YQD3|Q8YQD3_NOSS1 Zinc metalloprotease OS=Nostoc sp. (strain PCC 7120 / SAG 25.82 / UTEX 2576) OX=103690 GN=alr3900 PE=3 SV=1	1	0	3	3	43.105	0	0	9.5	9.5	71331000	0	38304000	33027000	0	1915200	1651300	6	alr3900	Zinc metalloprotease
Q8YRT1	Q8YRT1	tr|Q8YRT1|Q8YRT1_NOSS1 Alr3362 protein OS=Nostoc sp. (strain PCC 7120 / SAG 25.82 / UTEX 2576) OX=103690 GN=alr3362 PE=4 SV=1	1	0	2	1	28.182	0	0	6.7	2.8	33379000	0	26221000	7158800	0	1872900	511350	3	alr3362	Alr3362 protein
Q8YZY6	Q8YZY6	tr|Q8YZY6|Q8YZY6_NOSS1 Carbon dioxide concentrating mechanism protein OS=Nostoc sp. (strain PCC 7120 / SAG 25.82 / UTEX 2576) OX=103690 GN=ccmK PE=4 SV=1	1	0	2	2	12.487	0	0	14.5	14.5	39018000	0	12761000	26256000	0	1823100	3750900	3	ccmK	Carbon dioxide concentrating mechanism protein
Q8ZSD0	Q8ZSD0	tr|Q8ZSD0|Q8ZSD0_NOSS1 Chromosome partitioning protein, ParA family ATPase OS=Nostoc sp. (strain PCC 7120 / SAG 25.82 / UTEX 2576) OX=103690 GN=alr7581 PE=4 SV=1	1	0	2	1	28.516	0	0	8.6	3.9	32326000	0	20797000	11529000	0	1733100	960750	3	alr7581	Chromosome partitioning protein, ParA family ATPase
Q8YR41	Q8YR41	tr|Q8YR41|Q8YR41_NOSS1 Asl3609 protein OS=Nostoc sp. (strain PCC 7120 / SAG 25.82 / UTEX 2576) OX=103690 GN=asl3609 PE=4 SV=1	1	0	1	0	10.14	0.0057471	0	9.1	0	8618600	0	8618600	0	0	1723700	0	1	asl3609	Asl3609 protein
P54734;Q8YQ39	P54734	sp|P54734|PKNA_NOSS1 Serine/threonine-protein kinase PknA OS=Nostoc sp. (strain PCC 7120 / SAG 25.82 / UTEX 2576) OX=103690 GN=pknA PE=3 SV=2	2	0	3	3	62.384	0	0	6.9	6.6	81884000	0	32588000	49295000	0	1715200	2594500	6	pknA alr4366	Serine/threonine-protein kinase PknA (EC 2.7.11.1)
Q8YT77	Q8YT77	tr|Q8YT77|Q8YT77_NOSS1 All2849 protein OS=Nostoc sp. (strain PCC 7120 / SAG 25.82 / UTEX 2576) OX=103690 GN=all2849 PE=4 SV=1	1	0	1	1	22.432	0.0036855	0	3.6	3.6	24301000	0	11834000	12467000	0	1690500	1781000	2	all2849	All2849 protein
Q8YYT3	Q8YYT3	tr|Q8YYT3|Q8YYT3_NOSS1 Alr0763 protein OS=Nostoc sp. (strain PCC 7120 / SAG 25.82 / UTEX 2576) OX=103690 GN=alr0763 PE=4 SV=1	1	0	2	3	21.622	0	0	14.3	23	36240000	0	12365000	23875000	0	1545600	2984300	5	alr0763	Alr0763 protein
Q8YMA0	Q8YMA0	tr|Q8YMA0|Q8YMA0_NOSS1 Alr5034 protein OS=Nostoc sp. (strain PCC 7120 / SAG 25.82 / UTEX 2576) OX=103690 GN=alr5034 PE=4 SV=1	1	0	2	0	30.132	0	0	8.8	0	18328000	0	18328000	0	0	1527300	0	2	alr5034	Alr5034 protein
Q8YVQ7	Q8YVQ7	tr|Q8YVQ7|Q8YVQ7_NOSS1 Alr1917 protein OS=Nostoc sp. (strain PCC 7120 / SAG 25.82 / UTEX 2576) OX=103690 GN=alr1917 PE=4 SV=1	1	0	2	2	15.803	0	0	18.5	18.5	26364000	0	10675000	15689000	0	1524900	2241300	4	alr1917	Alr1917 protein
Q8YZP1	Q8YZP1	tr|Q8YZP1|Q8YZP1_NOSS1 All0416 protein OS=Nostoc sp. (strain PCC 7120 / SAG 25.82 / UTEX 2576) OX=103690 GN=all0416 PE=4 SV=1	1	0	1	1	50.051	0.0056497	0	1.6	1.6	84220000	0	23869000	60351000	0	1491800	3771900	2	all0416	All0416 protein
Q8YW54	Q8YW54	tr|Q8YW54|Q8YW54_NOSS1 All1762 protein OS=Nostoc sp. (strain PCC 7120 / SAG 25.82 / UTEX 2576) OX=103690 GN=all1762 PE=4 SV=1	1	0	2	4	35.093	0	0	7	14.1	78187000	0	22290000	55897000	0	1486000	3726500	4	all1762	All1762 protein
Q8YXJ9	Q8YXJ9	sp|Q8YXJ9|UPPP_NOSS1 Undecaprenyl-diphosphatase OS=Nostoc sp. (strain PCC 7120 / SAG 25.82 / UTEX 2576) OX=103690 GN=uppP PE=3 SV=1	1	0	1	2	33.952	0	0	3.8	8.4	36069000	0	13251000	22818000	0	1472300	2535400	3	uppP bacA upk all1214	Undecaprenyl-diphosphatase (EC 3.6.1.27) (Bacitracin resistance protein) (Undecaprenyl pyrophosphate phosphatase)
Q8YXR0	Q8YXR0	tr|Q8YXR0|Q8YXR0_NOSS1 All1151 protein OS=Nostoc sp. (strain PCC 7120 / SAG 25.82 / UTEX 2576) OX=103690 GN=all1151 PE=4 SV=1	1	1	2	2	26.886	0	6.2	10	10	28599000	0	11649000	16950000	0	1456100	2118800	5	all1151	All1151 protein
Q8YU15	Q8YU15	tr|Q8YU15|Q8YU15_NOSS1 All2546 protein OS=Nostoc sp. (strain PCC 7120 / SAG 25.82 / UTEX 2576) OX=103690 GN=all2546 PE=4 SV=1	1	0	2	1	20	0	0	13.8	9.9	19232000	0	12944000	6287100	0	1438300	698570	2	all2546	All2546 protein
Q8Z089	Q8Z089	tr|Q8Z089|Q8Z089_NOSS1 All0209 protein OS=Nostoc sp. (strain PCC 7120 / SAG 25.82 / UTEX 2576) OX=103690 GN=all0209 PE=4 SV=1	1	0	1	1	40.694	0	0	1.9	4	23432000	0	12742000	10689000	0	1415800	1187700	2	all0209	All0209 protein
Q8Z069	Q8Z069	tr|Q8Z069|Q8Z069_NOSS1 All0232 protein OS=Nostoc sp. (strain PCC 7120 / SAG 25.82 / UTEX 2576) OX=103690 GN=all0232 PE=4 SV=1	1	1	1	1	23.577	0.0035757	4.3	4.3	4.3	28899000	0	13888000	15011000	0	1388800	1501100	3	all0232	All0232 protein
Q8YZA9	Q8YZA9	tr|Q8YZA9|Q8YZA9_NOSS1 Thioredoxin-like protein OS=Nostoc sp. (strain PCC 7120 / SAG 25.82 / UTEX 2576) OX=103690 GN=txlA PE=4 SV=1	1	0	1	2	20.717	0	0	5.2	11.5	46793000	0	15195000	31598000	0	1381400	2872600	3	txlA	Thioredoxin-like protein
Q9R6Y2	Q9R6Y2	sp|Q9R6Y2|CCS1_NOSS1 Cytochrome c biogenesis protein CcsB OS=Nostoc sp. (strain PCC 7120 / SAG 25.82 / UTEX 2576) OX=103690 GN=ccsB PE=3 SV=1	1	0	3	2	51.508	0	0	5.6	5.6	45057000	0	26083000	18974000	0	1372800	998630	5	ccsB ccs1 alr3123	Cytochrome c biogenesis protein CcsB
Q8YXS2	Q8YXS2	tr|Q8YXS2|Q8YXS2_NOSS1 Alr1139 protein OS=Nostoc sp. (strain PCC 7120 / SAG 25.82 / UTEX 2576) OX=103690 GN=alr1139 PE=4 SV=1	1	0	1	1	23.645	0	0	3.4	3.4	28339000	0	15011000	13329000	0	1364600	1211700	2	alr1139	Alr1139 protein
Q8YKF3;Q8YKF9	Q8YKF3;Q8YKF9	tr|Q8YKF3|Q8YKF3_NOSS1 Alr7345 protein OS=Nostoc sp. (strain PCC 7120 / SAG 25.82 / UTEX 2576) OX=103690 GN=alr7345 PE=4 SV=1;tr|Q8YKF9|Q8YKF9_NOSS1 Asr7339 protein OS=Nostoc sp. (strain PCC 7120 / SAG 25.82 / UTEX 2576) OX=103690 GN=asr7339 PE=4 SV=1	2	0	2	2	33.492	0	0	6.6	5.9	52358000	0	21393000	30965000	0	1337100	1935300	4	alr7345	Alr7345 protein
Q8YRC8	Q8YRC8	tr|Q8YRC8|Q8YRC8_NOSS1 All3520 protein OS=Nostoc sp. (strain PCC 7120 / SAG 25.82 / UTEX 2576) OX=103690 GN=all3520 PE=4 SV=1	1	0	1	1	16.362	0	0	9.7	9.7	26628000	0	7895300	18733000	0	1315900	3122100	2	all3520	All3520 protein
Q44555;Q9WX37;Q44560;Q8YV94	Q44555;Q9WX37;Q44560;Q8YV94	tr|Q44555|Q44555_NOSS1 RNA-binding protein OS=Nostoc sp. (strain PCC 7120 / SAG 25.82 / UTEX 2576) OX=103690 GN=rbpD PE=4 SV=1;sp|Q9WX37|RBPE_NOSS1 Putative RNA-binding protein RbpE OS=Nostoc sp. (strain PCC 7120 / SAG 25.82 / UTEX 2576) OX=103690 GN=rbpE	4	0	2	1	12.03	0	0	13.6	7.3	38539000	0	7772800	30767000	0	1295500	5127800	3	rbpD	RNA-binding protein (RbpD)
Q8YMK2	Q8YMK2	tr|Q8YMK2|Q8YMK2_NOSS1 All4931 protein OS=Nostoc sp. (strain PCC 7120 / SAG 25.82 / UTEX 2576) OX=103690 GN=all4931 PE=4 SV=1	1	0	3	2	25.442	0	0	16	9.8	22848000	0	9688600	13159000	0	1211100	1644900	5	all4931	All4931 protein
Q8YRB0	Q8YRB0	sp|Q8YRB0|ENO_NOSS1 Enolase OS=Nostoc sp. (strain PCC 7120 / SAG 25.82 / UTEX 2576) OX=103690 GN=eno PE=3 SV=1	1	0	2	0	45.964	0	0	6.1	0	18112000	0	18112000	0	0	1207500	0	2	eno all3538	Enolase (EC 4.2.1.11) (2-phospho-D-glycerate hydro-lyase) (2-phosphoglycerate dehydratase)
Q8Z0K0	Q8Z0K0	tr|Q8Z0K0|Q8Z0K0_NOSS1 Na+/H+-exchanging protein OS=Nostoc sp. (strain PCC 7120 / SAG 25.82 / UTEX 2576) OX=103690 GN=alr0091 PE=4 SV=1	1	0	2	1	49.759	0	0	5.2	3.1	31826000	0	16804000	15023000	0	1200300	1073000	3	alr0091	Na+/H+-exchanging protein
Q8Z0H0	Q8Z0H0	sp|Q8Z0H0|CYSA_NOSS1 Sulfate/thiosulfate import ATP-binding protein CysA OS=Nostoc sp. (strain PCC 7120 / SAG 25.82 / UTEX 2576) OX=103690 GN=cysA PE=3 SV=1	1	0	2	1	37.567	0	0	7.1	3.6	32902000	0	20015000	12886000	0	1177400	758030	2	cysA all0126	Sulfate/thiosulfate import ATP-binding protein CysA (EC 7.3.2.3) (Sulfate-transporting ATPase)
Q8YNN1	Q8YNN1	tr|Q8YNN1|Q8YNN1_NOSS1 Alr4533 protein OS=Nostoc sp. (strain PCC 7120 / SAG 25.82 / UTEX 2576) OX=103690 GN=alr4533 PE=4 SV=1	1	0	2	1	54.734	0	0	3.6	1.8	30987000	0	15942000	15046000	0	1138700	1074700	3	alr4533	Alr4533 protein
Q8YVG8	Q8YVG8	tr|Q8YVG8|Q8YVG8_NOSS1 Beta sliding clamp OS=Nostoc sp. (strain PCC 7120 / SAG 25.82 / UTEX 2576) OX=103690 GN=dnaN PE=3 SV=1	1	0	2	2	42.484	0	0	4.1	4.1	42964000	0	20386000	22577000	0	1132600	1254300	4	dnaN	Beta sliding clamp
Q8YQB7	Q8YQB7	tr|Q8YQB7|Q8YQB7_NOSS1 All3916 protein OS=Nostoc sp. (strain PCC 7120 / SAG 25.82 / UTEX 2576) OX=103690 GN=all3916 PE=4 SV=1	1	0	2	1	40.953	0	0	4.4	2.1	31402000	0	16605000	14797000	0	1107000	986440	2	all3916	All3916 protein
Q8YNX4	Q8YNX4	tr|Q8YNX4|Q8YNX4_NOSS1 Alr4435 protein OS=Nostoc sp. (strain PCC 7120 / SAG 25.82 / UTEX 2576) OX=103690 GN=alr4435 PE=4 SV=1	1	0	2	2	47.759	0	0	5.6	4.6	80152000	0	18500000	61652000	0	1088200	3626600	4	alr4435	Alr4435 protein
Q8YW48	Q8YW48	tr|Q8YW48|Q8YW48_NOSS1 All1768 protein OS=Nostoc sp. (strain PCC 7120 / SAG 25.82 / UTEX 2576) OX=103690 GN=all1768 PE=4 SV=1	1	0	3	2	36.963	0	0	8.1	5.9	34287000	0	18210000	16077000	0	1071200	945700	5	all1768	All1768 protein
Q8YRT2	Q8YRT2	tr|Q8YRT2|Q8YRT2_NOSS1 Alr3361 protein OS=Nostoc sp. (strain PCC 7120 / SAG 25.82 / UTEX 2576) OX=103690 GN=alr3361 PE=4 SV=1	1	0	1	1	37.965	0	0	3.1	3.1	17319000	0	10647000	6671900	0	1064700	667190	2	alr3361	Alr3361 protein
Q8YSM7	Q8YSM7	tr|Q8YSM7|Q8YSM7_NOSS1 Alr3057 protein OS=Nostoc sp. (strain PCC 7120 / SAG 25.82 / UTEX 2576) OX=103690 GN=alr3057 PE=4 SV=1	1	0	2	3	45.485	0	0	5.7	5.9	45409000	0	26603000	18806000	0	1064100	752220	4	alr3057	Alr3057 protein
Q8YLN7	Q8YLN7	tr|Q8YLN7|Q8YLN7_NOSS1 Alr5259 protein OS=Nostoc sp. (strain PCC 7120 / SAG 25.82 / UTEX 2576) OX=103690 GN=alr5259 PE=4 SV=1	1	0	1	2	18.488	0	0	6.7	11.5	32107000	0	11604000	20503000	0	1054900	1863900	3	alr5259	Alr5259 protein
Q8YSJ4	Q8YSJ4	tr|Q8YSJ4|Q8YSJ4_NOSS1 Alr3091 protein OS=Nostoc sp. (strain PCC 7120 / SAG 25.82 / UTEX 2576) OX=103690 GN=alr3091 PE=4 SV=1	1	0	1	1	27.98	0.0057274	0	6.2	6.2	21268000	0	15791000	5476900	0	1052800	365120	3	alr3091	Alr3091 protein
Q44528	Q44528	tr|Q44528|Q44528_NOSS1 Malto-oligosyltrehalose trehalohydrolase OS=Nostoc sp. (strain PCC 7120 / SAG 25.82 / UTEX 2576) OX=103690 GN=all0875 PE=3 SV=1	1	0	3	2	63.833	0	0	7.1	4.7	35533000	0	23471000	12062000	0	977940	502590	5	all0875	Malto-oligosyltrehalose trehalohydrolase (MTHase) (EC 3.2.1.141) (4-alpha-D-((1->4)-alpha-D-glucano)trehalose trehalohydrolase) (Maltooligosyl trehalose trehalohydrolase)
Q8YPM8	Q8YPM8	tr|Q8YPM8|Q8YPM8_NOSS1 Permease protein of amino acid ABC transporter OS=Nostoc sp. (strain PCC 7120 / SAG 25.82 / UTEX 2576) OX=103690 GN=alr4165 PE=3 SV=1	1	0	3	2	34.472	0	0	11.4	7.8	33378000	0	14632000	18745000	0	975500	1249700	5	alr4165	Permease protein of amino acid ABC transporter
Q8YNA0	Q8YNA0	tr|Q8YNA0|Q8YNA0_NOSS1 Dethiobiotin synthase OS=Nostoc sp. (strain PCC 7120 / SAG 25.82 / UTEX 2576) OX=103690 GN=all4667 PE=3 SV=1	1	0	2	2	20.346	0	0	13.4	13.4	21205000	0	7799500	13406000	0	974940	1675700	2	all4667	All4667 protein
Q8YMV6	Q8YMV6	tr|Q8YMV6|Q8YMV6_NOSS1 All4820 protein OS=Nostoc sp. (strain PCC 7120 / SAG 25.82 / UTEX 2576) OX=103690 GN=all4820 PE=4 SV=1	1	0	3	2	70.589	0	0	6.8	4.9	51840000	0	23338000	28502000	0	972410	1187600	5	all4820	All4820 protein
Q8YSE5	Q8YSE5	tr|Q8YSE5|Q8YSE5_NOSS1 RND multidrug efflux transporter OS=Nostoc sp. (strain PCC 7120 / SAG 25.82 / UTEX 2576) OX=103690 GN=all3143 PE=3 SV=1	1	0	4	2	115.59	0	0	3.7	2.5	62667000	0	38523000	24144000	0	963090	603600	5	all3143	RND multidrug efflux transporter
Q8YWJ1	Q8YWJ1	tr|Q8YWJ1|Q8YWJ1_NOSS1 Alr1622 protein OS=Nostoc sp. (strain PCC 7120 / SAG 25.82 / UTEX 2576) OX=103690 GN=alr1622 PE=4 SV=1	1	0	1	1	22.47	0	0	8	8	28612000	0	10593000	18019000	0	963010	1638100	2	alr1622	Alr1622 protein
Q8YU97	Q8YU97	tr|Q8YU97|Q8YU97_NOSS1 All2457 protein OS=Nostoc sp. (strain PCC 7120 / SAG 25.82 / UTEX 2576) OX=103690 GN=all2457 PE=4 SV=1	1	0	1	1	19.152	0.0038119	0	7.9	7.9	16979000	0	6619100	10360000	0	945590	1479900	2	all2457	All2457 protein
Q8YSY3	Q8YSY3	tr|Q8YSY3|Q8YSY3_NOSS1 Alr2946 protein OS=Nostoc sp. (strain PCC 7120 / SAG 25.82 / UTEX 2576) OX=103690 GN=alr2946 PE=4 SV=1	1	0	2	1	40.336	0	0	5.2	3.3	14317000	0	9312500	5004200	0	931250	500420	3	alr2946	Alr2946 protein
Q8YWC6	Q8YWC6	tr|Q8YWC6|Q8YWC6_NOSS1 Alr1687 protein OS=Nostoc sp. (strain PCC 7120 / SAG 25.82 / UTEX 2576) OX=103690 GN=alr1687 PE=4 SV=1	1	0	1	1	32.311	0.0046948	0	4.1	4.1	23016000	0	12045000	10971000	0	926510	843940	2	alr1687	Alr1687 protein
Q8YY12	Q8YY12	sp|Q8YY12|FBSB_NOSS1 D-fructose 1,6-bisphosphatase class 2/sedoheptulose 1,7-bisphosphatase OS=Nostoc sp. (strain PCC 7120 / SAG 25.82 / UTEX 2576) OX=103690 GN=alr1041 PE=3 SV=1	1	0	1	3	36.737	0	0	2.3	9.9	51860000	0	13826000	38034000	0	921730	2535600	4	alr1041	D-fructose 1,6-bisphosphatase class 2/sedoheptulose 1,7-bisphosphatase (FBPase class 2/SBPase) (EC 3.1.3.11) (EC 3.1.3.37)
Q8Z0E1	Q8Z0E1	tr|Q8Z0E1|Q8Z0E1_NOSS1 All0157 protein OS=Nostoc sp. (strain PCC 7120 / SAG 25.82 / UTEX 2576) OX=103690 GN=all0157 PE=4 SV=1	1	0	2	0	24.151	0	0	10.4	0	6398800	0	6398800	0	0	914110	0	2	all0157	All0157 protein
Q8YTX7	Q8YTX7	tr|Q8YTX7|Q8YTX7_NOSS1 Iron(III) dicitrate transport system permease protein OS=Nostoc sp. (strain PCC 7120 / SAG 25.82 / UTEX 2576) OX=103690 GN=all2586 PE=3 SV=1	1	0	1	1	35.797	0.0036541	0	2.9	2.9	15646000	0	8125100	7521100	0	902790	835680	2	all2586	Iron(III) dicitrate transport system permease protein
Q8YMJ5	Q8YMJ5	tr|Q8YMJ5|Q8YMJ5_NOSS1 Alr4938 protein OS=Nostoc sp. (strain PCC 7120 / SAG 25.82 / UTEX 2576) OX=103690 GN=alr4938 PE=4 SV=1	1	0	1	1	42.099	0	0	2.4	2.4	17052000	0	8977800	8073800	0	897780	807380	2	alr4938	Alr4938 protein
Q8YWJ9	Q8YWJ9	tr|Q8YWJ9|Q8YWJ9_NOSS1 Toxin secretion ABC transporter ATP-binding protein OS=Nostoc sp. (strain PCC 7120 / SAG 25.82 / UTEX 2576) OX=103690 GN=alr1614 PE=4 SV=1	1	0	5	4	99.818	0	0	4.9	4.3	71272000	0	33206000	38066000	0	897450	1028800	9	alr1614	Toxin secretion ABC transporter ATP-binding protein
Q8YS39	Q8YS39	tr|Q8YS39|Q8YS39_NOSS1 Alr3252 protein OS=Nostoc sp. (strain PCC 7120 / SAG 25.82 / UTEX 2576) OX=103690 GN=alr3252 PE=4 SV=1	1	0	2	1	36.843	0	0	5.6	2.7	22696000	0	14882000	7814600	0	875400	459680	2	alr3252	Alr3252 protein
Q8YYA4	Q8YYA4	tr|Q8YYA4|Q8YYA4_NOSS1 Alr0947 protein OS=Nostoc sp. (strain PCC 7120 / SAG 25.82 / UTEX 2576) OX=103690 GN=alr0947 PE=4 SV=1	1	0	1	1	30.36	0.0038168	0	3.3	3.3	24836000	0	8432900	16404000	0	843290	1640400	2	alr0947	Alr0947 protein
Q8YN99	Q8YN99	tr|Q8YN99|Q8YN99_NOSS1 Serine/threonine kinase OS=Nostoc sp. (strain PCC 7120 / SAG 25.82 / UTEX 2576) OX=103690 GN=all4668 PE=4 SV=1	1	1	3	4	60.872	0	2	6.2	9.1	54334000	0	21828000	32506000	0	839540	1250200	5	all4668	Serine/threonine kinase
Q8YSF3	Q8YSF3	tr|Q8YSF3|Q8YSF3_NOSS1 Succinoglycan biosynthesis ketolase OS=Nostoc sp. (strain PCC 7120 / SAG 25.82 / UTEX 2576) OX=103690 GN=exoV PE=4 SV=1	1	0	2	2	34.591	0	0	8.6	8.2	33289000	0	15771000	17518000	0	788570	875890	3	exoV	Succinoglycan biosynthesis ketolase
Q8YMP1	Q8YMP1	tr|Q8YMP1|Q8YMP1_NOSS1 All4892 protein OS=Nostoc sp. (strain PCC 7120 / SAG 25.82 / UTEX 2576) OX=103690 GN=all4892 PE=4 SV=1	1	0	1	2	50.269	0	0	2.9	4.6	36635000	0	12524000	24111000	0	782770	1506900	3	all4892	All4892 protein
O08393	O08393	sp|O08393|HEM1_NOSS1 Glutamyl-tRNA reductase OS=Nostoc sp. (strain PCC 7120 / SAG 25.82 / UTEX 2576) OX=103690 GN=hemA PE=3 SV=2	1	0	2	0	47.909	0	0	4.2	0	20613000	0	20613000	0	0	763440	0	2	hemA alr1042	Glutamyl-tRNA reductase (GluTR) (EC 1.2.1.70)
P29979	P29979	sp|P29979|Y1449_NOSS1 Uncharacterized protein alr1449 OS=Nostoc sp. (strain PCC 7120 / SAG 25.82 / UTEX 2576) OX=103690 GN=alr1449 PE=4 SV=2	1	0	1	0	22.399	0.0046893	0	3.6	0	7580000	0	7580000	0	0	758000	0	1	alr1449	Uncharacterized protein alr1449
Q8YQC5	Q8YQC5	tr|Q8YQC5|Q8YQC5_NOSS1 All3908 protein OS=Nostoc sp. (strain PCC 7120 / SAG 25.82 / UTEX 2576) OX=103690 GN=all3908 PE=4 SV=1	1	0	1	2	35.638	0	0	4.7	8.2	53310000	0	11367000	41943000	0	757800	2796200	3	all3908	All3908 protein
Q8YNR8	Q8YNR8	tr|Q8YNR8|Q8YNR8_NOSS1 Alr4493 protein OS=Nostoc sp. (strain PCC 7120 / SAG 25.82 / UTEX 2576) OX=103690 GN=alr4493 PE=4 SV=1	1	0	2	0	33.651	0	0	7.5	0	12614000	0	12614000	0	0	741990	0	1	alr4493	Alr4493 protein
Q8YRU8	Q8YRU8	tr|Q8YRU8|Q8YRU8_NOSS1 Alr3345 protein OS=Nostoc sp. (strain PCC 7120 / SAG 25.82 / UTEX 2576) OX=103690 GN=alr3345 PE=4 SV=1	1	0	1	1	35.591	0.0076336	0	2.4	2.4	17240000	0	10211000	7029100	0	729320	502080	2	alr3345	Alr3345 protein
Q8YRP4	Q8YRP4	tr|Q8YRP4|Q8YRP4_NOSS1 UTP--glucose-1-phosphate uridylyltransferase OS=Nostoc sp. (strain PCC 7120 / SAG 25.82 / UTEX 2576) OX=103690 GN=cugP PE=3 SV=1	1	0	2	1	42.783	0	0	6.2	2.3	21986000	0	12937000	9049500	0	718700	502750	1	cugP alr3400	UTP--glucose-1-phosphate uridylyltransferase (EC 2.7.7.9) (Cyanobacterial UDP-glucose pyrophosphorylase) (UDP-glucose pyrophosphorylase) (UDP-Glc PPase)
Q8YSV0	Q8YSV0	tr|Q8YSV0|Q8YSV0_NOSS1 Penicillin-binding protein OS=Nostoc sp. (strain PCC 7120 / SAG 25.82 / UTEX 2576) OX=103690 GN=all2981 PE=4 SV=1	1	0	2	5	70.023	0	0	3.3	9.2	88811000	0	22998000	65813000	0	696910	1994300	7	all2981	Penicillin-insensitive transglycosylase (EC 2.4.1.129) (Peptidoglycan TGase)
Q8YKX6	Q8YKX6	tr|Q8YKX6|Q8YKX6_NOSS1 Alr7162 protein OS=Nostoc sp. (strain PCC 7120 / SAG 25.82 / UTEX 2576) OX=103690 GN=alr7162 PE=4 SV=1	1	0	1	1	30.396	0.00375	0	4.1	4.1	26718000	0	10318000	16400000	0	687840	1093400	2	alr7162	Alr7162 protein
Q8YM23	Q8YM23	tr|Q8YM23|Q8YM23_NOSS1 All5118 protein OS=Nostoc sp. (strain PCC 7120 / SAG 25.82 / UTEX 2576) OX=103690 GN=all5118 PE=4 SV=1	1	0	1	0	37.792	0.0074946	0	2.4	0	8756200	0	8756200	0	0	673560	0	1	all5118	All5118 protein
Q8YLS9	Q8YLS9	tr|Q8YLS9|Q8YLS9_NOSS1 Alr5217 protein OS=Nostoc sp. (strain PCC 7120 / SAG 25.82 / UTEX 2576) OX=103690 GN=alr5217 PE=4 SV=1	1	0	1	0	20.723	0.003672	0	7.2	0	7387600	0	7387600	0	0	671600	0	1	alr5217	Protoporphyrinogen IX oxidase
Q8YPX7	Q8YPX7	tr|Q8YPX7|Q8YPX7_NOSS1 Phosphatidylglycerophosphate synthase OS=Nostoc sp. (strain PCC 7120 / SAG 25.82 / UTEX 2576) OX=103690 GN=all4063 PE=3 SV=1	1	0	2	1	19.025	0	0	10.5	4.7	12673000	0	6026200	6646900	0	669580	738550	2	all4063	Phosphatidylglycerophosphate synthase
Q8YSY5	Q8YSY5	tr|Q8YSY5|Q8YSY5_NOSS1 Alr2944 protein OS=Nostoc sp. (strain PCC 7120 / SAG 25.82 / UTEX 2576) OX=103690 GN=alr2944 PE=4 SV=1	1	0	2	3	26.874	0	0	7.5	12.1	25470000	0	7897300	17573000	0	658110	1464400	5	alr2944	Alr2944 protein
Q8YPV7	Q8YPV7	tr|Q8YPV7|Q8YPV7_NOSS1 All4083 protein OS=Nostoc sp. (strain PCC 7120 / SAG 25.82 / UTEX 2576) OX=103690 GN=all4083 PE=4 SV=1	1	0	2	2	73.983	0	0	3.4	3.5	37626000	0	18152000	19473000	0	648300	695470	3	all4083	All4083 protein
Q8YQD5	Q8YQD5	tr|Q8YQD5|Q8YQD5_NOSS1 All3898 protein OS=Nostoc sp. (strain PCC 7120 / SAG 25.82 / UTEX 2576) OX=103690 GN=all3898 PE=4 SV=1	1	0	1	2	31.078	0	0	4.4	7.6	17565000	0	9025700	8539200	0	644690	609940	3	all3898	All3898 protein
Q8YM99	Q8YM99	tr|Q8YM99|Q8YM99_NOSS1 Alr5035 protein OS=Nostoc sp. (strain PCC 7120 / SAG 25.82 / UTEX 2576) OX=103690 GN=alr5035 PE=4 SV=1	1	0	3	3	48.822	0	0	8	6.9	32395000	0	14172000	18222000	0	644190	828280	4	alr5035	Alr5035 protein
Q8YMU4	Q8YMU4	tr|Q8YMU4|Q8YMU4_NOSS1 Cytochrome P450 OS=Nostoc sp. (strain PCC 7120 / SAG 25.82 / UTEX 2576) OX=103690 GN=alr4833 PE=4 SV=1	1	1	3	2	51.87	0	2.9	10.3	8.4	33270000	0	16681000	16589000	0	617800	614410	6	alr4833	Cytochrome P450
Q8YX05	Q8YX05	sp|Q8YX05|SAHH_NOSS1 Adenosylhomocysteinase OS=Nostoc sp. (strain PCC 7120 / SAG 25.82 / UTEX 2576) OX=103690 GN=ahcY PE=3 SV=1	1	0	2	3	46.171	0	0	5.2	9.4	33077000	0	12658000	20420000	0	602750	972360	5	ahcY alr1414	Adenosylhomocysteinase (EC 3.3.1.1) (S-adenosyl-L-homocysteine hydrolase) (AdoHcyase)
Q8YQ16	Q8YQ16	tr|Q8YQ16|Q8YQ16_NOSS1 Cytochrome D ubiquinol oxidase chain I OS=Nostoc sp. (strain PCC 7120 / SAG 25.82 / UTEX 2576) OX=103690 GN=all4024 PE=3 SV=1	1	0	2	1	53.426	0	0	9.6	2.1	30702000	0	5810300	24891000	0	581030	2489100	1	all4024	Cytochrome D ubiquinol oxidase chain I
Q8YTL0	Q8YTL0	tr|Q8YTL0|Q8YTL0_NOSS1 All2707 protein OS=Nostoc sp. (strain PCC 7120 / SAG 25.82 / UTEX 2576) OX=103690 GN=all2707 PE=4 SV=1	1	0	1	1	90.124	0	0	1.4	1.4	32724000	0	23804000	8919900	0	580600	217560	2	all2707	All2707 protein
Q8YWQ2	Q8YWQ2	tr|Q8YWQ2|Q8YWQ2_NOSS1 ATP-binding protein of ABC transporter OS=Nostoc sp. (strain PCC 7120 / SAG 25.82 / UTEX 2576) OX=103690 GN=alr1552 PE=3 SV=1	1	0	2	0	61.121	0	0	3.3	0	16799000	0	16799000	0	0	579290	0	2	alr1552	ATP-binding protein of ABC transporter
Q8YQY1	Q8YQY1	sp|Q8YQY1|DAPA_NOSS1 4-hydroxy-tetrahydrodipicolinate synthase OS=Nostoc sp. (strain PCC 7120 / SAG 25.82 / UTEX 2576) OX=103690 GN=dapA PE=3 SV=1	1	0	1	0	31.273	0.0094937	0	3.7	0	6616600	0	6616600	0	0	551380	0	1	dapA all3679	4-hydroxy-tetrahydrodipicolinate synthase (HTPA synthase) (EC 4.3.3.7)
Q8YSL7	Q8YSL7	tr|Q8YSL7|Q8YSL7_NOSS1 Alr3067 protein OS=Nostoc sp. (strain PCC 7120 / SAG 25.82 / UTEX 2576) OX=103690 GN=alr3067 PE=4 SV=1	1	0	1	0	36.955	0.0046674	0	2.5	0	9332500	0	9332500	0	0	548970	0	1	alr3067	Alr3067 protein
Q8YXK7	Q8YXK7	tr|Q8YXK7|Q8YXK7_NOSS1 All1205 protein OS=Nostoc sp. (strain PCC 7120 / SAG 25.82 / UTEX 2576) OX=103690 GN=all1205 PE=4 SV=1	1	0	1	1	34.106	0.0037688	0	4.5	4.5	10790000	0	5300300	5490000	0	530030	549000	2	all1205	All1205 protein
Q8YXS3	Q8YXS3	tr|Q8YXS3|Q8YXS3_NOSS1 Alr1138 protein OS=Nostoc sp. (strain PCC 7120 / SAG 25.82 / UTEX 2576) OX=103690 GN=alr1138 PE=4 SV=1	1	0	1	1	42.47	0.0056243	0	1.8	1.8	22257000	0	9381300	12876000	0	521180	715330	2	alr1138	Alr1138 protein
Q8YNX0	Q8YNX0	tr|Q8YNX0|Q8YNX0_NOSS1 All4441 protein OS=Nostoc sp. (strain PCC 7120 / SAG 25.82 / UTEX 2576) OX=103690 GN=all4441 PE=4 SV=1	1	0	3	1	38.569	0	0	10.7	3	23374000	0	9590800	13783000	0	504780	725440	4	all4441	All4441 protein
Q8YPL8	Q8YPL8	tr|Q8YPL8|Q8YPL8_NOSS1 Alr4176 protein OS=Nostoc sp. (strain PCC 7120 / SAG 25.82 / UTEX 2576) OX=103690 GN=alr4176 PE=4 SV=1	1	0	1	0	58.253	0.0038265	0	2.9	0	6548000	0	6548000	0	0	503690	0	1	alr4176	Alr4176 protein
Q8YP09	Q8YP09	tr|Q8YP09|Q8YP09_NOSS1 Alr4398 protein OS=Nostoc sp. (strain PCC 7120 / SAG 25.82 / UTEX 2576) OX=103690 GN=alr4398 PE=4 SV=1	1	1	6	4	121.09	0	0.8	5.6	3.3	57944000	0	30013000	27931000	0	500210	465520	9	alr4398	Alr4398 protein
Q8YLT0	Q8YLT0	tr|Q8YLT0|Q8YLT0_NOSS1 Alr5216 protein OS=Nostoc sp. (strain PCC 7120 / SAG 25.82 / UTEX 2576) OX=103690 GN=alr5216 PE=4 SV=1	1	0	1	1	48.421	0	0	2.5	2.3	14673000	0	8449300	6223300	0	497020	366080	2	alr5216	Alr5216 protein
Q8YLT2	Q8YLT2	tr|Q8YLT2|Q8YLT2_NOSS1 Alr5214 protein OS=Nostoc sp. (strain PCC 7120 / SAG 25.82 / UTEX 2576) OX=103690 GN=alr5214 PE=4 SV=1	1	0	1	1	41.477	0.0066667	0	3	3	12886000	0	6391000	6494600	0	491610	499590	2	alr5214	Alr5214 protein
Q8YQX6	Q8YQX6	tr|Q8YQX6|Q8YQX6_NOSS1 Alr3685 protein OS=Nostoc sp. (strain PCC 7120 / SAG 25.82 / UTEX 2576) OX=103690 GN=alr3685 PE=4 SV=1	1	0	2	1	34.815	0	0	10.8	6.2	12995000	0	7287900	5706900	0	485860	380460	3	alr3685	Alr3685 protein
Q8YPW9	Q8YPW9	sp|Q8YPW9|SYK_NOSS1 Lysine--tRNA ligase OS=Nostoc sp. (strain PCC 7120 / SAG 25.82 / UTEX 2576) OX=103690 GN=lysS PE=3 SV=1	1	0	3	1	63.676	0	0	5	1.4	17533000	0	15324000	2209300	0	478860	69040	4	lysS all4071	Lysine--tRNA ligase (EC 6.1.1.6) (Lysyl-tRNA synthetase) (LysRS)
Q8YLD2	Q8YLD2	tr|Q8YLD2|Q8YLD2_NOSS1 Alr5370 protein OS=Nostoc sp. (strain PCC 7120 / SAG 25.82 / UTEX 2576) OX=103690 GN=alr5370 PE=4 SV=1	1	0	1	1	23.625	0	0	7.2	7.2	11471000	0	4294500	7177000	0	477160	797450	2	alr5370	Alr5370 protein
Q8YRJ3	Q8YRJ3	tr|Q8YRJ3|Q8YRJ3_NOSS1 Alr3453 protein OS=Nostoc sp. (strain PCC 7120 / SAG 25.82 / UTEX 2576) OX=103690 GN=alr3453 PE=4 SV=1	1	0	1	1	25.727	0.0057405	0	4.8	4.8	6015300	0	3293100	2722200	0	470440	388890	2	alr3453	Alr3453 protein
Q8YW49	Q8YW49	tr|Q8YW49|Q8YW49_NOSS1 All1767 protein OS=Nostoc sp. (strain PCC 7120 / SAG 25.82 / UTEX 2576) OX=103690 GN=all1767 PE=4 SV=1	1	0	1	2	38.505	0	0	3	6	22992000	0	8825500	14166000	0	464500	745580	3	all1767	All1767 protein
Q8Z0B7	Q8Z0B7	tr|Q8Z0B7|Q8Z0B7_NOSS1 Alr0181 protein OS=Nostoc sp. (strain PCC 7120 / SAG 25.82 / UTEX 2576) OX=103690 GN=alr0181 PE=4 SV=1	1	0	1	4	51.629	0	0	2.1	11.6	44167000	0	11958000	32210000	0	459910	1238800	5	alr0181	Alr0181 protein
Q8YRA7	Q8YRA7	tr|Q8YRA7|Q8YRA7_NOSS1 All3541 protein OS=Nostoc sp. (strain PCC 7120 / SAG 25.82 / UTEX 2576) OX=103690 GN=all3541 PE=4 SV=1	1	0	2	4	60.55	0	0	3.9	7.5	34319000	0	12808000	21510000	0	457440	768220	6	all3541	All3541 protein
Q8Z0B0	Q8Z0B0	tr|Q8Z0B0|Q8Z0B0_NOSS1 GDP-mannose pyrophosphorylase OS=Nostoc sp. (strain PCC 7120 / SAG 25.82 / UTEX 2576) OX=103690 GN=alr0188 PE=4 SV=1	1	0	1	1	40.164	0.0037879	0	4.2	4.2	14193000	0	7236000	6957100	0	452250	434820	2	alr0188	GDP-mannose pyrophosphorylase
Q8YZY8	Q8YZY8	tr|Q8YZY8|Q8YZY8_NOSS1 2-hydroxy-6-oxohepta-2,4-dienoate hydrolase OS=Nostoc sp. (strain PCC 7120 / SAG 25.82 / UTEX 2576) OX=103690 GN=all0316 PE=4 SV=1	1	0	1	2	32.408	0	0	3.4	6.1	50816000	0	5813500	45003000	0	447190	3461700	3	all0316	2-hydroxy-6-oxohepta-2,4-dienoate hydrolase
Q8YPD1	Q8YPD1	tr|Q8YPD1|Q8YPD1_NOSS1 Alr4267 protein OS=Nostoc sp. (strain PCC 7120 / SAG 25.82 / UTEX 2576) OX=103690 GN=alr4267 PE=4 SV=1	1	0	2	3	90.172	0	0	2.6	4.1	39741000	0	16325000	23416000	0	441230	632850	5	alr4267	Alr4267 protein
Q8YSC9	Q8YSC9	tr|Q8YSC9|Q8YSC9_NOSS1 All3160 protein OS=Nostoc sp. (strain PCC 7120 / SAG 25.82 / UTEX 2576) OX=103690 GN=all3160 PE=4 SV=1	1	0	1	1	19.882	0.0038462	0	8.2	8.2	10853000	0	4825700	6027300	0	438700	547930	2	all3160	All3160 protein
Q8YXB8	Q8YXB8	tr|Q8YXB8|Q8YXB8_NOSS1 ABC transporter ATP binding protein OS=Nostoc sp. (strain PCC 7120 / SAG 25.82 / UTEX 2576) OX=103690 GN=alr1297 PE=4 SV=1	1	0	1	3	73.087	0	0	1.2	4.6	42270000	0	14345000	27925000	0	434700	846200	4	alr1297	ABC transporter ATP binding protein
Q8YSC8	Q8YSC8	tr|Q8YSC8|Q8YSC8_NOSS1 Cadmium-transporting ATPase OS=Nostoc sp. (strain PCC 7120 / SAG 25.82 / UTEX 2576) OX=103690 GN=all3161 PE=3 SV=1	1	0	1	1	74.414	0.007431	0	1.2	1.2	17877000	0	8256500	9620500	0	434550	506340	2	all3161	Cadmium-transporting ATPase
Q8YND9	Q8YND9	tr|Q8YND9|Q8YND9_NOSS1 Acetolactate synthase OS=Nostoc sp. (strain PCC 7120 / SAG 25.82 / UTEX 2576) OX=103690 GN=ilvN PE=4 SV=1	1	0	1	2	19.859	0	0	6	11.5	17468000	0	5160300	12307000	0	430030	1025600	3	ilvN	Acetolactate synthase (EC 2.2.1.6)
Q8YRT0	Q8YRT0	tr|Q8YRT0|Q8YRT0_NOSS1 Alr3363 protein OS=Nostoc sp. (strain PCC 7120 / SAG 25.82 / UTEX 2576) OX=103690 GN=alr3363 PE=4 SV=1	1	0	1	1	54.834	0	0	2.8	2.8	24399000	0	10882000	13517000	0	418530	519880	2	alr3363	Alr3363 protein
Q8YMP8	Q8YMP8	tr|Q8YMP8|Q8YMP8_NOSS1 All4885 protein OS=Nostoc sp. (strain PCC 7120 / SAG 25.82 / UTEX 2576) OX=103690 GN=all4885 PE=4 SV=1	1	1	2	1	31.91	0	2.4	9.6	4.5	10940000	0	6073200	4866600	0	404880	324440	4	all4885	All4885 protein
Q8Z003	Q8Z003	tr|Q8Z003|Q8Z003_NOSS1 Alr0300 protein OS=Nostoc sp. (strain PCC 7120 / SAG 25.82 / UTEX 2576) OX=103690 GN=alr0300 PE=4 SV=1	1	0	1	2	37.267	0	0	4.5	6.5	25694000	0	6021700	19672000	0	401450	1311500	3	alr0300	Alr0300 protein
Q8YZ97	Q8YZ97	tr|Q8YZ97|Q8YZ97_NOSS1 Alr0582 protein OS=Nostoc sp. (strain PCC 7120 / SAG 25.82 / UTEX 2576) OX=103690 GN=alr0582 PE=4 SV=1	1	0	2	4	44.484	0	0	5.5	10.3	39111000	0	10022000	29090000	0	400860	1163600	6	alr0582	Alr0582 protein
Q8YXJ2	Q8YXJ2	tr|Q8YXJ2|Q8YXJ2_NOSS1 Biogenesis of thylakoid protein A OS=Nostoc sp. (strain PCC 7120 / SAG 25.82 / UTEX 2576) OX=103690 GN=btpA PE=4 SV=1	1	0	2	2	30.168	0	0	11.3	11.3	11136000	0	4799100	6337400	0	399930	528110	4	btpA	Biogenesis of thylakoid protein A
Q8YR81	Q8YR81	tr|Q8YR81|Q8YR81_NOSS1 All3567 protein OS=Nostoc sp. (strain PCC 7120 / SAG 25.82 / UTEX 2576) OX=103690 GN=all3567 PE=4 SV=1	1	0	1	2	73.399	0	0	1.3	3.1	18547000	0	9391300	9155400	0	391300	381480	2	all3567	All3567 protein
Q8YMP5	Q8YMP5	tr|Q8YMP5|Q8YMP5_NOSS1 Alr4888 protein OS=Nostoc sp. (strain PCC 7120 / SAG 25.82 / UTEX 2576) OX=103690 GN=alr4888 PE=4 SV=1	1	0	1	1	32.177	0.0076087	0	3.5	3.5	13148000	0	6216900	6930800	0	388560	433170	2	alr4888	Alr4888 protein
Q8YZH7	Q8YZH7	sp|Q8YZH7|DER_NOSS1 GTPase Der OS=Nostoc sp. (strain PCC 7120 / SAG 25.82 / UTEX 2576) OX=103690 GN=der PE=3 SV=1	1	1	2	3	50.731	0	2.6	5.3	7.1	24149000	0	7717700	16432000	0	385890	821580	6	der engA alr0483	GTPase Der (GTP-binding protein EngA)
Q8YZ64	Q8YZ64	tr|Q8YZ64|Q8YZ64_NOSS1 Glycolate oxidase subunit (Fe-S) protein OS=Nostoc sp. (strain PCC 7120 / SAG 25.82 / UTEX 2576) OX=103690 GN=all0623 PE=4 SV=1	1	0	1	1	49.388	0.0038363	0	2.7	2.7	18705000	0	8093800	10612000	0	385420	505310	2	all0623	Glycolate oxidase subunit (Fe-S) protein
Q8YNQ3	Q8YNQ3	tr|Q8YNQ3|Q8YNQ3_NOSS1 Alr4509 protein OS=Nostoc sp. (strain PCC 7120 / SAG 25.82 / UTEX 2576) OX=103690 GN=alr4509 PE=4 SV=1	1	0	2	1	38.199	0	0	6.3	3.7	13316000	0	6963500	6352300	0	366500	334330	3	alr4509	Alr4509 protein
Q8YSA2	Q8YSA2	tr|Q8YSA2|Q8YSA2_NOSS1 Glutamine-binding periplasmic protein of glutamine ABC transporter OS=Nostoc sp. (strain PCC 7120 / SAG 25.82 / UTEX 2576) OX=103690 GN=alr3187 PE=3 SV=1	1	0	2	1	54.787	0	0	4.4	1.8	15230000	0	8736500	6493600	0	364020	270570	2	alr3187	Glutamine-binding periplasmic protein of glutamine ABC transporter
Q9R6X4	Q9R6X4	sp|Q9R6X4|ZDS_NOSS1 Zeta-carotene desaturase OS=Nostoc sp. (strain PCC 7120 / SAG 25.82 / UTEX 2576) OX=103690 GN=crtQ PE=3 SV=2	1	0	1	2	53.578	0	0	1.7	5	34793000	0	10556000	24237000	0	363990	835760	3	crtQ all2382	Zeta-carotene desaturase (EC 1.3.5.6) (9,9'-di-cis-zeta-carotene desaturase) (Carotene 7,8-desaturase)
Q8YT41	Q8YT41	sp|Q8YT41|KAIB_NOSS1 Circadian clock protein KaiB OS=Nostoc sp. (strain PCC 7120 / SAG 25.82 / UTEX 2576) OX=103690 GN=kaiB PE=1 SV=1	1	0	1	1	12.276	0.003856	0	13	13	6340200	0	2400400	3939700	0	342920	562820	2	kaiB alr2885	Circadian clock protein KaiB
Q8YZ75	Q8YZ75	tr|Q8YZ75|Q8YZ75_NOSS1 Nitrate transport ATP-binding protein OS=Nostoc sp. (strain PCC 7120 / SAG 25.82 / UTEX 2576) OX=103690 GN=nrtD PE=4 SV=1	1	0	1	1	31.365	0	0	6.5	4.3	4082800	0	4082800	0	0	340230	0	2	nrtD	Nitrate transport ATP-binding protein
Q8YT15	Q8YT15	tr|Q8YT15|Q8YT15_NOSS1 ATP-binding protein of branched-chain amino acid ABC transporter OS=Nostoc sp. (strain PCC 7120 / SAG 25.82 / UTEX 2576) OX=103690 GN=all2912 PE=4 SV=1	1	0	1	1	26.688	0.0066741	0	2.8	2.8	13123000	0	4729400	8393900	0	337810	599560	2	all2912	ATP-binding protein of branched-chain amino acid ABC transporter
Q8YUE0	Q8YUE0	tr|Q8YUE0|Q8YUE0_NOSS1 Serine/threonine kinase OS=Nostoc sp. (strain PCC 7120 / SAG 25.82 / UTEX 2576) OX=103690 GN=alr2412 PE=4 SV=1	1	1	2	3	77.973	0	1.4	3.7	5.1	28522000	0	10684000	17838000	0	333890	557430	6	alr2412	Serine/threonine kinase
Q8Z061	Q8Z061	tr|Q8Z061|Q8Z061_NOSS1 Malonyl CoA-acyl carrier protein transacylase OS=Nostoc sp. (strain PCC 7120 / SAG 25.82 / UTEX 2576) OX=103690 GN=alr0240 PE=3 SV=1	1	0	1	1	31.537	0.0037783	0	5.1	5.1	5389700	0	3003200	2386500	0	333690	265160	2	alr0240	Malonyl CoA-acyl carrier protein transacylase (EC 2.3.1.39)
Q8YVY5	Q8YVY5	tr|Q8YVY5|Q8YVY5_NOSS1 Phytoene synthase OS=Nostoc sp. (strain PCC 7120 / SAG 25.82 / UTEX 2576) OX=103690 GN=pys PE=4 SV=1	1	0	1	2	36.113	0	0	2.9	5.5	18956000	0	6315100	12641000	0	332370	665330	3	pys	Phytoene synthase
Q8YYA7	Q8YYA7	tr|Q8YYA7|Q8YYA7_NOSS1 Alr0944 protein OS=Nostoc sp. (strain PCC 7120 / SAG 25.82 / UTEX 2576) OX=103690 GN=alr0944 PE=4 SV=1	1	0	1	0	19.116	0.0095238	0	4.6	0	3483900	0	3483900	0	0	316720	0	1	alr0944	Alr0944 protein
Q8YXQ3	Q8YXQ3	tr|Q8YXQ3|Q8YXQ3_NOSS1 tRNA/rRNA methyltransferase OS=Nostoc sp. (strain PCC 7120 / SAG 25.82 / UTEX 2576) OX=103690 GN=alr1159 PE=3 SV=1	1	0	1	0	36.484	0.0077263	0	2.7	0	5551800	0	5551800	0	0	308440	0	1	alr1159	tRNA/rRNA methyltransferase
Q8YSL3	Q8YSL3	tr|Q8YSL3|Q8YSL3_NOSS1 Alr3071 protein OS=Nostoc sp. (strain PCC 7120 / SAG 25.82 / UTEX 2576) OX=103690 GN=alr3071 PE=4 SV=1	1	0	1	1	36.379	0.0037406	0	4.1	4.1	11666000	0	4913100	6753300	0	307070	422080	2	alr3071	Alr3071 protein
P48575	P48575	sp|P48575|LEU1_NOSS1 2-isopropylmalate synthase OS=Nostoc sp. (strain PCC 7120 / SAG 25.82 / UTEX 2576) OX=103690 GN=leuA PE=3 SV=2	1	0	2	0	57.761	0	0	4.3	0	7487100	0	7487100	0	0	299480	0	1	leuA alr4840	2-isopropylmalate synthase (EC 2.3.3.13) (Alpha-IPM synthase) (Alpha-isopropylmalate synthase)
Q8YXV1	Q8YXV1	tr|Q8YXV1|Q8YXV1_NOSS1 Alr1108 protein OS=Nostoc sp. (strain PCC 7120 / SAG 25.82 / UTEX 2576) OX=103690 GN=alr1108 PE=3 SV=1	1	0	2	2	55.496	0	0	3.2	3	27033000	0	7701500	19332000	0	296210	743530	3	alr1108	Alr1108 protein
Q8YPS4	Q8YPS4	tr|Q8YPS4|Q8YPS4_NOSS1 All4117 protein OS=Nostoc sp. (strain PCC 7120 / SAG 25.82 / UTEX 2576) OX=103690 GN=all4117 PE=4 SV=1	1	0	1	1	43.943	0.0046729	0	2.9	2.9	9467500	0	2649800	6817700	0	294420	757520	2	all4117	All4117 protein
Q8YZH6	Q8YZH6	sp|Q8YZH6|YC92L_NOSS1 Ycf92-like protein OS=Nostoc sp. (strain PCC 7120 / SAG 25.82 / UTEX 2576) OX=103690 GN=alr0484 PE=3 SV=1	1	0	1	1	35.29	0.0036408	0	2.6	2.6	7826700	0	4232200	3594400	0	282150	239630	2	alr0484	Ycf92-like protein
Q8YYD0	Q8YYD0	tr|Q8YYD0|Q8YYD0_NOSS1 Alr0920 protein OS=Nostoc sp. (strain PCC 7120 / SAG 25.82 / UTEX 2576) OX=103690 GN=alr0920 PE=4 SV=1	1	0	1	1	57.104	0.0075431	0	1.9	1.9	9207100	0	5052300	4154800	0	280690	230820	2	alr0920	Alr0920 protein
Q8YUI5	Q8YUI5	tr|Q8YUI5|Q8YUI5_NOSS1 Mannose-1-phosphate guanyltransferase OS=Nostoc sp. (strain PCC 7120 / SAG 25.82 / UTEX 2576) OX=103690 GN=alr2361 PE=4 SV=1	1	0	1	0	92.692	0.005767	0	1.3	0	10054000	0	10054000	0	0	271720	0	1	alr2361	Mannose-1-phosphate guanyltransferase
Q8YR63	Q8YR63	tr|Q8YR63|Q8YR63_NOSS1 Two-component sensor histidine kinase OS=Nostoc sp. (strain PCC 7120 / SAG 25.82 / UTEX 2576) OX=103690 GN=all3587 PE=4 SV=1	1	0	1	1	53.041	0.0056948	0	2.7	2.7	10839000	0	4845000	5994000	0	269170	333000	2	all3587	Two-component sensor histidine kinase
Q8YSL4	Q8YSL4	tr|Q8YSL4|Q8YSL4_NOSS1 Alr3070 protein OS=Nostoc sp. (strain PCC 7120 / SAG 25.82 / UTEX 2576) OX=103690 GN=alr3070 PE=4 SV=1	1	0	1	1	35.879	0.0056306	0	2.8	2.8	11270000	0	4286900	6982700	0	267930	436420	0	alr3070	Alr3070 protein
Q8YPX8	Q8YPX8	tr|Q8YPX8|Q8YPX8_NOSS1 Alr4062 protein OS=Nostoc sp. (strain PCC 7120 / SAG 25.82 / UTEX 2576) OX=103690 GN=alr4062 PE=4 SV=1	1	0	1	4	62.329	0	0	2.4	8.3	42019000	0	6340700	35679000	0	264190	1486600	4	alr4062	Alr4062 protein
Q8YQB6	Q8YQB6	tr|Q8YQB6|Q8YQB6_NOSS1 Alr3917 protein OS=Nostoc sp. (strain PCC 7120 / SAG 25.82 / UTEX 2576) OX=103690 GN=alr3917 PE=4 SV=1	1	0	1	1	51.109	0	0	1.8	2.2	10710000	0	4741900	5968400	0	263440	331580	2	alr3917	Alr3917 protein
Q8YN13	Q8YN13	tr|Q8YN13|Q8YN13_NOSS1 All4760 protein OS=Nostoc sp. (strain PCC 7120 / SAG 25.82 / UTEX 2576) OX=103690 GN=all4760 PE=4 SV=1	1	0	1	2	35.705	0	0	3.1	8.4	11331000	0	3108100	8223000	0	259010	685250	3	all4760	All4760 protein
P00964	P00964	sp|P00964|GLN1B_NOSS1 Glutamine synthetase OS=Nostoc sp. (strain PCC 7120 / SAG 25.82 / UTEX 2576) OX=103690 GN=glnA PE=1 SV=3	1	0	1	5	53.136	0	0	3	14.1	84909000	0	5173000	79736000	0	258650	3986800	3	glnA alr2328	Glutamine synthetase (GS) (EC 6.3.1.2) (Glutamate--ammonia ligase) (Glutamine synthetase I beta) (GSI beta)
Q8YZ63	Q8YZ63	tr|Q8YZ63|Q8YZ63_NOSS1 Glycolate oxidase subunit OS=Nostoc sp. (strain PCC 7120 / SAG 25.82 / UTEX 2576) OX=103690 GN=glcE PE=4 SV=1	1	1	2	1	45.989	0	2.3	5.6	2.3	10510000	0	5206000	5303900	0	247910	252570	3	glcE	Glycolate oxidase subunit
Q9R6W7;Q8YP56	Q9R6W7;Q8YP56	tr|Q9R6W7|Q9R6W7_NOSS1 Ferredoxin-glutamate synthase OS=Nostoc sp. (strain PCC 7120 / SAG 25.82 / UTEX 2576) OX=103690 GN=gltS PE=4 SV=1;tr|Q8YP56|Q8YP56_NOSS1 Ferredoxin-glutamate synthase OS=Nostoc sp. (strain PCC 7120 / SAG 25.82 / UTEX 2576) OX=103690	2	0	1	0	169.38	0.007584	0	0.5	0	17023000	0	17023000	0	0	246710	0	1	gltS	Ferredoxin-glutamate synthase (EC 1.4.7.1)
Q8YM92	Q8YM92	sp|Q8YM92|POTA_NOSS1 Spermidine/putrescine import ATP-binding protein PotA OS=Nostoc sp. (strain PCC 7120 / SAG 25.82 / UTEX 2576) OX=103690 GN=potA PE=3 SV=1	1	0	1	3	42.704	0	0	2.6	11.3	17297000	0	4191700	13106000	0	232870	728090	4	potA all5044	Spermidine/putrescine import ATP-binding protein PotA (EC 7.6.2.11)
Q8YPE7	Q8YPE7	tr|Q8YPE7|Q8YPE7_NOSS1 Alr4247 protein OS=Nostoc sp. (strain PCC 7120 / SAG 25.82 / UTEX 2576) OX=103690 GN=alr4247 PE=4 SV=1	1	0	2	1	58.577	0	0	3.9	4.4	12323000	0	6572000	5750600	0	226620	198300	2	alr4247	Alr4247 protein
Q8YKB9;Q8ZS84	Q8YKB9;Q8ZS84	tr|Q8YKB9|Q8YKB9_NOSS1 All7382 protein OS=Nostoc sp. (strain PCC 7120 / SAG 25.82 / UTEX 2576) OX=103690 GN=all7382 PE=4 SV=1;tr|Q8ZS84|Q8ZS84_NOSS1 Alr7628 protein OS=Nostoc sp. (strain PCC 7120 / SAG 25.82 / UTEX 2576) OX=103690 GN=alr7628 PE=4 SV=1	2	0	1	1	50.363	0.004662	0	2.9	2.9	10090000	0	4027800	6062700	0	223770	336820	2	all7382	All7382 protein
Q8YQB9	Q8YQB9	tr|Q8YQB9|Q8YQB9_NOSS1 Succinyl-CoA synthetase beta chain OS=Nostoc sp. (strain PCC 7120 / SAG 25.82 / UTEX 2576) OX=103690 GN=all3914 PE=4 SV=1	1	0	1	1	44.867	0	0	2.2	2.5	11018000	0	4392600	6625600	0	209170	315510	0	all3914	Succinyl-CoA synthetase beta chain
Q8YYI7	Q8YYI7	tr|Q8YYI7|Q8YYI7_NOSS1 All0861 protein OS=Nostoc sp. (strain PCC 7120 / SAG 25.82 / UTEX 2576) OX=103690 GN=all0861 PE=4 SV=1	1	0	1	0	60.425	0.005637	0	1.8	0	5132300	0	5132300	0	0	197400	0	1	all0861	All0861 protein
P28594	P28594	sp|P28594|CAPP_NOSS1 Phosphoenolpyruvate carboxylase OS=Nostoc sp. (strain PCC 7120 / SAG 25.82 / UTEX 2576) OX=103690 GN=ppc PE=3 SV=2	1	0	2	4	117.76	0	0	2.1	4	28499000	0	9148100	19351000	0	194640	411720	5	ppc pepC all4861	Phosphoenolpyruvate carboxylase (PEPC) (PEPCase) (EC 4.1.1.31)
Q8YSE8	Q8YSE8	tr|Q8YSE8|Q8YSE8_NOSS1 Alr3140 protein OS=Nostoc sp. (strain PCC 7120 / SAG 25.82 / UTEX 2576) OX=103690 GN=alr3140 PE=4 SV=1	1	0	1	4	51.847	0	0	2.2	10.3	70610000	0	4516700	66094000	0	180670	2643800	5	alr3140	Alr3140 protein
Q8YM67	Q8YM67	tr|Q8YM67|Q8YM67_NOSS1 All5073 protein OS=Nostoc sp. (strain PCC 7120 / SAG 25.82 / UTEX 2576) OX=103690 GN=all5073 PE=4 SV=1	1	0	1	1	53.34	0	0	3.8	3.8	6917100	0	2677200	4239900	0	178480	282660	2	all5073	All5073 protein
Q8Z0Q0	Q8Z0Q0	tr|Q8Z0Q0|Q8Z0Q0_NOSS1 All0040 protein OS=Nostoc sp. (strain PCC 7120 / SAG 25.82 / UTEX 2576) OX=103690 GN=all0040 PE=4 SV=1	1	0	1	1	57.355	0	0	2.9	2.9	11131000	0	3165600	7965800	0	175870	442540	2	all0040	All0040 protein
Q8YTL7	Q8YTL7	tr|Q8YTL7|Q8YTL7_NOSS1 All2700 protein OS=Nostoc sp. (strain PCC 7120 / SAG 25.82 / UTEX 2576) OX=103690 GN=all2700 PE=4 SV=1	1	0	1	2	44.677	0	0	3.3	5.6	30073000	0	4522100	25551000	0	173930	982730	2	all2700	All2700 protein
Q8YQS3	Q8YQS3	tr|Q8YQS3|Q8YQS3_NOSS1 Cytochrome P450 OS=Nostoc sp. (strain PCC 7120 / SAG 25.82 / UTEX 2576) OX=103690 GN=all3746 PE=3 SV=1	1	0	2	3	52.794	0	0	5.8	10	21885000	0	5030500	16855000	0	173470	581200	5	all3746	Cytochrome P450
Q8YQ97	Q8YQ97	tr|Q8YQ97|Q8YQ97_NOSS1 Mercuric reductase OS=Nostoc sp. (strain PCC 7120 / SAG 25.82 / UTEX 2576) OX=103690 GN=alr3937 PE=4 SV=1	1	0	1	1	54.137	0	0	2.2	2.9	6053300	0	3663100	2390200	0	159270	103920	1	alr3937	Mercuric reductase
Q8YPP5	Q8YPP5	tr|Q8YPP5|Q8YPP5_NOSS1 Amidase enhancer OS=Nostoc sp. (strain PCC 7120 / SAG 25.82 / UTEX 2576) OX=103690 GN=alr4147 PE=4 SV=1	1	0	1	1	62.876	0	0	2	1.3	19396000	0	3263800	16132000	0	120880	597490	2	alr4147	Amidase enhancer
Q8YR00	Q8YR00	tr|Q8YR00|Q8YR00_NOSS1 Two-component response regulator OS=Nostoc sp. (strain PCC 7120 / SAG 25.82 / UTEX 2576) OX=103690 GN=all3660 PE=4 SV=1	1	0	1	1	25.596	0.0046404	0	6.7	6.7	4767600	0	1340200	3427500	0	111680	285620	1	all3660	Two-component response regulator
Q8YR90	Q8YR90	tr|Q8YR90|Q8YR90_NOSS1 Nitrogen assimilation regulatory protein OS=Nostoc sp. (strain PCC 7120 / SAG 25.82 / UTEX 2576) OX=103690 GN=all3558 PE=4 SV=1	1	0	1	1	95.329	0	0	1.3	1.3	8700400	0	3731300	4969100	0	109740	146150	2	all3558	Nitrogen assimilation regulatory protein
Q8YWQ0	Q8YWQ0	tr|Q8YWQ0|Q8YWQ0_NOSS1 ABC transporter ATP-binding protein OS=Nostoc sp. (strain PCC 7120 / SAG 25.82 / UTEX 2576) OX=103690 GN=alr1554 PE=4 SV=1	1	0	1	0	69.016	0.0047393	0	2.6	0	2655300	0	2655300	0	0	94832	0	1	alr1554	ABC transporter ATP-binding protein
Q8YRK5	Q8YRK5	sp|Q8YRK5|CHLB_NOSS1 Light-independent protochlorophyllide reductase subunit B OS=Nostoc sp. (strain PCC 7120 / SAG 25.82 / UTEX 2576) OX=103690 GN=chlB PE=3 SV=1	1	0	1	1	56.766	0.0047059	0	1.8	1.8	5246800	0	2199000	3047800	0	91626	126990	2	chlB alr3441	Light-independent protochlorophyllide reductase subunit B (DPOR subunit B) (LI-POR subunit B) (EC 1.3.7.7)
Q8YVB4	Q8YVB4	tr|Q8YVB4|Q8YVB4_NOSS1 Alr2064 protein OS=Nostoc sp. (strain PCC 7120 / SAG 25.82 / UTEX 2576) OX=103690 GN=alr2064 PE=4 SV=1	1	0	1	1	56.477	0	0	3.8	2	7848700	0	1718600	6130100	0	78118	278640	2	alr2064	Prolycopene isomerase (EC 5.2.1.13)
Q8YVU1	Q8YVU1	tr|Q8YVU1|Q8YVU1_NOSS1 Histidine kinase OS=Nostoc sp. (strain PCC 7120 / SAG 25.82 / UTEX 2576) OX=103690 GN=alr1883 PE=4 SV=1	1	0	1	2	134.58	0	0	0.9	2	17142000	0	4058200	13083000	0	65454	211020	2	alr1883	Histidine kinase (EC 2.7.13.3)
Q8YZJ8	Q8YZJ8	tr|Q8YZJ8|Q8YZJ8_NOSS1 All0462 protein OS=Nostoc sp. (strain PCC 7120 / SAG 25.82 / UTEX 2576) OX=103690 GN=all0462 PE=4 SV=1	1	0	1	3	192.93	0	0	0.7	1.9	56978000	0	2746300	54232000	0	39233	774740	4	all0462	All0462 protein
Q8YL08	Q8YL08	tr|Q8YL08|Q8YL08_NOSS1 All7130 protein OS=Nostoc sp. (strain PCC 7120 / SAG 25.82 / UTEX 2576) OX=103690 GN=all7130 PE=4 SV=1	1	0	1	2	263.04	0	0	0.7	1.1	12311000	0	2366700	9944800	0	17929	75339	1	all7130	All7130 protein
Q8YWL6	Q8YWL6	tr|Q8YWL6|Q8YWL6_NOSS1 Alr1589 protein OS=Nostoc sp. (strain PCC 7120 / SAG 25.82 / UTEX 2576) OX=103690 GN=alr1589 PE=4 SV=1	1	0	2	1	14.383	0	0	14.8	8.6	6887900	0	0	6887900	0	0	1148000	3	alr1589	Alr1589 protein
Q8YQ42	Q8YQ42	tr|Q8YQ42|Q8YQ42_NOSS1 Alr3994 protein OS=Nostoc sp. (strain PCC 7120 / SAG 25.82 / UTEX 2576) OX=103690 GN=alr3994 PE=4 SV=1	1	0	1	1	15.612	0.0037267	0	10.4	10.4	12929000	0	0	12929000	0	0	2154800	2	alr3994	Alr3994 protein
P0A3X7	P0A3X7	sp|P0A3X7|CYC6_NOSS1 Cytochrome c6 OS=Nostoc sp. (strain PCC 7120 / SAG 25.82 / UTEX 2576) OX=103690 GN=petJ PE=1 SV=1	1	0	1	2	11.799	0	0	6.3	12.6	102280000	0	0	102280000	0	0	17047000	4	petJ cytA alr4251	Cytochrome c6 (Cytochrome c-553) (Cytochrome c553) (Soluble cytochrome f)
Q8YRP1	Q8YRP1	tr|Q8YRP1|Q8YRP1_NOSS1 All3403 protein OS=Nostoc sp. (strain PCC 7120 / SAG 25.82 / UTEX 2576) OX=103690 GN=all3403 PE=4 SV=1	1	0	0	1	27.096	0.0077008	0	0	5	33714000	0	0	33714000	0	0	5618900	1	all3403	All3403 protein
Q8YQT1	Q8YQT1	tr|Q8YQT1|Q8YQT1_NOSS1 Alr3738 protein OS=Nostoc sp. (strain PCC 7120 / SAG 25.82 / UTEX 2576) OX=103690 GN=alr3738 PE=4 SV=1	1	0	1	1	24.93	0	0	5.4	3.1	8387200	0	0	8387200	0	0	762470	2	alr3738	Alr3738 protein
Q8YNS9	Q8YNS9	tr|Q8YNS9|Q8YNS9_NOSS1 Asl4482 protein OS=Nostoc sp. (strain PCC 7120 / SAG 25.82 / UTEX 2576) OX=103690 GN=asl4482 PE=4 SV=1	1	0	0	1	7.0841	0.0037547	0	0	28.1	5777000	0	0	5777000	0	0	1444200	1	asl4482	Asl4482 protein
Q8Z084	Q8Z084	tr|Q8Z084|Q8Z084_NOSS1 Alr0214 protein OS=Nostoc sp. (strain PCC 7120 / SAG 25.82 / UTEX 2576) OX=103690 GN=alr0214 PE=4 SV=1	1	0	1	1	16.735	0	0	4.5	12.8	25740000	0	0	25740000	0	0	3677200	3	alr0214	Alr0214 protein
Q8YR68	Q8YR68	tr|Q8YR68|Q8YR68_NOSS1 All3582 protein OS=Nostoc sp. (strain PCC 7120 / SAG 25.82 / UTEX 2576) OX=103690 GN=all3582 PE=4 SV=1	1	0	1	2	22.046	0	0	7.1	13.7	21415000	0	0	21415000	0	0	3059300	3	all3582	All3582 protein
Q8YYQ4	Q8YYQ4	tr|Q8YYQ4|Q8YYQ4_NOSS1 All0792 protein OS=Nostoc sp. (strain PCC 7120 / SAG 25.82 / UTEX 2576) OX=103690 GN=all0792 PE=4 SV=1	1	0	0	2	17.272	0	0	0	20.4	22463000	0	0	22463000	0	0	3743800	2	all0792	All0792 protein
Q8YSP0	Q8YSP0	tr|Q8YSP0|Q8YSP0_NOSS1 All3044 protein OS=Nostoc sp. (strain PCC 7120 / SAG 25.82 / UTEX 2576) OX=103690 GN=all3044 PE=4 SV=1	1	0	0	1	18.658	0	0	0	8.5	15553000	0	0	15553000	0	0	2592200	1	all3044	All3044 protein
Q8YLB4	Q8YLB4	tr|Q8YLB4|Q8YLB4_NOSS1 All7021 protein OS=Nostoc sp. (strain PCC 7120 / SAG 25.82 / UTEX 2576) OX=103690 GN=all7021 PE=4 SV=1	1	0	0	2	17.83	0	0	0	19.1	11730000	0	0	11730000	0	0	1466300	2	all7021	All7021 protein
Q8YT76	Q8YT76	tr|Q8YT76|Q8YT76_NOSS1 Asl2850 protein OS=Nostoc sp. (strain PCC 7120 / SAG 25.82 / UTEX 2576) OX=103690 GN=asl2850 PE=4 SV=1	1	0	0	1	8.7672	0	0	0	17.9	7097700	0	0	7097700	0	0	2365900	1	asl2850	Asl2850 protein
Q8YXU2	Q8YXU2	tr|Q8YXU2|Q8YXU2_NOSS1 Alr1117 protein OS=Nostoc sp. (strain PCC 7120 / SAG 25.82 / UTEX 2576) OX=103690 GN=alr1117 PE=4 SV=1	1	0	0	4	45.882	0	0	0	13.7	28859000	0	0	28859000	0	0	1154400	3	alr1117	Alr1117 protein
Q8YP43	Q8YP43	sp|Q8YP43|CLPP3_NOSS1 Probable ATP-dependent Clp protease proteolytic subunit 3 OS=Nostoc sp. (strain PCC 7120 / SAG 25.82 / UTEX 2576) OX=103690 GN=clpP3 PE=3 SV=1	1	0	0	2	22.184	0	0	0	13.2	40479000	0	0	40479000	0	0	4047900	2	clpP3 all4357	Probable ATP-dependent Clp protease proteolytic subunit 3 (EC 3.4.21.92) (Endopeptidase Clp 3)
Q8YM73	Q8YM73	sp|Q8YM73|Y5067_NOSS1 Nucleoid-associated protein alr5067 OS=Nostoc sp. (strain PCC 7120 / SAG 25.82 / UTEX 2576) OX=103690 GN=alr5067 PE=3 SV=1	1	0	0	1	12.331	0.0035971	0	0	13	4256400	0	0	4256400	0	0	608050	1	alr5067	Nucleoid-associated protein alr5067
Q8YSY4	Q8YSY4	sp|Q8YSY4|PYRFE_NOSS1 Bifunctional enzyme PyrF/PyrE OS=Nostoc sp. (strain PCC 7120 / SAG 25.82 / UTEX 2576) OX=103690 GN=pyrFE PE=3 SV=2	1	0	0	3	52.825	0	0	0	11.9	14138000	0	0	14138000	0	0	642640	3	pyrFE alr2945	Bifunctional enzyme PyrF/PyrE [Includes: Orotidine 5'-phosphate decarboxylase (EC 4.1.1.23) (OMP decarboxylase) (OMPDCase) (OMPdecase); Orotate phosphoribosyltransferase (OPRT) (OPRTase) (EC 2.4.2.10)]
Q8YUS3	Q8YUS3	tr|Q8YUS3|Q8YUS3_NOSS1 Alr2261 protein OS=Nostoc sp. (strain PCC 7120 / SAG 25.82 / UTEX 2576) OX=103690 GN=alr2261 PE=4 SV=1	1	0	0	2	22.561	0	0	0	19.8	15394000	0	0	15394000	0	0	1539400	2	alr2261	Alr2261 protein
Q8YNI3	Q8YNI3	sp|Q8YNI3|APT_NOSS1 Adenine phosphoribosyltransferase OS=Nostoc sp. (strain PCC 7120 / SAG 25.82 / UTEX 2576) OX=103690 GN=apt PE=3 SV=1	1	0	0	2	19.144	0.003866	0	0	10.5	13533000	0	0	13533000	0	0	1230300	2	apt alr4582	Adenine phosphoribosyltransferase (APRT) (EC 2.4.2.7)
Q8YLS7	Q8YLS7	tr|Q8YLS7|Q8YLS7_NOSS1 TldD protein OS=Nostoc sp. (strain PCC 7120 / SAG 25.82 / UTEX 2576) OX=103690 GN=tldD PE=4 SV=1	1	0	0	4	53.298	0	0	0	10.4	229740000	0	0	229740000	0	0	10940000	2	tldD	TldD protein
Q8YU14	Q8YU14	tr|Q8YU14|Q8YU14_NOSS1 All2547 protein OS=Nostoc sp. (strain PCC 7120 / SAG 25.82 / UTEX 2576) OX=103690 GN=all2547 PE=4 SV=1	1	0	0	1	12.452	0.0055928	0	0	10.3	6452500	0	0	6452500	0	0	1075400	1	all2547	All2547 protein
P29980	P29980	sp|P29980|CPXN_NOSS1 Probable cytochrome P450 110 OS=Nostoc sp. (strain PCC 7120 / SAG 25.82 / UTEX 2576) OX=103690 GN=cyp110 PE=3 SV=3	1	0	0	4	52.575	0	0	0	10.2	28864000	0	0	28864000	0	0	1255000	3	cyp110 alr1450	Probable cytochrome P450 110 (EC 1.14.-.-)
Q8YZX2	Q8YZX2	tr|Q8YZX2|Q8YZX2_NOSS1 All0333 protein OS=Nostoc sp. (strain PCC 7120 / SAG 25.82 / UTEX 2576) OX=103690 GN=all0333 PE=4 SV=1	1	0	0	1	12.813	0.0055991	0	0	8.6	17723000	0	0	17723000	0	0	1969200	1	all0333	All0333 protein
O87395	O87395	tr|O87395|O87395_NOSS1 Two-component response regulator OS=Nostoc sp. (strain PCC 7120 / SAG 25.82 / UTEX 2576) OX=103690 GN=orrA PE=4 SV=1	1	0	0	1	26.121	0	0	0	8.3	4113300	0	0	4113300	0	0	373940	1	orrA	Two-component response regulator (Two-component response regulator OrrA)
Q8YMY3	Q8YMY3	sp|Q8YMY3|EFTS_NOSS1 Elongation factor Ts OS=Nostoc sp. (strain PCC 7120 / SAG 25.82 / UTEX 2576) OX=103690 GN=tsf PE=3 SV=1	1	0	0	2	34.274	0	0	0	7	18754000	0	0	18754000	0	0	1172100	2	tsf all4791	Elongation factor Ts (EF-Ts)
Q8YRV1	Q8YRV1	tr|Q8YRV1|Q8YRV1_NOSS1 Heterodisulfide reductase, subunit B OS=Nostoc sp. (strain PCC 7120 / SAG 25.82 / UTEX 2576) OX=103690 GN=all3341 PE=4 SV=1	1	0	0	2	33.024	0	0	0	8	16537000	0	0	16537000	0	0	1272000	2	all3341	Heterodisulfide reductase, subunit B
Q8YKW8	Q8YKW8	tr|Q8YKW8|Q8YKW8_NOSS1 All7170 protein OS=Nostoc sp. (strain PCC 7120 / SAG 25.82 / UTEX 2576) OX=103690 GN=all7170 PE=4 SV=1	1	0	0	1	17.865	0.0056561	0	0	7.9	13007000	0	0	13007000	0	0	1858200	1	all7170	All7170 protein
Q8YVB7	Q8YVB7	tr|Q8YVB7|Q8YVB7_NOSS1 Asl2061 protein OS=Nostoc sp. (strain PCC 7120 / SAG 25.82 / UTEX 2576) OX=103690 GN=asl2061 PE=4 SV=1	1	0	0	1	10.58	0.007617	0	0	7.6	28135000	0	0	28135000	0	0	9378200	1	asl2061	Asl2061 protein
Q8YW16	Q8YW16	tr|Q8YW16|Q8YW16_NOSS1 All1800 protein OS=Nostoc sp. (strain PCC 7120 / SAG 25.82 / UTEX 2576) OX=103690 GN=all1800 PE=4 SV=1	1	0	0	1	20.813	0.0036946	0	0	6.8	4459300	0	0	4459300	0	0	405390	1	all1800	All1800 protein
Q8YNY5	Q8YNY5	tr|Q8YNY5|Q8YNY5_NOSS1 All4424 protein OS=Nostoc sp. (strain PCC 7120 / SAG 25.82 / UTEX 2576) OX=103690 GN=all4424 PE=4 SV=1	1	0	0	1	33.716	0.0047226	0	0	6.7	5994700	0	0	5994700	0	0	374670	1	all4424	All4424 protein
P0A3D9	P0A3D9	sp|P0A3D9|FLAV_NOSS1 Flavodoxin OS=Nostoc sp. (strain PCC 7120 / SAG 25.82 / UTEX 2576) OX=103690 GN=isiB PE=1 SV=2	1	0	0	1	18.964	0.0047114	0	0	6.5	13713000	0	0	13713000	0	0	2285600	1	isiB alr2405	Flavodoxin
Q8YZ41	Q8YZ41	sp|Q8YZ41|THF1_NOSS1 Protein Thf1 OS=Nostoc sp. (strain PCC 7120 / SAG 25.82 / UTEX 2576) OX=103690 GN=thf1 PE=3 SV=1	1	0	0	1	26.742	0.0046838	0	0	6.4	21357000	0	0	21357000	0	0	2669700	1	thf1 all0646	Protein Thf1
Q8YRQ0	Q8YRQ0	tr|Q8YRQ0|Q8YRQ0_NOSS1 Alr3394 protein OS=Nostoc sp. (strain PCC 7120 / SAG 25.82 / UTEX 2576) OX=103690 GN=alr3394 PE=4 SV=1	1	0	0	1	19.267	0.0076586	0	0	6.4	2871000	0	0	2871000	0	0	478500	1	alr3394	Alr3394 protein
Q8YZH0	Q8YZH0	tr|Q8YZH0|Q8YZH0_NOSS1 Alr0490 protein OS=Nostoc sp. (strain PCC 7120 / SAG 25.82 / UTEX 2576) OX=103690 GN=alr0490 PE=4 SV=1	1	0	0	1	24.262	0.0037221	0	0	5.8	3758400	0	0	3758400	0	0	469800	1	alr0490	Alr0490 protein
Q8YMZ4	Q8YMZ4	tr|Q8YMZ4|Q8YMZ4_NOSS1 All4780 protein OS=Nostoc sp. (strain PCC 7120 / SAG 25.82 / UTEX 2576) OX=103690 GN=all4780 PE=4 SV=1	1	0	0	2	46.106	0	0	0	5.8	7462600	0	0	7462600	0	0	324460	0	all4780	All4780 protein
Q8YN58	Q8YN58	tr|Q8YN58|Q8YN58_NOSS1 Alr4712 protein OS=Nostoc sp. (strain PCC 7120 / SAG 25.82 / UTEX 2576) OX=103690 GN=alr4712 PE=4 SV=1	1	0	0	1	24.809	0.0037037	0	0	5.7	9100600	0	0	9100600	0	0	910060	1	alr4712	Alr4712 protein
Q8YNL0	Q8YNL0	tr|Q8YNL0|Q8YNL0_NOSS1 All4555 protein OS=Nostoc sp. (strain PCC 7120 / SAG 25.82 / UTEX 2576) OX=103690 GN=all4555 PE=4 SV=1	1	0	0	1	39.321	0	0	0	5.4	10164000	0	0	10164000	0	0	1129400	1	all4555	All4555 protein
P80562	P80562	sp|P80562|IPYR_NOSS1 Inorganic pyrophosphatase OS=Nostoc sp. (strain PCC 7120 / SAG 25.82 / UTEX 2576) OX=103690 GN=ppa PE=1 SV=1	1	0	0	1	18.96	0.0037129	0	0	5.3	4782700	0	0	4782700	0	0	531410	1	ppa all3570	Inorganic pyrophosphatase (EC 3.6.1.1) (Pyrophosphate phospho-hydrolase) (PPase)
Q8YQ85	Q8YQ85	tr|Q8YQ85|Q8YQ85_NOSS1 Cobalt transport ATP-binding protein OS=Nostoc sp. (strain PCC 7120 / SAG 25.82 / UTEX 2576) OX=103690 GN=cbiO PE=4 SV=1	1	0	0	1	22.714	0.0076754	0	0	5.3	2348900	0	0	2348900	0	0	260990	1	cbiO	Cobalt transport ATP-binding protein
Q8YUY3	Q8YUY3	tr|Q8YUY3|Q8YUY3_NOSS1 All2198 protein OS=Nostoc sp. (strain PCC 7120 / SAG 25.82 / UTEX 2576) OX=103690 GN=all2198 PE=4 SV=1	1	0	0	1	25.067	0.0056689	0	0	5.3	1761200	0	0	1761200	0	0	195690	0	all2198	All2198 protein
Q8YKD8;Q8YKA2	Q8YKD8;Q8YKA2	tr|Q8YKD8|Q8YKD8_NOSS1 All7360 protein OS=Nostoc sp. (strain PCC 7120 / SAG 25.82 / UTEX 2576) OX=103690 GN=all7360 PE=4 SV=1;tr|Q8YKA2|Q8YKA2_NOSS1 Alr8014 protein OS=Nostoc sp. (strain PCC 7120 / SAG 25.82 / UTEX 2576) OX=103690 GN=alr8014 PE=4 SV=1	2	0	0	1	14.913	0.0094241	0	0	5.2	5980100	0	0	5980100	0	0	1196000	1	all7360	All7360 protein
Q9KIV7;Q8YPM1	Q9KIV7;Q8YPM1	tr|Q9KIV7|Q9KIV7_NOSS1 Uncharacterized protein (Fragment) OS=Nostoc sp. (strain PCC 7120 / SAG 25.82 / UTEX 2576) OX=103690 PE=4 SV=1;tr|Q8YPM1|Q8YPM1_NOSS1 Alr4172 protein OS=Nostoc sp. (strain PCC 7120 / SAG 25.82 / UTEX 2576) OX=103690 GN=alr4172 PE=4 S	2	0	0	1	18.514	0.0075107	0	0	5.2	5266500	0	0	5266500	0	0	752350	1		Uncharacterized protein (Fragment)
Q8YSM6	Q8YSM6	tr|Q8YSM6|Q8YSM6_NOSS1 Alr3058 protein OS=Nostoc sp. (strain PCC 7120 / SAG 25.82 / UTEX 2576) OX=103690 GN=alr3058 PE=4 SV=1	1	0	0	2	44.507	0	0	0	5.1	5385700	0	0	5385700	0	0	234160	1	alr3058	Alr3058 protein
Q8YZE3	Q8YZE3	tr|Q8YZE3|Q8YZE3_NOSS1 Fructokinase OS=Nostoc sp. (strain PCC 7120 / SAG 25.82 / UTEX 2576) OX=103690 GN=alr0517 PE=4 SV=1	1	0	0	1	35.176	0.0037927	0	0	4.3	9310500	0	0	9310500	0	0	665040	1	alr0517	Fructokinase
Q8YS83	Q8YS83	tr|Q8YS83|Q8YS83_NOSS1 All3208 protein OS=Nostoc sp. (strain PCC 7120 / SAG 25.82 / UTEX 2576) OX=103690 GN=all3208 PE=4 SV=1	1	0	0	2	43.519	0	0	0	4.3	8377800	0	0	8377800	0	0	492810	2	all3208	All3208 protein
Q8YPR9	Q8YPR9	tr|Q8YPR9|Q8YPR9_NOSS1 Phosphoribulokinase OS=Nostoc sp. (strain PCC 7120 / SAG 25.82 / UTEX 2576) OX=103690 GN=prk PE=4 SV=1	1	0	0	1	38.454	0.0035928	0	0	3.9	10365000	0	0	10365000	0	0	690980	1	prk	Phosphoribulokinase (EC 2.7.1.19)
Q8YVC2	Q8YVC2	tr|Q8YVC2|Q8YVC2_NOSS1 All2056 protein OS=Nostoc sp. (strain PCC 7120 / SAG 25.82 / UTEX 2576) OX=103690 GN=all2056 PE=4 SV=1	1	0	0	1	35.213	0.0057604	0	0	3.8	3350100	0	0	3350100	0	0	279180	0	all2056	All2056 protein
Q8YSM5	Q8YSM5	tr|Q8YSM5|Q8YSM5_NOSS1 Alr3059 protein OS=Nostoc sp. (strain PCC 7120 / SAG 25.82 / UTEX 2576) OX=103690 GN=alr3059 PE=4 SV=1	1	0	0	2	79.744	0	0	0	3.7	8738200	0	0	8738200	0	0	218450	2	alr3059	Alr3059 protein
Q8Z0H9	Q8Z0H9	tr|Q8Z0H9|Q8Z0H9_NOSS1 Two-component sensor histidine kinase OS=Nostoc sp. (strain PCC 7120 / SAG 25.82 / UTEX 2576) OX=103690 GN=alr0117 PE=4 SV=1	1	0	0	1	34.179	0.0036496	0	0	3.6	6077200	0	0	6077200	0	0	379820	1	alr0117	Two-component sensor histidine kinase
Q8YT21	Q8YT21	tr|Q8YT21|Q8YT21_NOSS1 Molybdopterin biosynthesis protein OS=Nostoc sp. (strain PCC 7120 / SAG 25.82 / UTEX 2576) OX=103690 GN=moeB PE=4 SV=1	1	0	0	1	42.653	0.0037641	0	0	3.6	4600100	0	0	4600100	0	0	200010	1	moeB	Molybdopterin biosynthesis protein
Q8YYT6	Q8YYT6	tr|Q8YYT6|Q8YYT6_NOSS1 Alr0760 protein OS=Nostoc sp. (strain PCC 7120 / SAG 25.82 / UTEX 2576) OX=103690 GN=alr0760 PE=4 SV=1	1	0	0	1	50.777	0.0038412	0	0	3.2	11351000	0	0	11351000	0	0	436590	0	alr0760	Alr0760 protein
Q8YN25	Q8YN25	tr|Q8YN25|Q8YN25_NOSS1 Dihydrolipoyl dehydrogenase OS=Nostoc sp. (strain PCC 7120 / SAG 25.82 / UTEX 2576) OX=103690 GN=alr4745 PE=3 SV=1	1	0	0	1	50.45	0.0057078	0	0	3.2	6291700	0	0	6291700	0	0	314590	1	alr4745	Dihydrolipoyl dehydrogenase (EC 1.8.1.4)
Q8Z0P8	Q8Z0P8	tr|Q8Z0P8|Q8Z0P8_NOSS1 All0042 protein OS=Nostoc sp. (strain PCC 7120 / SAG 25.82 / UTEX 2576) OX=103690 GN=all0042 PE=4 SV=1	1	0	0	1	35.115	0.003736	0	0	3.2	2219100	0	0	2219100	0	0	158510	1	all0042	All0042 protein
Q8YPD0	Q8YPD0	tr|Q8YPD0|Q8YPD0_NOSS1 Alr4268 protein OS=Nostoc sp. (strain PCC 7120 / SAG 25.82 / UTEX 2576) OX=103690 GN=alr4268 PE=4 SV=1	1	0	0	1	36.191	0.0055804	0	0	3.1	8345800	0	0	8345800	0	0	439250	1	alr4268	Alr4268 protein
Q8YUI8	Q8YUI8	tr|Q8YUI8|Q8YUI8_NOSS1 Phosphonate ABC transport phosphonate binding component OS=Nostoc sp. (strain PCC 7120 / SAG 25.82 / UTEX 2576) OX=103690 GN=all2358 PE=4 SV=1	1	0	0	1	35.163	0.0075676	0	0	3.1	4296500	0	0	4296500	0	0	214820	1	all2358	Phosphonate ABC transport phosphonate binding component
Q8YWV2	Q8YWV2	tr|Q8YWV2|Q8YWV2_NOSS1 Alr1492 protein OS=Nostoc sp. (strain PCC 7120 / SAG 25.82 / UTEX 2576) OX=103690 GN=alr1492 PE=4 SV=1	1	0	0	1	54.258	0	0	0	3.1	3862200	0	0	3862200	0	0	137930	1	alr1492	Alr1492 protein
Q8YSQ7	Q8YSQ7	tr|Q8YSQ7|Q8YSQ7_NOSS1 Alr3027 protein OS=Nostoc sp. (strain PCC 7120 / SAG 25.82 / UTEX 2576) OX=103690 GN=alr3027 PE=4 SV=1	1	0	0	1	46.825	0.0057339	0	0	2.5	1507200	0	0	1507200	0	0	215320	1	alr3027	Alr3027 protein
Q8YNT0	Q8YNT0	tr|Q8YNT0|Q8YNT0_NOSS1 All4481 protein OS=Nostoc sp. (strain PCC 7120 / SAG 25.82 / UTEX 2576) OX=103690 GN=all4481 PE=1 SV=1	1	0	0	1	40.306	0.0076923	0	0	2.5	3478700	0	0	3478700	0	0	204630	1	all4481	All4481 protein
Q8YUG3	Q8YUG3	tr|Q8YUG3|Q8YUG3_NOSS1 All2384 protein OS=Nostoc sp. (strain PCC 7120 / SAG 25.82 / UTEX 2576) OX=103690 GN=all2384 PE=4 SV=1	1	0	0	1	61.609	0.0047004	0	0	2.4	5429000	0	0	5429000	0	0	217160	1	all2384	All2384 protein
Q8YRI3	Q8YRI3	tr|Q8YRI3|Q8YRI3_NOSS1 Glutamine--fructose-6-phosphate aminotransferase [isomerizing] OS=Nostoc sp. (strain PCC 7120 / SAG 25.82 / UTEX 2576) OX=103690 GN=nodM PE=4 SV=1	1	0	0	1	59.495	0.0056117	0	0	2.4	2953600	0	0	2953600	0	0	123070	1	nodM	Glutamine--fructose-6-phosphate aminotransferase [isomerizing] (EC 2.6.1.16)
Q05070	Q05070	sp|Q05070|Y4393_NOSS1 Uncharacterized protein alr4393 OS=Nostoc sp. (strain PCC 7120 / SAG 25.82 / UTEX 2576) OX=103690 GN=alr4393 PE=3 SV=2	1	0	0	1	56.375	0.005618	0	0	2.4	2425800	0	0	2425800	0	0	86636	1	alr4393	Uncharacterized protein alr4393
Q8YQG9	Q8YQG9	tr|Q8YQG9|Q8YQG9_NOSS1 GTPase HflX OS=Nostoc sp. (strain PCC 7120 / SAG 25.82 / UTEX 2576) OX=103690 GN=hflX PE=3 SV=1	1	0	0	1	57.933	0.0057013	0	0	2.3	12581000	0	0	12581000	0	0	483880	1	hflX all3862	GTPase HflX (GTP-binding protein HflX)
Q8YK21	Q8YK21	tr|Q8YK21|Q8YK21_NOSS1 All8508 protein OS=Nostoc sp. (strain PCC 7120 / SAG 25.82 / UTEX 2576) OX=103690 GN=all8508 PE=4 SV=1	1	0	0	1	48.771	0.0055741	0	0	2.1	9072800	0	0	9072800	0	0	432040	1	all8508	All8508 protein
Q8Z0G6	Q8Z0G6	tr|Q8Z0G6|Q8Z0G6_NOSS1 Alr0130 protein OS=Nostoc sp. (strain PCC 7120 / SAG 25.82 / UTEX 2576) OX=103690 GN=alr0130 PE=4 SV=1	1	0	0	1	39.656	0.0057803	0	0	2	10337000	0	0	10337000	0	0	544040	1	alr0130	Alr0130 protein
Q8YYP9	Q8YYP9	sp|Q8YYP9|AROC_NOSS1 Chorismate synthase OS=Nostoc sp. (strain PCC 7120 / SAG 25.82 / UTEX 2576) OX=103690 GN=aroC PE=3 SV=1	1	0	0	1	39.338	0.0095137	0	0	1.9	35198000	0	0	35198000	0	0	1852500	1	aroC all0797	Chorismate synthase (CS) (EC 4.2.3.5) (5-enolpyruvylshikimate-3-phosphate phospholyase)
Q8YPL6	Q8YPL6	tr|Q8YPL6|Q8YPL6_NOSS1 Alr4178 protein OS=Nostoc sp. (strain PCC 7120 / SAG 25.82 / UTEX 2576) OX=103690 GN=alr4178 PE=4 SV=1	1	0	1	1	42.73	0.0035672	0	5	5	3050100	0	0	3050100	0	0	152500	2	alr4178	Alr4178 protein
Q8YYJ5	Q8YYJ5	tr|Q8YYJ5|Q8YYJ5_NOSS1 Two-component sensor histidine kinase OS=Nostoc sp. (strain PCC 7120 / SAG 25.82 / UTEX 2576) OX=103690 GN=all0853 PE=4 SV=1	1	0	0	1	75.637	0.0077519	0	0	1.9	6242500	0	0	6242500	0	0	168720	0	all0853	Two-component sensor histidine kinase
Q8YP57	Q8YP57	tr|Q8YP57|Q8YP57_NOSS1 All4343 protein OS=Nostoc sp. (strain PCC 7120 / SAG 25.82 / UTEX 2576) OX=103690 GN=all4343 PE=4 SV=1	1	0	0	1	71.792	0.0056625	0	0	1.7	2373100	0	0	2373100	0	0	55187	1	all4343	All4343 protein
Q8YUK6	Q8YUK6	tr|Q8YUK6|Q8YUK6_NOSS1 Alr2338 protein OS=Nostoc sp. (strain PCC 7120 / SAG 25.82 / UTEX 2576) OX=103690 GN=alr2338 PE=4 SV=1	1	0	0	1	81.388	0.0057143	0	0	1.6	2619700	0	0	2619700	0	0	81864	0	alr2338	Alr2338 protein SepJ
Q8Z079;Q8YSB9	Q8Z079;Q8YSB9	tr|Q8Z079|Q8Z079_NOSS1 All0219 protein OS=Nostoc sp. (strain PCC 7120 / SAG 25.82 / UTEX 2576) OX=103690 GN=all0219 PE=4 SV=1;tr|Q8YSB9|Q8YSB9_NOSS1 Alr3170 protein OS=Nostoc sp. (strain PCC 7120 / SAG 25.82 / UTEX 2576) OX=103690 GN=alr3170 PE=4 SV=1	2	0	0	1	65.852	0.0074389	0	0	1.5	3482900	0	0	3482900	0	0	129000	1	all0219	All0219 protein
Q8YU54	Q8YU54	tr|Q8YU54|Q8YU54_NOSS1 Serine/threonine kinase OS=Nostoc sp. (strain PCC 7120 / SAG 25.82 / UTEX 2576) OX=103690 GN=alr2502 PE=4 SV=1	1	0	0	1	75.248	0.0076004	0	0	1.5	4130000	0	0	4130000	0	0	105900	1	alr2502	Non-specific serine/threonine protein kinase (EC 2.7.11.1)
Q8YVD4	Q8YVD4	tr|Q8YVD4|Q8YVD4_NOSS1 Alr2044 protein OS=Nostoc sp. (strain PCC 7120 / SAG 25.82 / UTEX 2576) OX=103690 GN=alr2044 PE=4 SV=1	1	0	0	1	115.96	0.0075269	0	0	1.3	8917600	0	0	8917600	0	0	178350	1	alr2044	Alr2044 protein
Q8YPL5	Q8YPL5	tr|Q8YPL5|Q8YPL5_NOSS1 All4179 protein OS=Nostoc sp. (strain PCC 7120 / SAG 25.82 / UTEX 2576) OX=103690 GN=all4179 PE=4 SV=1	1	0	0	1	70.392	0.007535	0	0	1.3	5209700	0	0	5209700	0	0	153230	1	all4179	All4179 protein
Q8YW30	Q8YW30	tr|Q8YW30|Q8YW30_NOSS1 Phosphorylase kinase alpha subunit OS=Nostoc sp. (strain PCC 7120 / SAG 25.82 / UTEX 2576) OX=103690 GN=alr1786 PE=4 SV=1	1	0	0	1	122.49	0.0036991	0	0	1.2	4026100	0	0	4026100	0	0	67101	1	alr1786	Phosphorylase kinase alpha subunit
