# Supplementary material for: SepN is a septal junction component required for gated cell–cell communication in the filamentous cyanobacterium Nostoc
Source: Nat Commun. 2022 Dec 5;13:7486. doi: 10.1038/s41467-022-34946-7 (PMC9722847; doi:10.1038/s41467-022-34946-7)
Supplement: Supplementary file 9 — Source Data [file 41467_2022_34946_MOESM9_ESM.xlsx]

## Sheet: Figure 2c
Project Z: sum (of all pixels at specific xy position through stack); 20 slices		sepN-sfgfp																	Project Z: sum (of all pixels at specific xy position through stack); 20 slices	ΔfraD																				ΔfraD, sepN-sfgfp
													background from cytoplasm of cells													184.068	355.873	41915.3					background from cytoplasm of cells						Project Z: sum (of all pixels at specific xy position through stack); 20 slices
		5122.44	12565.6	1.48e+06			437.601	1112.54	131037						4680.64	11303.6	1.33136e+06				4379.44	6888.76	811368			background substraction								4132.78	6679.52	786723										191.456	294.098	34639.3
		mean	IntDen	RawIntDen			background substraction				(F-Fbg)/Fbg				mean	IntDen	RawIntDen				mean	IntDen	RawIntDen			mean	IntDen	RawIntDen		(F-Fbg)/Fbg				mean	IntDen	RawIntDen					4437.29	6979.07	822004			background substraction
	1	5129.75	12848.2	1513277			mean	IntDen	RawIntDen		0.0737612		s9	1	4396.9	14111.1	1662030	4777.37		1	4003.64	7308.31	860783			-1.42159	628.789	74059.6		-0.000354948			1	3517.63	4330.53	510056	4005.06				mean	IntDen	RawIntDen			mean	IntDen	RawIntDen
	2	4681.51	11367.8	1338913			352.384	1544.55	181919		-0.0200642			2	4477.22	10871.7	1280484			2	4127.28	6307.53	742910			122.214	-371.989	-43813.4		0.0305149			2	3913.22	5980.4	704380				1	4573.12	9862.11	1161573			334.82	3386.38	398852
	3	5065.73	12300.7	1448799			-95.8542	64.1454	7555.37		0.0603601			3	4655.44	11304.5	1331457			3	4228.98	4595.89	541310			223.921	-2083.63	-245413		0.0559095			3	4116.1	4473.21	526861				2	4456.86	11011.5	1296945			218.553	4535.73	534224
	4	5208.65	13045.8	1536551			288.363	997.111	117441		0.0902755			4	4668.38	11692.6	1377171			4	4261.77	5355.19	630742			256.707	-1324.33	-155981		0.0640956			4	4050.82	5090.12	599521				3	4265.35	12385.2	1458751			27.0516	5909.52	696030
	5	5238.68	14766.7	1739241			431.279	1742.15	205193		0.0965614			5	4863.47	13709	1614671			5	4395.63	5299.48	624180			390.57	-1380.04	-162543		0.0975191			5	4210.83	6006.2	707419				4	4359.58	12658.9	1490978			121.283	6183.13	728257
	6	5318.16	12191.3	1435904			461.31	3463.05	407883		0.113199			6	5131.14	11762.5	1385408			6	4323.53	6974.53	821470			318.463	295.01	34746.6		0.079515			6	4085.09	6589.9	776168				5	4263.05	8831.48	1040184			24.747	2355.75	277463
	7	5376.76	11366.9	1338813			540.795	887.628	104546		0.125465			7	4782	10109.6	1190718			7	4415.62	6110.86	719746			410.556	-568.658	-66977.4		0.102509			7	4110.87	5689.12	670072				6	4309.66	9623.26	1133441			71.3594	3147.53	370720
	8	4972.76	15241.5	1795168			599.391	63.2963	7455.37		0.0409004			8	4865.8	14913.7	1756553			8	4349.91	6389.24	752534			344.844	-290.278	-34189.4		0.086102			8	4180.83	6140.9	723284				7	4148.95	9264.41	1091175			-89.3478	2788.68	328454
	9	5442.41	13030.6	1534759			195.396	3937.89	463810		0.139206			9	4867.78	11654.7	1372713			9	4511.9	6435.64	757999			506.835	-243.879	-28724.4		0.126549			9	4216.07	6013.68	708300				8	4328.64	9518.65	1121119			90.3426	3042.92	358398
	10	5593.72	17144.8	2019334			665.04	1726.94	203401		0.17088			10	5336.39	16356	1926437			10	4005.55	5713.41	672933			0.490111	-966.115	-113790		0.000122373			10	3781.98	5394.51	635373				9	4270.39	6816.3	802833			32.0861	340.569	40112.3
	11	5254.84	16106.1	1896997			816.355	5841.13	687976		0.0999444			11	4869.48	14925	1757884			11	3945.22	5292.38	623344			-59.8483	-1387.14	-163379		-0.0149432			11	3763.51	5048.63	594635				10	4451.8	7105.86	836938			213.496	630.131	74217.3
	12	5033.95	15429.1	1817257			477.471	4802.45	565639		0.0537084			12	4869.57	14925.2	1757913			12	4005.95	5373.85	632940			0.885911	-1305.67	-153783		0.000221198			12	3729.29	5002.73	589228				11	4289.51	6846.81	806427			51.2031	371.083	43706.3
	13	5179.67	16491.4	1942375			256.585	4125.43	485899		0.0842092			13	4817.64	15338.7	1806615			13	4433.33	7114.02	837899			428.265	434.497	51175.6		0.106931			13	4149.49	6658.56	784254				12	4435.65	7080.09	833902			197.347	604.354	71181.3
	14	4857.65	15466.1	1821617			402.299	5187.72	611017		0.0168036			14	4860.91	15476.5	1822840			14	4461.77	6667.2	785272			456.709	-12.3225	-1451.35		0.114033			14	4226.46	6315.57	743857				13	4317.85	6892.06	811756			79.5489	416.328	49035.3
	15	5070.92	15671.5	1845815			80.2771	4162.45	490259		0.0614464			15	4984.74	15405.2	1814445			15	4302.48	6429.16	757236			297.414	-250.357	-29487.4		0.0742594			15	4206.13	6285.19	740279				14	4260.99	6801.31	801067			22.6925	325.575	38346.3
	16	5284.48	17273.7	2034526			293.552	4367.9	514457		0.106149			16	5022.9	16418.7	1933815			16	4285.1	6403.19	754177			280.033	-276.328	-32546.4		0.0699198			16	4233.77	6326.49	745143				15	4542.01	5977.27	704011			303.704	-498.46	-58709.7
	17	5439.52	15748.5	1854878			507.115	5970.11	703168		0.138603			17	5006.95	14496.1	1707371			17	4327.94	7128.63	839620			322.875	449.109	52896.6		0.0806166			17	4065.92	6697.06	788789				16	4528.39	6843.64	806053			290.085	367.908	43332.3
	18	5363.1	15481.7	1823453			662.157	4444.84	523520		0.122605			18	4939.11	14257.7	1679296			18	4502.35	7415.91	873456			497.287	736.387	86732.6		0.124165			18	4152.39	6839.48	805563				17	4596.24	6946.18	818131			357.939	470.454	55410.3
	19	5275.7	15229.4	1793737			585.729	4178.04	492095		0.10431			19	5038.61	14545	1713127			19	4293.23	7071.46	832887			288.169	391.943	46163.6		0.071951			19	4173.64	6874.48	809686				18	4694.94	7095.34	835699			456.636	619.612	72978.3
	20	5198.4	13858.7	1632298			498.329	3925.74	462379		0.0881308			20	4955.09	13210	1555898			20	4517.33	6673.52	786016			512.27	-6.00567	-707.354		0.127906			20	4214.69	6226.42	733356				19	4576.91	6916.97	814690			338.608	441.239	51969.3
	21	5221.75	13965.3	1644850			421.033	2555.07	300940		0.0930173			21	4970.85	13294.3	1565817			21	4247.95	7285.41	858086			242.887	605.891	71362.6		0.060645			21	4020.42	6895.19	812125				20	4624.65	6989.12	823188			386.349	513.389	60467.3
	22	5179.48	14292	1683332			444.378	2661.64	313492		0.0841708			22	4791.54	13221.5	1557252			22	4401.87	5830.22	686692			396.808	-849.297	-100031		0.0990767			22	4193.22	5553.87	654143				21	4680.84	7074.03	833189			442.535	598.301	70468.3
	23	5322.97	14687.9	1729966			402.115	2988.37	351974		0.114206			23	4727.5	13044.8	1536437			23	4208.76	5574.45	656567			203.699	-1105.07	-130156		0.0508604			23	3977.49	5268.13	620488				22	4686.71	7321.65	862354			448.404	845.921	99633.3
	24	5042.73	15755.6	1855723			545.604	3384.3	398608		0.0555447			24	4496.22	14048.1	1654609			24	4294.86	5688.49	669998			289.796	-991.034	-116725		0.0723573			24	4105.83	5438.12	640509				23	4568.84	7137.51	840666			330.535	661.783	77945.3
	25	4986.25	15198.2	1790064			265.357	4452.02	524365		0.0437233			25	4491.31	13689.6	1612381			25	4158.98	6885.65	811001			153.916	206.125	24277.6		0.0384304			25	4054.84	6713.23	790693				24	4574.76	7146.76	841755			336.453	671.029	79034.3
	26	4895.36	15669.3	1845549			208.883	3894.55	458706		0.0246971			26	4530.55	14501.6	1708019			26	4389.34	5440.95	640843			384.272	-1238.57	-145880		0.0959466			26	4013.64	4975.25	585992				25	4487.42	7010.32	825685			249.116	534.59	62964.3
	27	4832.15	15467	1821721			117.987	4365.64	514191		0.0114672			27	4619.08	14784.9	1741392			27	4161.81	4840.9	570168			156.747	-1838.62	-216555		0.0391371			27	3974.92	4623.51	544564				26	4243.65	6629.5	780832			5.34997	153.774	18111.3
	28	5042.62	16782.9	1976709			54.783	4163.33	490363		0.0555236			28	4640.55	15444.7	1819097			28	4204.79	5140.8	605490			199.728	-1538.73	-181233		0.0498689			28	4097.89	5010.1	590096				27	4085.74	6382.81	751776			-152.563	-92.9207	-10944.7
	29	4891.46	16279.7	1917451			265.257	5479.23	645351		0.023881			29	4690.64	15611.4	1838729			29	4187.28	6114.83	720213			182.221	-564.693	-66510.4		0.0454978			29	4021.97	5873.41	691779				28	4325.85	6757.92	795957			87.5511	282.19	33236.3
	30	4864.55	16190.2	1906903			114.088	4976.11	586093		0.0182486			30	4674.73	13256.4	1561359			30	4233.4	6182.16	728144			228.332	-497.357	-58579.4		0.0570108			30	4042.74	5903.74	695351				29	4323.17	6753.73	795463			84.8663	277.995	32742.3
	31	4959.66	16506.7	1944188			87.1803	4886.55	575545		0.0381581			31	4683.14	15586.4	1835790			31	4103.38	5992.3	705781			98.3144	-687.225	-80942.4		0.0245475			31	3888.16	5678	668763				30	4120.79	6437.57	758226			-117.509	-38.1582	-4494.65
	32	5312.27	16282.1	1917729			182.295	5203.11	612830		0.111966			32	5032.56	15424.8	1816755			32	4447.65	4191.57	493689			442.585	-2487.95	-293034		0.110506			32	4176.22	3935.77	463560				31	4153.06	5641.72	664489			-85.246	-834.014	-98231.7
	33	5185.93	15894.9	1872120			534.901	4978.47	586371		0.0855199			33	4929.1	10839	1276638			33	4146.06	4892.99	576303			141.001	-1786.53	-210420		0.0352057			33	3951.33	4663.17	549235				32	4317.71	5865.39	690834			79.4103	-610.337	-71886.7
	34	5215.7	15986.1	1882867			408.56	4591.23	540762		0.0917513			34	4757.17	14580.7	1717340			34	4257.87	5024.94	591844			252.807	-1654.59	-194879		0.0631218			34	4150.22	4897.89	576880				33	4433.44	6737.78	793585			195.134	262.051	30864.3
	35	4890.96	13786.5	1623799			438.33	4682.48	551509		0.0237772			35	4847.4	13663.8	1609338			35	4401.1	5193.97	611753			396.037	-1485.55	-174970		0.0988841			35	4147.53	4894.72	576507				34	4523.79	6529.43	769045			285.492	53.6985	6324.35
	36	4736.52	8967.82	1056243			113.593	2482.91	292441		-0.00855125			36	4451.83	8428.81	992757			36	4530.21	6115.59	720303			525.144	-563.929	-66420.4		0.13112			36	4253.04	5741.42	676233				35	4509.96	6854.07	807282			271.653	378.342	44561.3
	37	5156.94	14536.3	1712103			-40.8525	-2335.81	-275115		0.0794514			37	4741.8	13366.1	1574276			37	4410.59	5954.12	701284			405.528	-725.406	-85439.4		0.101254			37	4109.69	5547.91	653440				36	4617.78	7017.94	826582			379.474	542.205	63861.3
	38	5155.46	14532.1	1711612			379.569	3232.64	380745		0.0791418			38	4924.13	13880	1634811			38	4323.87	5837.04	687495			318.804	-842.479	-99228.4		0.0796003			38	4107.26	5544.63	653054				37	4319.77	6895.12	812116			81.4638	419.385	49395.3
	39	5040.24	12624	1486871			378.09	3228.47	380254		0.0550245			39	4916.98	12315.3	1450508			39	4211.38	4755.54	560114			206.32	-1923.98	-226609		0.0515148			39	4225.15	4771.08	561945				38	4377.27	6986.9	822927			138.969	511.173	60206.3
	40	5398.57	16134.1	1900295			262.873	1320.35	155513		0.130029			40	5230.65	15632.2	1841188			40	4345.71	4907.22	577979			340.643	-1772.3	-208744		0.0850532			40	4133.85	5089.16	599408				39	4483.96	7195.26	847468			245.655	719.534	84747.3
	41	5218.97	15597.3	1837078			621.197	4830.45	568937		0.0924365			41	5047.13	15083.8	1776590			41	4236.74	4460.43	525356			231.678	-2219.09	-261367		0.0578464			41	4086.09	4301.83	506675				40	4660.33	7478.28	880802			422.026	1002.55	118081
	42	5102.65	15249.7	1796132			441.603	4293.72	505720		0.0680876			42	4869.04	14551.6	1713903			42	4302.53	4566.22	537816			297.465	-2113.3	-248907		0.0742721			42	3991.06	4235.67	498883				41	4569.79	7332.99	863690			331.486	857.264	100969
	43	5252.75	15519.9	1827958			325.28	3946.07	464774		0.0995077			43	4972	14690.4	1730255			43	4214.83	4473.15	526854			209.769	-2206.37	-259869		0.0523758			43	4004.72	4250.16	500590				42	4433.22	7113.84	837878			194.915	638.112	75157.3
	44	5423.96	13861.4	1632611			475.385	4216.29	496600		0.135344			44	5252.72	13423.7	1581068			44	4304.82	4495.56	529493			299.758	-2183.96	-257230		0.0748447			44	3956.94	4132.27	486704				43	4396.35	6569.44	773757			158.044	93.7048	11036.3
	45	5432.75	13883.8	1635257			646.589	2557.73	301253		0.137184			45	5013.26	12811.8	1508991			45	4179.82	4365.02	514118			174.758	-2314.5	-272605		0.0436342			45	4045.8	4225.06	497634				44	4409.54	6364.51	749621			171.233	-111.217	-13099.7
	46	5146.18	13151.5	1549000			655.379	2580.2	303899		0.0771997			46	5106.17	13049.2	1536958			46	4318.72	4510.07	531202			313.652	-2169.45	-255521		0.0783138			46	4055	4234.67	498765				45	4447.39	6154.84	724925			209.09	-320.894	-37795.7
	47	4914.29	12558.9	1479200			368.811	1847.85	217642		0.0286596			47	5000.8	12780	1505242			47	4112.51	7507.03	884189			107.444	827.513	97465.6		0.0268269			47	3914.9	7146.32	841703				46	4312.03	7212.25	849469			73.7232	736.523	86748.3
	48	4950.88	12946.6	1524872			136.918	1255.22	147842		0.0363202			48	4738.31	12390.8	1459401			48	4003.64	7308.31	860783			-1.42159	628.789	74059.6		-0.000354948			48	3928.16	7170.53	844555				47	4452.82	7447.75	877206			214.52	972.019	114485
	49	4955.14	13757.1	1620330			173.515	1642.99	193514		0.0372107			49	4833.24	10546.2	1242142			49	4065.33	6661.56	784608			60.2629	-17.96	-2115.35		0.0150467			49	3835.66	6285.23	740283				48	4542.7	6286.73	740460			304.397	-188.997	-22260.7
	50	5252.76	15519.9	1827961			177.769	2453.46	288972		0.0995095			50	4972.11	12368.9	1456829			50	3917.97	6420.1	756168			-87.0946	-259.424	-30555.4		-0.0217461			50	3719.06	6094.15	717778				49	4516.34	6250.25	736163			278.035	-225.48	-26557.7
	51	5038.2	12405	1461077			475.393	4216.31	496603		0.0545967			51	4945.75	12177.4	1434267			51	4040.63	6621.1	779842			35.5686	-58.4248	-6881.35		0.00888091			51	3733.12	6117.21	720493				50	4420.21	6117.22	720494			181.906	-358.514	-42226.7
	52	5131.88	12635.7	1488246			260.828	1101.35	129719		0.0742071			52	4742.14	11676.1	1375222			52	3761.01	6162.9	725875			-244.053	-516.621	-60848.4		-0.0609361			52	3718.66	6093.5	717701				51	4491.12	6215.36	732053			252.82	-260.375	-30667.7
	53	5232.76	12884	1517500			354.515	1332.03	156888		0.0953224			53	4974.62	12248.4	1442639			53	3879.63	6357.28	748769			-125.431	-322.244	-37954.4		-0.0313182			53	3747.54	6140.83	723276				52	4300.46	6791.28	799886			62.1602	315.548	37165.3
	54	5009.65	15737.4	1853571			455.39	1580.4	186142		0.0486216			54	4889.79	15360.9	1809224			54	3823.28	6264.94	737893			-181.784	-414.585	-48830.4		-0.0453885			54	3749.04	6143.28	723564				53	4465.81	7052.39	830640			227.504	576.659	67919.3
	55	5072.61	18433.1	2171075			232.283	4433.75	522213		0.0617991			55	4955.9	17966.9	2116168			55	3764.01	4633.85	545781			-241.057	-2045.67	-240942		-0.060188			55	3536.03	4353.19	512725				54	4405.09	6956.5	819346			166.784	480.77	56625.3
	56	5175	13356.9	1573199			295.237	7129.45	839717		0.0832317			56	4725.56	12196.9	1436569			56	3564.84	4388.66	516902			-440.222	-2290.87	-269821		-0.109916			56	3517.63	4330.53	510056				55	4576.45	7227.11	851219			338.144	751.381	88498.3
	57	6112.48	12662.8	1491445			397.629	2053.3	241841		0.279466			57	4807.68	9959.75	1173074		s7	1	4473.61	7406.54	872353			264.416	727.022	85629.6		0.0628188		s7	1	3655.61	6021.22	709188	4209.19			56	4606.9	6923.18	815421			368.596	447.445	52700.3
	58	5249.53	18719.4	2204802			1335.11	1359.19	160087		0.0988327			58	5088.37	18144.7	2137114			2	4579.44	9525.81	1121963			370.252	2846.29	335240		0.0879628			2	4251.73	8844.13	1041674				57	4518.53	7250.75	854003			280.232	775.018	91282.3
	59	6198.15	20733.9	2442073			472.16	7415.8	873444		0.297399			59	4936.49	16513.5	1944979			3	4511.69	9499.8	1118900			302.505	2820.28	332177		0.0718677			3	4410.35	9286.42	1093768				58	4451.5	7143.19	841334			213.2	667.454	78613.3
	60	5392.36	15245.7	1795657			1420.79	9430.31	1.11072e+06		0.128731			60	4876.97	13788.5	1624030			4	4699.32	10892.3	1282915			490.133	4212.82	496192		0.116444			4	4605.87	10675.7	1257403				59	4513.51	7242.68	853053			275.206	766.952	90332.3
	61	5233.14	14795.5	1742635			614.995	3942.04	464299		0.0954019			61	4984.1	14091.4	1659705			5	4405	10210.2	1202566			195.815	3530.63	415843		0.0465208			5	4333.66	10044.8	1183089				60	4394.07	7051.02	830479			155.767	575.292	67758.3
	62	5632.96	15925.9	1875776			455.77	3491.87	411277		0.179093			62	4961.4	14027.2	1652147			6	4549.59	10545.3	1242037			340.397	3865.75	455314		0.08087			6	4421.22	10247.7	1206993				61	4251.77	6822.68	803585			13.4703	346.954	40864.3
	63	5354.4	14274.6	1681281			855.593	4622.27	544418		0.120784			63	5053.66	13472.8	1586848			7	4073.86	6122.13	721073			-135.33	-557.392	-65650.4		-0.0321511			7	4106.35	5090.17	599527				62	4604.99	5434.6	640094			366.691	-1041.14	-122627
	64	5313.89	13580.1	1599481			577.03	2970.95	349923		0.112305			64	4956.3	12666.2	1491845			8	4159.48	6886.48	811099			-49.7068	206.957	24375.6		-0.0118091			8	4170.18	6904.19	813185				63	4496.85	6834.15	804936			258.547	358.424	42215.3
	65	5457.03	14131.2	1664393			536.522	2276.45	268123		0.142266			65	4845.65	12548	1477922			9	4290.67	9835.86	1158481			81.4815	3156.34	371758		0.019358			9	4064.2	9316.69	1097333				64	4538.41	6897.32	812376			300.111	421.592	49655.3
	66	4844.37	16945.6	1995880			679.658	2827.57	333035		0.0140246			66	4915.82	17195.6	2025318			10	4294.8	7183.44	846076			85.6131	503.922	59352.6		0.0203396			10	4129.1	6906.29	813432				65	4569.67	8147.55	959630			331.364	1671.82	196909
	67	4679.06	15731.7	1852908			67.0007	5641.99	664522		-0.0205778			67	4687.3	15759.5	1856171			11	4385.04	7334.37	863852			175.847	654.846	77128.6		0.0417768			11	4111.6	6877.03	809986				66	4587.14	6036.67	711007			348.84	-439.062	-51713.7
	68	4699.45	15800.3	1860982			-98.3076	4428.12	521550		-0.01631			68	4605.48	15484.4	1823772			12	4221.47	8064.35	949830			12.2778	1384.83	163107		0.0029169			12	4071.06	7777.03	915989				67	4452.08	7257.51	854799			213.776	781.776	92078.3
	69	4517.58	15188.8	1788961			-77.9187	4496.67	529624		-0.0543793			69	4470.35	15030	1770257			13	4150.23	8386.34	987755			-58.9578	1706.82	201032		-0.0140069			13	3972.94	8028.08	945559				68	4420.71	7356.5	866459			182.407	880.773	103738
	70	4807.94	15022.1	1769322			-259.79	3885.19	457603		0.00639934			70	4498.36	14054.8	1655398			14	4059.59	7272.57	856574			-149.597	593.053	69850.6		-0.0355405			14	4024.81	7210.26	849235				69	4419.3	7466.72	879440			180.994	990.986	116719
	71	4783.27	14945	1760242			30.572	3718.45	437964		0.0012346			71	4558.32	14242.2	1677462			15	4097.07	7339.72	864482			-112.118	660.195	77758.6		-0.0266364			15	4016.26	7194.94	847430				70	4500.6	7030.91	828110			262.296	555.179	65389.3
	72	4768.27	14898.1	1754723			5.89813	3641.36	428884		-0.00190464			72	4628.91	14462.7	1703439			16	4091.74	7330.16	863357			-117.45	650.643	76633.6		-0.0279031			16	3915.35	7014.16	826138				71	4445.06	6944.15	817891			206.758	468.416	55170.3
	73	4458.55	15368.9	1810170			-9.09917	3594.5	423365		-0.0667358			73	4561.22	15722.8	1851856			17	4259.93	7631.47	898845			50.74	951.947	112122		0.0120546			17	4026.26	7212.86	849541				72	4180.55	6459.94	760861			-57.7473	-15.7862	-1859.65
	74	4725.04	15164.2	1786065			-318.821	4065.26	478812		-0.0109534			74	4582.14	14705.6	1732050			18	4868.34	7977.41	939590			659.153	1297.88	152867		0.156599			18	4337.33	7107.27	837104				73	4322.39	6679.11	786675			84.0879	203.383	23954.3
	75	4569.03	14663.6	1727095			-52.3285	3860.6	454707		-0.0436085			75	4333.15	13906.5	1637932			19	4516.32	7400.57	871650			307.132	721.053	84926.6		0.0729671			19	4278.63	7011.09	825776				74	4200.18	6739.9	793834			-38.1223	264.165	31113.3
	76	4557.88	14627.8	1722879			-208.334	3359.93	395737		-0.0459431			76	4396.9	14111.1	1662030			20	4389.35	6633.51	781304			180.159	-46.012	-5419.35		0.0428014			20	4547.47	6872.48	809450				75	4243.18	6808.9	801961			4.87767	333.166	39240.3
	77	4861.21	15394.9	1813230			-219.487	3324.13	391521		0.017549			77	4680.42	14822.4	1745798			21	4637.13	8070.99	950612			427.943	1391.46	163889		0.101669			21	4475.82	7790.23	917544				76	4373.81	7649.8	901004			135.504	1174.07	138283
	78	4827.24	15287.3	1800562			83.8382	4091.24	481872		0.01044			78	4531.32	14350.2	1690183			22	4757.15	7714.43	908616			547.963	1034.91	121893		0.130183			22	4559.15	7393.34	870798				77	4062.97	7106.15	836972			-175.331	630.42	74251.3
	79	4979.81	13529.6	1593539			49.8758	3983.68	469204		0.0423751			79	4693.61	12752	1501954			23	4685.73	7598.6	894974			476.539	919.081	108251		0.113214			23	4546.72	7373.18	868423				78	3917.53	6851.78	807012			-320.768	376.05	44291.3
	80	4862.1	15521.5	1828149			202.441	2226	262181		0.0177358			80	4676.74	14929.8	1758456			24	4798.69	7781.79	916550			589.502	1102.27	129827		0.140051			24	4599.43	7458.66	878491				79	3879.89	6785.95	799258			-358.409	310.216	36537.3
	81	4739.08	15008.1	1767675			84.7302	4217.91	496791		-0.00801552			81	4666.51	14778.3	1740608			25	4755.63	8196.47	965392			546.437	1516.95	178669		0.12982			25	4459.85	7686.7	905350				80	3936.27	6115.88	720337			-302.034	-359.847	-42383.7
	82	4756.79	15064.2	1774282			-38.2931	3704.46	436317		-0.00430781			82	4594.45	14550.1	1713729			26	5039.44	8685.64	1023007			830.254	2006.12	236284		0.197248			26	4655.21	8023.41	945008				81	3875.17	6284.16	740157			-363.135	-191.57	-22563.7
	83	4471.52	14160.8	1667876			-20.58	3760.56	442924		-0.0640208			83	4749.01	15039.5	1771379			27	4975.99	8787.52	1035006			766.801	2108	248283		0.182173			27	4747.04	8383.2	987385				82	3935.12	6381.38	751607			-303.187	-94.3555	-11113.7
	84	4714.09	14929	1758357			-305.851	2857.14	336518		-0.0132446			84	4472.39	14163.5	1668202			28	5044.32	7580.53	892845			835.133	901.005	106122		0.198407			28	4578.85	6881.02	810456				83	4215.67	7086.89	834703			-22.6305	611.155	71982.3
	85	4773.56	13942	1642104			-63.2744	3625.35	426999		-0.000797526			85	4436.02	12956.1	1525990			29	4778.85	8195.93	965328			569.663	1516.41	178605		0.135338			29	4466.66	7660.51	902265				84	4264.66	8219.28	968078			26.3586	1743.55	205357
	86	4757.77	13895.8	1636672			-3.81007	2638.33	310746		-0.00410284			86	4492.8	13122	1545524			30	4224.56	4985.63	587214			15.3723	-1693.9	-199509		0.00365208			30	4018.68	6482.77	763550				85	4352.79	6578.26	774796			114.484	102.526	12075.3
	87	4615.3	13479.7	1587663			-19.6008	2592.21	305314		-0.0339243			87	4628.17	13517.3	1592090			31	4357.61	4957.66	583920			148.423	-1721.86	-202803		0.0352617			31	4022.31	4576.19	538990				86	4117.41	6222.54	732899			-120.892	-253.192	-29821.7
	88	4653.07	13590.1	1600656			-162.069	2176.11	256305		-0.0260182			88	4394.64	12835.3	1511755			32	4361.03	5072.63	597461			151.84	-1606.9	-189262		0.0360735			32	4070.04	4734.15	557595				87	4203.34	6352.4	748194			-34.9651	-123.333	-14526.7
	89	4933.68	12273.3	1445568			-124.298	2286.42	269298		0.0327191			89	4646.56	9310.36	1096587			33	4473.24	6836.26	805184			264.055	156.737	18460.6		0.0627331			33	4229.86	6464.3	761374				88	4275.77	6824.88	803844			37.4638	349.153	41123.3
	90	5083.74	12646.6	1489535			156.311	969.679	114210		0.0641292			90	4665.76	11606.8	1367067			34	4444.09	6791.71	799937			234.905	112.188	13213.6		0.0558078			34	4330.33	6617.85	779460				89	4340.14	6669.7	785566			101.841	193.967	22845.3
	91	4958.73	12840.8	1512413			306.369	1342.97	158177		0.0379629			91	4580.03	11860.2	1396908			35	4476.59	4864.97	573003			267.397	-1814.55	-213720		0.063527			35	4664.18	5068.84	597015				90	4209.71	6469.25	761957			-28.595	-6.48077	-763.655
	92	4691.9	12149.9	1431030			181.363	1537.21	181055		-0.0178899			92	4642.19	12021.2	1415869			36	4230.28	4597.3	541476			21.0923	-2082.22	-245247		0.00501101			36	4265.7	4635.79	546010				91	4175.2	6416.23	755712			-63.0978	-59.5028	-7008.65
	93	4894.21	13504.8	1590618			-85.4666	846.247	99672.4		0.0244572			93	4662.34	12865	1515261			37	4165.88	6118.94	720697			-43.3103	-560.584	-66026.4		-0.0102895			37	4147.08	6091.33	717445				92	4207.46	7108.8	837284			-30.8449	633.069	74563.3
	94	4567.34	12602.9	1484384			116.841	2201.2	259260		-0.0439641			94	4726.27	10112.1	1191020			38	4200.5	6169.79	726686			-8.69182	-509.735	-60037.4		-0.00206496			38	4126.37	6060.91	713862				93	4298.9	7263.31	855482			60.6023	787.575	92761.3
	95	4621.49	14792.7	1742301			-210.033	1299.24	153026		-0.0326289			95	4554.71	9358.35	1102240			39	4412.61	6481.34	763381			203.418	-198.184	-23342.4		0.0483271			39	4235.38	6221.02	732721				94	4200.79	7097.53	835957			-37.5133	621.802	73236.3
	96	4732.08	10727.2	1263465			-155.88	3489.03	410943		-0.00948			96	4194.72	9509.05	1119989			40	4408.63	5914.04	696564			199.444	-765.48	-90159.4		0.047383			40	4253.98	5706.58	672129				95	4177.7	7058.53	831363			-60.5987	582.798	68642.3
	97	4812.36	12952.1	1525519			-45.2895	-576.431	-67892.6		0.00732508			97	4427.84	11917.2	1403625			41	4249	5699.9	671342			39.8111	-979.623	-115381		0.00945813			41	4295.49	5762.27	678688				96	4086.57	6904.56	813228			-151.729	428.826	50507.3
	98	4812.87	12830.9	1511241			34.9946	1648.49	194161		0.00743113			98	4750.36	12664.2	1491612			42	4665.81	6259.04	737198			456.621	-420.485	-49525.4		0.108482			42	4577.28	6140.27	723210				97	4279.9	6540.78	770382			41.5978	65.05	7661.35
	99	5313.8	14166.3	1668533			35.5012	1527.26	179883		0.112286			99	5282.69	14083.4	1658766			43	4674.1	5754.26	677745			464.914	-925.259	-108978		0.110452			43	4473.68	5507.53	648684				98	4347.83	6644.6	782610			109.531	168.87	19889.3
	100	4906.31	13080	1540581			536.431	2862.72	337175		0.0269899			100	4646.42	12387.1	1458975			44	4433.36	5457.88	642837			224.17	-1221.64	-143886		0.0532572			44	4509.77	5551.95	653916				99	4399.82	6724.04	791967			161.514	248.313	29246.3
	101	5031.11	11191.5	1318151			128.941	1776.37	209223		0.0531135			101	4979.07	11075.7	1304516			45	4695.4	5740.62	676138			486.214	-938.903	-110585		0.115512			45	4445.81	5435.46	640196			s4	1	4104.95	7841.75	923613			-234.117	1366.02	160892
	102	5364.45	11933	1405487			253.743	-112.13	-13206.6		0.122889			102	5120.85	11391.1	1341664			46	4827.09	8442.59	994380			617.898	1763.07	207657		0.146798			46	4531.08	7924.87	933402				2	4184.73	5968.98	703035			-154.332	-506.75	-59685.7
	103	5382.99	15082.1	1776387			587.086	629.379	74129.4		0.126769			103	4820.18	13505.2	1590658			47	4721.81	7697.21	906588			512.624	1017.69	119865		0.121787			47	4390.26	7156.72	842929				3	4226.25	5310.56	625485			-112.814	-1165.17	-137236
	104	5354.56	15002.4	1767004			605.623	3778.43	445029		0.120817			104	5143.59	14411.3	1697384			48	4430.73	7222.71	850701			221.545	543.19	63977.6		0.0526338			48	4286.68	6987.89	823043				4	4501.26	5961.86	702196			162.193	-513.873	-60524.7
	105	5183.9	14128.1	1664032			577.189	3698.77	435646		0.0850954			105	4977.95	13566.8	1597923			49	4632.29	8809.82	1037633			423.101	2130.3	250910		0.100518			49	4167.66	7926.18	933556				5	4538.66	6435.29	757957			199.601	-40.4457	-4763.65
	106	5253.91	14318.9	1686504			406.532	2824.5	332674		0.0997491			106	4636.25	12635.6	1488236			50	4514.7	8586.18	1011292			305.507	1906.66	224569		0.0725811			50	4243.33	8070.08	950505				6	4374.56	6202.6	730551			35.4931	-273.131	-32169.7
	107	5047.81	9557.21	1125662			476.538	3015.3	355146		0.0566093			107	4480.35	9814.2	1155930			51	4633.37	7671.06	903508			424.185	991.537	116785		0.100776			51	4367.88	7231.51	851737				7	4499.44	7525.72	886390			160.378	1049.99	123669
	108	4916.93	9309.41	1096476			270.444	-1746.42	-205696		0.0292137			108	4446.82	8721.37	1027215			52	4685.52	7996.08	941790			476.333	1316.56	155067		0.113165			52	4235.33	7227.81	851302				8	4390.87	7120.45	838657			51.8105	644.722	75936.3
	109	4960.57	9392.03	1106207			139.565	-1994.22	-234882		0.0383478			109	5389.79	7138.71	840807			53	4456.5	8097.12	953690			247.306	1417.6	166967		0.0587539			53	4127.63	7499.59	883312				9	4549.3	6218.61	732437			210.234	-257.118	-30283.7
	110	5532.87	10475.6	1233831			183.201	-1911.6	-225151		0.158143			110	4731.29	9439.96	1111852			54	4963.01	9017.43	1062085			753.825	2337.9	275362		0.17909			54	4350.56	7904.64	931019				10	4508.74	8383.44	987413			169.671	1907.71	224692
	111	4736.52	8967.82	1056243			755.506	-828.033	-97526.6		-0.00855125			111	4421.43	8371.26	985979			55	4535.66	10397.5	1224629			326.474	3717.95	437906		0.0775622			55	4385.1	10052.3	1183976				11	4793.81	6471.45	762216			454.748	-4.28547	-504.655
s2	1	5304.3	9322.28	1097991			-40.8525	-2335.81	-275115		0.166754		s2	1	4264.04	11802.2	1390077	4546.21		56	4687.64	10745.9	1265663			478.452	4066.34	478940		0.113668			56	4327.05	9919.25	1168303				12	4768.55	5911.02	696208			429.484	-564.713	-66512.7
	2	4999.31	7725.12	909875			758.098	-1981.35	-233367		0.099667			2	4340.61	6707.26	789991			57	4622.83	10361.8	1220426			413.637	3682.27	433703		0.09827			57	4455.04	9985.7	1176130				13	4607.27	5711.1	672661			268.203	-764.635	-90059.7
	3	5234.54	8088.6	952687			453.107	-3578.51	-421483		0.151409			3	4298.98	6642.93	782414			58	3972.94	6645.11	782670			-236.245	-34.4142	-4053.35		-0.0561259			58	3693.37	6177.5	727594				14	4639.91	5751.56	677427			300.847	-724.17	-85293.7
	4	4356.55	12058.2	1420234			688.338	-3215.03	-378671		-0.0417184			4	4264.04	11802.2	1390077			59	3958.01	6620.13	779728			-251.179	-59.3927	-6995.35		-0.0596739			59	3763.66	6295.07	741442				15	5048.5	6258.04	737081			709.436	-217.689	-25639.7
	5	4916.57	8640.83	1017729			-189.66	754.589	88876.4		0.0814655			5	4362.02	7666.22	902938			60	4096.02	7129.18	839685			-113.165	449.661	52961.6		-0.0268851			60	4061.42	7068.96	832592				16	4594.83	8972.64	1056810			255.762	2496.91	294089
	6	5236.71	7513.95	885004			370.359	-2662.8	-313629		0.151886			6	4692.95	6733.73	793108			61	4168.84	7255.93	854613			-40.345	576.404	67889.6		-0.00958499			61	4021.62	6999.69	824433				17	4554.96	8508.06	1002091			215.895	2032.33	239370
	7	5332.43	9009.51	1061153			690.504	-3789.68	-446354		0.17294			7	4683.48	7913.07	932013			62	4264.21	7313.29	861370			55.019	633.773	74646.6		0.0130712			62	3620.25	6208.88	731290				18	4413.88	6295.82	741531			74.8112	-179.907	-21189.7
	8	5491.41	9278.13	1092791			786.221	-2294.12	-270205		0.207911			8	4585.24	7747.09	912463			63	4135.79	7093.06	835430			-73.3968	413.534	48706.6		-0.0174373			63	3772.06	6469.24	761956				19	4314.89	6154.64	724902			-24.1709	-321.093	-37818.7
	9	5160.19	9769.99	1150723			945.206	-2025.5	-238567		0.135055			9	4531.79	8580.21	1010589			64	4457.2	7644.28	900354			248.009	964.759	113631		0.0589209			64	4008.14	6874.13	809645				20	4152.32	6028.51	710047			-186.742	-447.216	-52673.7
	10	4975.14	5871.42	691544			613.986	-1533.64	-180635		0.0943491			10	4433.34	5232.01	616234			65	4620.36	8041.8	947174			411.172	1362.27	160451		0.0976844			65	4100.17	7136.39	840534				21	4649.02	8565.34	1008838			309.959	2089.61	246117
	11	5392.77	9569.33	1127089			428.93	-5432.21	-639814		0.186213			11	4394.49	7797.91	918449			66	4472.34	6531.11	769243			263.154	-148.414	-17480.4		0.062519			66	4329.89	6323.08	744741				22	4703.8	8067.22	950168			364.738	1591.48	187447
	12	5481.51	9912.95	1167561			846.564	-1734.3	-204269		0.205732			12	4556.05	8239.32	970439			67	4805.56	7262.51	855389			596.367	582.992	68665.6		0.141682			67	4428.33	6692.42	788243				23	4708.73	7156.15	842862			369.663	680.424	80141.3
	13	5344.02	9664.32	1138277			935.301	-1390.68	-163797		0.175491			13	4797.75	8676.42	1021921			68	4652.4	7939.56	935132			443.209	1260.03	148409		0.105296			68	4343.86	7413.01	873115				24	4611.78	7008.81	825508			272.713	533.083	62787.3
	14	5334.44	9012.91	1061553			797.817	-1639.31	-193081		0.173382			14	4666.05	7883.62	928544			69	4663.98	7959.32	937460			454.791	1279.8	150737		0.108047			69	4390.23	7492.15	882436				25	4726.16	6941.88	817625			387.092	466.154	54904.3
	15	5418.43	9062.82	1067431			788.231	-2290.72	-269805		0.191858			15	4625.62	7736.77	911247			70	4991.64	8518.48	1003319			782.448	1838.96	216596		0.18589			70	4282.07	7307.58	860697				26	4699.17	6902.24	812956			360.104	426.513	50235.3
	16	5428.18	10784.3	1270194			872.225	-2240.82	-263927		0.194002			16	4497.07	8934.47	1052314			71	4485.82	7655.28	901649			276.627	975.754	114926		0.0657198			71	4359.88	7440.36	876336				27	4574.84	7457.63	878370			235.78	981.897	115649
	17	5446.15	13363.2	1573937			881.973	-519.296	-61163.6		0.197955			17	4850.64	11902	1401834			72	4648.69	7933.23	934387			439.503	1253.71	147664		0.104415			72	4286.9	7315.81	861666				28	4591.52	6432.26	757601			252.457	-43.4683	-5119.65
	18	5259.79	10003.2	1178194			899.942	2059.57	242579		0.156963			18	4623.35	8792.81	1035630			73	4431.63	7562.8	890757			222.438	883.277	104034		0.0528458			73	4342.51	7410.72	872845				29	4554.23	7385.35	869857			215.161	909.619	107136
	19	5754.74	10944.5	1289062			713.588	-1300.4	-153164		0.265834			19	5065.02	9632.8	1134565			74	4714.18	8044.99	947550			504.99	1365.47	160827		0.119973			74	4361.92	7443.84	876746				30	4752.06	7060.63	831611			412.999	584.899	68890.3
	20	5227.7	9942.19	1171005			1208.53	-359.101	-42295.6		0.149904			20	5011.88	9531.73	1122661			75	4413.89	9818.52	1156439			204.7	3139	369716		0.0486318			75	4304.4	9574.98	1127754				31	4472.14	7442.08	876539			133.074	966.352	113818
	21	5692.17	11840.4	1394581			681.495	-1361.44	-160353		0.25207			21	4913.59	10220.9	1203829			76	4600.8	8984.31	1058184			391.611	2304.78	271461		0.0930372			76	4391.4	8575.4	1010023				32	4334.32	7433.54	875533			-4.742	957.81	112812
	22	5574.95	11596.6	1365863			1145.96	536.788	63223.4		0.226286			22	5071.81	10550	1242593			77	4659.46	6052.72	712898			450.275	-626.8	-73825.4		0.106974			77	4581.63	5951.61	700989				33	4533.89	6967.43	820634			194.826	491.701	57913.3
	23	5523.87	11490.3	1353347			1028.74	292.963	34505.4		0.215049			23	4844.26	10076.7	1186844			78	4913.57	5673.6	668245			704.377	-1005.92	-118478		0.167343			78	4235.83	4891.04	576073				34	4337.75	6666.01	785132			-1.3179	190.278	22411.3
	24	5545.76	11535.9	1358710			977.659	186.698	21989.4		0.219864			24	4931.14	8122.18	956642			79	4708.67	7116.1	838144			499.485	436.577	51420.6		0.118665			79	4471.27	6757.32	795886				35	4444.49	6830.04	804452			105.422	354.311	41731.3
	25	4740.49	9458.32	1114014			999.549	232.232	27352.4		0.0427343			25	4487.22	8952.99	1054496			80	4608.13	6964.15	820247			398.94	284.626	33523.6		0.0947784			80	4279.26	6467.13	761708				36	4222.2	6488.45	764219			-116.859	12.7206	1498.35
	26	4963.71	9735.14	1146618			194.279	-1845.31	-217344		0.0918366			26	4257.63	8350.33	983513			81	4408.67	6662.71	784743			199.48	-16.8138	-1980.35		0.0473915			81	4375.72	6612.91	778878				37	4444.71	6830.38	804492			105.643	354.651	41771.3
	27	4802.75	10194.2	1200688			417.508	-1568.49	-184740		0.0564307			27	4503.15	9558.28	1125787			82	4485.02	6778.1	798334			275.834	98.5779	11610.6		0.0655313			82	4246.72	6417.96	755916				38	4433.08	8205.13	966412			94.0188	1729.4	203691
	28	5053.93	10341.2	1217997			256.546	-1109.42	-130670		0.111681			28	4653.81	9522.45	1121567			83	4278.02	6465.26	761487			68.828	-214.264	-25236.4		0.0163518			83	4200.1	6347.5	747617				39	4603.41	8520.39	1003544			264.349	2044.66	240823
	29	5093.64	8865.55	1044197			507.723	-962.464	-113361		0.120416			29	4360.3	7589.16	893862			84	4385.06	6627.02	780540			175.867	-52.4986	-6183.35		0.0417817			84	4256.02	6432.02	757572				40	4712.46	7201.83	848242			373.392	726.101	85521.3
	30	5061.5	12376.4	1457712			547.438	-2438.08	-287161		0.113346			30	4490.22	10979.5	1293182			85	4358.16	6586.38	775753			148.974	-93.1417	-10970.4		0.0353926			85	4244.93	6415.26	755598				41	4837.75	5955.73	701474			498.688	-520.003	-61246.7
	31	5033.19	10426.9	1228099			515.294	1072.79	126354		0.107119			31	4340.8	8992.55	1059155			86	4372.88	7202.65	848338			163.687	523.127	61614.6		0.0388881			86	4171.28	6870.6	809229				42	4680.79	5762.49	678714			341.722	-713.243	-84006.7
	32	5133.56	10634.9	1252588			486.986	-876.695	-103259		0.129196			32	4512.51	9348.28	1101053			87	4219.51	6950.04	818585			10.3214	270.515	31861.6		0.00245211			87	3911.82	6443.23	758893				43	4763.85	6390.55	752688			424.784	-85.1811	-10032.7
	33	4947.78	8611.67	1014295			587.351	-668.776	-78769.6		0.0883317			33	4405.52	7667.86	903131			88	4093.45	7055.2	830971			-115.736	375.676	44247.6		-0.027496			88	4051.75	6983.33	822506				44	4621.26	6787.81	799478			282.196	312.08	36757.3
	34	5107	8888.81	1046936			401.574	-2691.96	-317063		0.123355			34	4559.49	7935.85	934695			89	4257.53	8458.56	996261			48.3367	1779.04	209538		0.0114836			89	3949.8	7847.2	924254				45	4542.74	7289.59	858578			203.677	813.857	95857.3
	35	5113.21	8899.61	1048208			560.799	-2414.82	-284422		0.12472			35	4542.73	7906.68	931260			90	3956.93	7726.97	910093			-252.263	1047.45	123370		-0.0599315			90	3787.33	7395.79	871087				46	4514.9	7244.91	853316			175.836	769.181	90595.3
	36	5324.01	9944.54	1171282			567.003	-2404.02	-283150		0.171088			36	4414.2	8245.15	971125			91	4154.13	8112.05	955449			-55.0628	1432.53	168726		-0.0130816			91	4013.43	7837.32	923090				47	4478.94	7187.21	846520			139.878	711.481	83799.3
	37	5245.36	9218.68	1085789			777.803	-1359.09	-160076		0.153788			37	4578.28	8046.29	947703			92	4166.02	7251.01	854034			-43.1694	571.488	67310.6		-0.010256			92	3784.95	6587.76	775915				48	4450.95	7142.29	841229			111.883	666.559	78508.3
	38	5222.37	11350.9	1336927			699.151	-2084.95	-245569		0.148732			38	4735.23	10292.1	1212218			93	3902.4	6129.52	721944			-306.789	-549.996	-64779.4		-0.0728855			93	3738.9	5872.72	691697				49	4333.62	7395.54	871057			-5.4469	919.808	108336
	39	5238.56	7249.74	853885			676.165	47.2876	5569.37		0.152292			39	4680.8	6477.86	762971			94	4055.37	6369.8	750244			-153.816	-309.721	-36479.4		-0.0365429			94	3703.8	5817.58	685203				50	4352	7426.91	874752			12.9362	951.179	112031
	40	5407.1	9411.12	1108455			692.352	-4053.89	-477473		0.189365			40	4647.66	8089.32	952771			95	3910.87	6142.83	723511			-298.319	-536.692	-63212.4		-0.0708732			95	3798.94	5967.01	702803				51	4432.79	7564.78	890991			93.7272	1089.05	128270
	41	5286.86	9740.49	1147249			860.891	-1892.51	-222903		0.162917			41	4633.79	8537.28	1005533			96	3884.25	5507.41	648670			-324.937	-1172.12	-138053		-0.0771972			96	3680.55	5218.58	614652				52	4451.99	7597.54	894849			112.921	1121.81	132128
	42	5396.05	11911.7	1402972			740.655	-1563.14	-184109		0.186934			42	4616.78	10191.5	1200364			97	4505.42	5699.6	671307			296.227	-979.92	-115416		0.0703763			97	4048.98	5122.18	603298				53	4341.33	7408.71	872608			2.2695	932.976	109887
	43	4934.1	8462.19	996689			849.84	608.03	71614.4		0.0853234			43	4536.98	7781.11	916470			98	4286.96	5423.24	638757			77.7708	-1256.28	-147966		0.0184764			98	4106.93	5195.49	611932				54	4362.55	7444.92	876873			23.4884	969.187	114152
	44	5405.16	9270.07	1091842			387.898	-2841.44	-334669		0.188938			44	4736.57	8123.41	956787			99	4595.89	5814.06	684788			386.704	-865.462	-101935		0.0918713			99	4226.01	5346.14	629676				55	4145.85	6863.91	808441			-193.212	388.179	45720.3
	45	5141.89	8818.56	1038662			858.952	-2033.56	-239516		0.131029			45	4597.28	7884.53	928651			100	4438.71	6067.45	714633			229.525	-612.069	-72090.4		0.0545296			100	3929.03	5370.75	632574				56	4284.78	8294.43	976930			-54.2831	1818.7	214209
	46	4923.56	11035.9	1299821			595.685	-2485.07	-292696		0.0830051			46	4471.16	10021.8	1180385			101	4161.07	5405.3	636644			-48.117	-1274.22	-150079		-0.0114314			101	4081.91	5302.48	624533				57	4077.65	7893.47	929704			-261.415	1417.74	166983
	47	5169.58	8514.92	1002899			377.358	-267.754	-31536.6		0.13712			47	4369.9	7197.74	847760			102	4259.42	5641.55	664470			50.2342	-1037.97	-122253		0.0119344			102	4140.62	5484.19	645936				58	4112.79	7158.35	843121			-226.278	682.623	80400.3
	48	4968.23	8984.71	1058232			623.376	-2788.71	-328459		0.0928288			48	4368.6	7900.33	930512			103	4270.89	5656.74	666259			61.7021	-1022.78	-120464		0.0146589			103	4142.9	5487.22	646293				59	4016.18	6990.21	823317			-322.883	514.481	60596.3
	49	4859.59	8210.62	967058			422.019	-2318.92	-273126		0.0689325			49	4388.17	7414.12	873245			104	4390.63	5815.33	684938			181.439	-864.189	-101785		0.0431055			104	4152.94	5500.52	647859				60	4077.42	7096.81	835872			-261.639	621.076	73151.3
	50	5366.54	9067.15	1067941			313.382	-3093.01	-364300		0.180443			50	4398.05	7430.81	875211			105	4590.25	6001.78	706898			381.058	-677.742	-79825.4		0.09053			105	4162.01	5441.86	640950				61	4217.82	6481.71	763425			-121.246	5.97933	704.345
	51	5471.29	9662.21	1138028			820.331	-2236.49	-263417		0.203484			51	4427.09	7818.16	920834			106	4382.72	5730.44	674939			173.532	-949.083	-111784		0.0412269			106	4018.53	5254.25	618853				62	4424.14	6798.78	800770			85.0798	323.05	38049.3
	52	5181.05	12316.8	1450694			925.082	-1641.43	-193330		0.139643			52	4494.18	10683.9	1258369			107	4263.2	5574.17	656533			54.0124	-1105.36	-130190		0.012832			107	4048.66	5293.65	623493				63	4217.73	6624.81	780280			-121.334	149.083	17559.3
	53	5092.11	7998.21	942040			634.844	1013.2	119336		0.120079			53	4811.44	7557.37	890117			108	4269.32	5582.16	657475			60.1293	-1097.36	-129248		0.0142852			108	4270.96	5584.31	657728				64	4224.43	6635.33	781519			-114.637	159.603	18798.3
	54	5556.4	9670.99	1139063			545.902	-3305.42	-389318		0.222207			54	4863.4	8464.82	996998			109	4392.9	6116.71	720435			183.707	-562.808	-66288.4		0.0436444			109	4238.62	5901.89	695133				65	4276.24	6716.71	791104			-62.826	240.982	28383.3
	55	5265.58	9164.8	1079443			1010.2	-1632.64	-192295		0.158235			55	4464.93	7771.26	915310			110	4553.29	7925.05	933424			344.099	1245.53	146701		0.0817494			110	4240.43	7380.52	869288				66	4216.29	6622.55	780013			-122.777	146.816	17292.3
	56	4981.26	10615.4	1250296			719.369	-2138.83	-251915		0.0956958			56	4354.7	9280.16	1093030			111	4233.13	7367.81	867791			23.9379	688.289	81067.6		0.00568705			111	4161.43	7243.03	853094			s8	1	4181.71	5112.57	602166			-5.80828	-1363.16	-160555
	57	5143.67	9433.01	1111033			435.053	-688.236	-81061.6		0.131421			57	4193.6	7690.66	905817			112	4359.3	7587.41	893656			150.109	907.891	106933		0.0356621			112	4076.77	7095.66	835737				2	4210.07	5147.25	606250			22.5528	-1328.49	-156471
	58	4649.96	11646.5	1371737			597.465	-1870.62	-220325		0.0228211			58	4333.48	10853.8	1278377			113	4365.61	7598.4	894950			156.421	918.877	108227		0.0371618			113	4116.25	7164.38	843831				3	4065.48	5936.95	699262			-122.04	-538.785	-63458.7
	59	4719.48	7973.89	939176			103.75	342.835	40379.4		0.0381133			59	4165.71	7038.27	828977			114	4371.74	7609.06	896206			162.548	929.541	109483		0.0386173			114	4325.98	7529.41	886825				4	4250.52	6207.17	731089			63.0008	-268.564	-31631.7
	60	4569.71	9893.55	1165276			173.271	-3329.74	-392182		0.00516991			60	4381.84	9486.8	1117368			115	4515.13	7743.64	912057			305.945	1064.12	125334		0.072685			115	4253.01	7294.09	859108				5	4334.48	5336.15	628500			146.966	-1139.58	-134221
	61	4818	8876.67	1045507			23.5035	-1410.08	-166082		0.0597857			61	4375.9	8062.14	949570			116	4531.58	8733.71	1028669			322.393	2054.19	241946		0.0765926			116	4216.39	8126.24	957120				6	4329.93	5477.6	645160			142.416	-998.127	-117561
	62	4961.58	9141.19	1076662			271.798	-2426.96	-285851		0.0913662			62	4406.51	8118.53	956212			117	4383.41	8448.15	995035			174.225	1768.63	208312		0.0413916			117	4098.37	7898.79	930331				7	4469.45	5654.1	665948			281.933	-821.631	-96772.7
s7	1	5132.14	11764.8	1385678			415.37	-2162.44	-254696		0.101844		s7	1	4156.49	9422.4	1109783	4657.78		118	4858.06	7135.63	840445			648.875	456.113	53721.6		0.154157			118	4479.51	6579.6	774955				8	4077.23	5192.53	611584			-110.29	-1283.2	-151137
	2	5145.54	11926.6	1404732			474.366	461.198	54320.4		0.10472			2	4777	11072.4	1304122			119	4995.3	6997.91	824224			786.108	318.392	37500.6		0.18676			119	4415.82	6186.12	728610				9	4170.2	5452.57	642211			-17.3153	-1023.17	-120510
	3	5140.87	11261.1	1326344			487.763	622.973	73374.4		0.103718			3	4747.82	10400.1	1224937			120	4857.16	7381.73	869431			647.967	702.213	82707.6		0.153941			120	4518.61	6867.23	808832				10	4125.12	5393.62	635268			-62.3997	-1082.11	-127453
	4	5445.03	10817.8	1274136			483.093	-42.5654	-5013.63		0.169019			4	4798.04	7943.67	935617			121	4384.87	7594.7	894514			175.684	915.176	107791		0.0417381			121	4043.28	7003.06	824830				11	4311.14	8308.86	978629			123.624	1833.13	215908
	5	5491.19	11235.9	1323377			787.25	-485.827	-57221.6		0.17893			5	4771.4	9763.06	1149907			122	4484.49	8947.54	1053854			275.296	2268.02	267131		0.0654036			122	4301.74	8582.93	1010909				12	4486.59	8723.17	1027428			299.069	2247.44	264707
	6	5371.04	15139.8	1783186			833.416	-67.7561	-7980.63		0.153135			6	4803.15	13539	1594646			123	4282.2	8543.95	1006318			73.0154	1864.43	219595		0.0173467			123	4164.57	8309.24	978674				13	4594.67	7138.85	840824			407.15	663.119	78103.3
	7	5143.32	14672.6	1728156			713.267	3836.16	451828		0.104244			7	4711.47	13440.6	1583054			124	4349.84	6573.81	774272			140.654	-105.716	-12451.4		0.0334159			124	4295.65	6491.9	764625				14	4844.84	7527.54	886605			657.32	1051.81	123884
	8	5638.39	13643.4	1606942			485.546	3368.94	396798		0.210534			8	5013.89	7066.53	832306			125	4509.31	7312.52	861279			300.125	633	74555.6		0.0713024			125	4100.94	6650.29	783280				15	5030.75	7090.29	835104			843.23	614.554	72383.3
	9	6032.24	14596.4	1719188			980.618	2339.8	275584		0.29509			9	4887.87	11827.4	1393044			126	4316.67	6926.82	815850			107.478	247.294	29126.6		0.0255341			126	4061.83	6517.88	767685				16	4633.7	6137.27	722857			446.182	-338.456	-39863.7
	10	5746.55	13905.2	1637768			1374.46	3292.8	387830		0.233755			10	4888.4	11828.7	1393195			127	4894.48	9266.9	1091468			685.286	2587.38	304745		0.162807			127	4646.15	8796.73	1036091				17	4733.86	6269.94	738482			546.342	-205.795	-24238.7
	11	5645.22	13659.9	1608887			1088.78	2601.52	306410		0.211999			11	4717.86	11416	1344591			128	4834.68	10262	1208671			625.495	3582.46	421948		0.148602			128	4854.29	10303.6	1213573				18	4451.28	5895.66	694399			263.759	-580.073	-68321.7
	12	5380.74	13888	1635745			987.442	2356.31	277529		0.155217			12	4904.73	12659.4	1491039			129	4734.14	9566.25	1126726			524.954	2886.73	340003		0.124716			129	4524.02	9141.65	1076716				19	4563.96	6587.4	775873			376.442	111.665	13152.3
	13	5614.84	14492.2	1706912			722.965	2584.34	304387		0.205477			13	4784.43	12348.9	1454466			130	4568.9	9154.77	1078261			359.714	2475.24	291538		0.0854591			130	4457.25	8931.05	1051912				20	4483.09	7041.61	829371			295.57	565.88	66650.3
	14	5396.77	13929.4	1640619			957.067	3188.57	375554		0.158659			14	4813.17	12423	1463204			131	4433.88	8884.22	1046396			224.692	2204.7	259673		0.0533814			131	4395.12	8806.55	1037248				21	4375.02	6537.57	770004			187.506	61.8358	7283.35
	15	4859.61	11759	1384990			738.998	2625.73	309261		0.0433337			15	4266.08	10322.8	1215834			132	4389.41	5888.26	693527			180.222	-791.265	-93196.4		0.0428164			132	4500.09	6036.73	711015				22	4576.56	6566.72	773438			389.04	90.9915	10717.3
	16	4680.5	9696.29	1142043			201.839	455.357	53632.4		0.00487978			16	4330.4	8971.01	1056618			133	4518.18	7595.43	894600			308.993	915.906	107877		0.0734091			133	4421.13	7432.27	875383				23	4624.05	6595.61	776840			436.531	119.876	14119.3
	17	4933.94	11855.1	1396305			22.7289	-1607.34	-189315		0.0592911			17	4347.04	10444.9	1230211			134	4674.66	7858.47	925582			465.468	1178.95	138859		0.110584			134	4462.26	7501.41	883527				24	4449.29	6346.34	747481			261.775	-129.391	-15239.7
	18	4912.2	11552.6	1360679			276.165	551.425	64947.4		0.0546234			18	4358.68	10250.8	1207353			135	4588.58	7713.77	908539			379.392	1034.25	121816		0.0901342			135	4555.59	7658.31	902007				25	4529.7	6461.03	760989			342.18	-14.7043	-1731.65
	19	5172.52	11154.7	1313819			254.423	248.949	29321.4		0.110512			19	4428.84	9550.97	1124926			136	4674.71	8017.32	944291			465.519	1337.8	157568		0.110596			136	4296.34	7368.4	867860				26	4812.33	7354.47	866220			624.817	878.739	103499
	20	5049.71	9132.07	1075588			514.741	-148.907	-17538.6		0.0841461			20	4463.09	8071.21	950638			137	4625.26	8835.72	1040684			416.073	2156.2	253961		0.0988488			137	4432.83	8468.11	997386				27	4698.38	7180.32	845708			510.861	704.586	82987.3
	21	5226.03	16550.2	1949308			391.934	-2171.56	-255770		0.122001			21	4790.71	15171.6	1786935			138	4601.9	7267.31	855954			392.714	587.789	69230.6		0.0932993			138	4288.75	6772.78	797708				28	4685.06	7159.97	843311			497.545	684.234	80590.3
	22	5402.5	12522.2	1474883			568.252	5246.59	617950		0.159889			22	4532.91	8158.98	960976			139	4586.2	6969.95	820930			377.012	290.425	34206.6		0.0895688			139	4295.73	6528.49	768935				29	4720.63	6332.57	745859			533.11	-143.163	-16861.7
	23	5455.97	12646.1	1489479			744.727	1218.58	143525		0.171368			23	4799.44	11124.4	1310248			140	4452.82	6767.24	797055			243.632	87.7188	10331.6		0.0578811			140	4259.77	6473.85	762499				30	4592.21	5809.4	684240			404.698	-666.326	-78480.7
	24	5556.26	12878.6	1516859			798.192	1342.5	158121		0.1929			24	4796.79	11118.3	1309525			141	4282.84	5963.47	702386			73.6526	-716.05	-84337.4		0.017498			141	4164.6	5798.84	682995				31	4818.9	6096.17	718016			631.383	-379.558	-44704.7
	25	5177.55	12220.6	1439358			898.485	1574.97	185501		0.111592			25	4558.22	10758.8	1267185			142	4454.95	6203.12	730612			245.762	-476.403	-56111.4		0.0583871			142	4224.24	5881.87	692775				32	4862.9	7225.32	851008			675.386	749.584	88287.3
	26	5030.31	13068.9	1539275			519.772	916.958	108000		0.0799814			26	4668.38	12128.6	1428523			143	4378.66	6096.9	718101			169.476	-582.625	-68622.4		0.0402633			143	4218.98	5874.54	691912				33	4680.5	6954.3	819087			492.981	478.565	56366.3
	27	5264.65	13096.7	1542543			372.535	1765.28	207917		0.130293			27	4763.93	11851	1395832			144	4467.96	6221.23	732745			258.768	-458.293	-53978.4		0.061477			144	4176.66	5815.62	684972				34	4538.56	6743.41	794248			351.043	267.675	31527.3
	28	5141.26	12091.3	1424129			606.877	1793.03	211185		0.103802			28	4611.15	10844.6	1277289			145	4191.95	8470.63	997683			-17.2435	1791.11	210960		-0.00409664			145	4030.55	8144.51	959272				35	4694.03	6974.41	821456			506.518	498.679	58735.3
	29	5216.72	11338.6	1335481			483.485	787.659	92771.4		0.120003			29	4556.23	9903.05	1166395			146	4276.73	6209.13	731320			67.5362	-470.391	-55403.4		0.0160449			146	3927.66	5702.34	671630				36	5008.45	7441.56	876478			820.929	965.832	113757
	30	4950.27	11642.1	1371226			558.948	35.0105	4123.37		0.0627981			30	4757.26	11188.2	1317760			147	4068.81	6079.99	716110			-140.382	-599.529	-70613.4		-0.0333513			147	3959.57	5916.77	696885				37	4913.75	7217.42	850078			726.229	741.688	87357.3
	31	4792.42	11270.9	1327499			292.499	338.496	39868.4		0.0289065			31	4411.79	8839.96	1041183			148	4123.62	6371.96	750498			-85.5735	-307.564	-36225.4		-0.0203302			148	4037.02	6238.15	734738				38	4723.08	6937.37	817093			535.564	461.636	54372.3
	32	5141.68	11786.7	1388253			134.64	-32.7591	-3858.63		0.103891			32	4531.93	10388.9	1223620			149	4091.35	6565.26	773266			-117.834	-114.257	-13457.4		-0.0279946			149	3945.33	6330.94	745667				39	4696.84	7098.22	836038			509.326	622.484	73317.3
	33	5123.22	11744.4	1383269			483.903	483.061	56895.4		0.0999283			33	4865.56	11153.7	1313700			150	4247.05	6093.93	717752			37.8644	-585.588	-68971.4		0.00899565			150	4112.99	5901.58	695096				40	4436.17	6704.27	789638			248.652	228.534	26917.3
	34	4840.28	11095.8	1306876			465.443	440.745	51911.4		0.0391832			34	4418.11	10128	1192890			151	4335.06	5300.06	624249			125.874	-1379.46	-162474		0.0299045			151	4097.94	5010.15	590103				41	4361.58	6591.54	776361			174.062	115.809	13640.3
	35	5182.4	10296	1212681			182.506	-207.855	-24481.6		0.112634			35	4601.8	9142.54	1076821			152	4227.7	6245.64	735620			18.5122	-433.883	-51103.4		0.00439804			152	4132.51	6105.01	719056				42	4463.69	6745.86	794537			276.174	270.128	31816.3
	36	5071.29	10979.5	1293178			524.622	-1007.6	-118677		0.0887787			36	4559.56	9871.58	1162689			153	4336.73	6296.24	741580			127.536	-383.281	-45143.4		0.0302995			153	4086.26	5932.61	698751				43	4329.21	6763.15	796574			141.69	287.423	33853.3
	37	5200.13	11258.4	1326033			413.511	-324.155	-38179.6		0.116441			37	4788.65	10367.6	1221106			154	4198.89	8092.53	953149			-10.2946	1413	166426		-0.00244575			154	4048.78	7803.22	919074				44	4741.86	8132.48	957855			554.34	1656.75	195134
	38	5277.49	12859.8	1514641			542.354	-45.2059	-5324.63		0.133051			38	4650.75	11332.6	1334765			155	4331.11	5846.82	688647			121.924	-832.698	-98076.4		0.0289662			155	4180.74	5643.83	664738				45	4583.88	9379.36	1104715			396.363	2903.63	341994
	39	4844.09	11803.7	1390255			619.72	1556.13	183283		0.0400017			39	4523.67	10216.4	1203296			156	4254.25	5959.78	701951			45.0596	-719.743	-84772.4		0.010705			156	4224.93	5918.71	697114				46	4752.64	8110.62	955281			565.125	1634.89	192560
	40	5072.78	11973.3	1410233			186.319	500.058	58897.4		0.0890995			40	4615.79	10894.7	1283190			157	4186.35	5864.65	690747			-22.8434	-814.869	-95976.4		-0.00542704			157	3990.38	5590.13	658413				47	4649.03	7025.96	827528			461.517	550.232	64807.3
	41	5110.38	12062.1	1420686			415.005	669.678	78875.4		0.0971722			41	4593.67	10842.5	1277040			158	4068.5	5699.56	671302			-140.692	-979.963	-115421		-0.0334249			158	3957.99	5544.75	653068				48	4440.53	6710.85	790414			253.012	235.123	27693.3
	42	5275.41	12451.6	1466564			452.606	758.427	89328.4		0.132603			42	4709.7	11116.3	1309298			159	4196.41	5878.76	692408			-12.7768	-800.766	-94315.4		-0.00303546			159	3911.2	5479.2	645348				49	4406.89	6660.01	784426			219.371	184.283	21705.3
	43	5290.94	11185.5	1317443			617.635	1147.95	135206		0.135936			43	4762.68	10068.7	1185908			160	4582.8	7781.87	916559			373.606	1102.34	129836		0.0887596			160	4200.65	7132.97	840131				50	4746.02	7172.54	844792			558.506	696.809	82071.3
	44	4988.87	10546.9	1242228			633.161	-118.138	-13914.6		0.0710838			44	4613.6	9753.54	1148786			161	4336.15	7363.06	867231			126.966	683.535	80507.6		0.030164			161	4231.24	7184.9	846248				51	4480.04	7150.93	842247			292.521	675.201	79526.3
	45	5044.31	11392.2	1341786			331.092	-756.736	-89129.6		0.0829866			45	4520.15	10208.4	1202359			162	4309.38	9183.57	1081654			100.19	2504.05	294931		0.0238026			162	4094.89	8726.48	1027817				52	4609.55	7357.65	866595			422.031	881.923	103874
	46	4844.87	10941.8	1288736			386.533	88.5419	10428.4		0.0401688			46	4492.52	10146	1195009			163	4057.57	8750.3	1030623			-151.618	2070.78	243900		-0.0360207			163	3941.89	8500.82	1001239				53	4412.84	6893.81	811963			225.326	418.08	49242.3
	47	5070.01	13215.1	1556494			187.097	-361.869	-42621.6		0.0885053			47	4870.85	12696	1495352			164	4286.67	6551.12	771600			77.4778	-128.402	-15123.4		0.0184068			164	3955.8	6045.47	712044				54	4332.6	6768.46	797199			145.087	292.73	34478.3
	48	5129.27	13369.6	1574687			412.238	1911.48	225136		0.101228			48	4784.25	12470.3	1468764			165	4636.71	6377.47	751147			427.521	-302.054	-35576.4		0.101568			165	4150.47	5708.68	672376				55	4536.25	5276.43	621466			348.732	-1199.3	-141255
	49	5184.5	13513.5	1591642			471.498	2065.94	243329		0.113085			49	4856.07	12657.5	1490813			166	4232.51	6863.64	808409			23.319	184.118	21685.6		0.00554002			166	4019.34	6517.96	767694				56	4244.18	4936.71	581453			56.6659	-1539.02	-181268
	50	4967.77	12948.6	1525104			526.726	2209.9	260284		0.0665533			50	4730	12328.9	1452111			167	4370.68	9128.67	1075188			161.494	2449.15	288465		0.038367			167	4182.08	8734.76	1028792				57	4306.92	5375.35	633117			119.402	-1100.38	-129604
	51	4993.36	13015.3	1532963			309.99	1644.97	193746		0.0720493			51	4693.8	12234.5	1440998			168	4411.35	8427.08	992553			202.158	1747.56	205830		0.0480277			168	4013.33	7666.74	902999				58	4172.05	4781.97	563227			-15.4647	-1693.76	-199494
	52	4792.62	10864.4	1279629			335.59	1711.69	201605		0.0289501			52	4727.23	10716.2	1262170			169	4692.23	10318.2	1215287			483.039	3638.64	428564		0.114758			169	4349.64	9564.8	1126556				59	4187.99	6827.01	804095			0.478224	351.279	41374.3
	53	5354.56	12138.3	1429668			134.843	-439.19	-51728.6		0.149596			53	4874.54	11050.2	1301503			170	4436.98	9568.51	1126992			227.787	2888.98	340269		0.0541167			170	4106.09	8854.93	1042946				60	4453.7	5482.92	645786			266.18	-992.813	-116935
	54	5142.67	11658	1373094			696.787	834.687	98310.4		0.104105			54	4827.48	10943.5	1288937			171	4474.14	9648.65	1136431			264.949	2969.12	349708		0.0629454			171	4287.84	9246.89	1089112				61	4299.72	5293.36	623460			112.208	-1182.37	-139261
	55	5251.43	11904.5	1402132			484.899	354.356	41736.4		0.127455			55	4778.18	10831.7	1275775			172	4481.86	9170.62	1080129			272.674	2491.1	293406		0.0647807			172	4095.92	8380.92	987116				62	4307.06	6253.17	736507			119.542	-222.564	-26213.7
	56	4624.04	11424.5	1345595			593.656	600.898	70774.4		-0.00724323			56	3976.99	9825.86	1157304			173	4346.87	8894.41	1047596			137.682	2214.89	260873		0.03271			173	4349.05	8898.88	1048122				63	4530.5	6346.78	747533			342.986	-128.95	-15187.7
	57	5112.43	10157	1196308			-33.7374	120.881	14237.4		0.0976115			57	4754.91	9446.72	1112648			174	4460.76	9127.43	1075042			251.566	2447.91	288319		0.059766			174	4240.6	8676.96	1021985				64	4509.88	5475.51	644913			322.365	-1000.22	-117808
	58	5339.88	10608.9	1249533			454.652	-1146.61	-135050		0.146445			58	4680.73	9299.35	1095291			175	4627.87	9469.37	1115316			418.678	2789.85	328593		0.0994677			175	4225.98	8647.05	1018462				65	4545.51	5518.76	650008			357.994	-956.966	-112713
	59	5171.22	10273.8	1210065			682.109	-694.714	-81824.6		0.110233			59	4802.1	9540.49	1123692			176	4344.22	8852.09	1042612			135.028	2172.57	255889		0.0320793			176	4066.73	8286.67	976016				66	4471.37	5428.75	639406			283.854	-1046.98	-123315
	60	5448.94	11427	1345888			513.443	-1029.81	-121293		0.169859			60	4915.6	10308.5	1214152			177	4124.4	8404.19	989857			-84.7847	1724.67	203134		-0.0201428			177	4063.49	8280.06	975237				67	4535.01	5274.99	621296			347.491	-1200.74	-141425
	61	5110.85	12150	1431039			791.164	123.369	14530.4		0.0972736			61	4682.33	11131.2	1311052			178	4309.87	8782.1	1034368			100.678	2102.58	247645		0.0239186			178	4000.29	8151.29	960070				68	4366.86	4634.49	545857			179.339	-1841.24	-216864
	62	5805.42	15279.8	1799679			453.078	846.327	99681.4		0.246393			62	5028.38	13234.7	1558798			179	4078.72	6614.24	779035			-130.472	-65.2765	-7688.35		-0.0309969			179	3814.82	6186.3	728631				69	4004.51	6085.92	716808			-183.003	-389.814	-45912.7
	63	5248.25	13501.5	1590220			1147.64	3976.19	468321		0.126772			63	5069.09	13040.5	1535934			180	4253.3	7186.25	846407			44.1126	506.732	59683.6		0.0104801			180	4240.44	7164.52	843847				70	4164.23	5798.32	682934			-23.2849	-677.415	-79786.7
	64	5428.77	12813.6	1509198			590.476	2197.82	258862		0.165529			64	5336.13	12594.9	1483444			181	4697.48	7936.72	934798			488.288	1257.2	148075		0.116005			181	4374.46	7390.96	870517				71	3988.25	6501.4	765744			-199.267	25.6671	3023.35
	65	5183.39	12234.4	1440982			770.995	1509.92	177840		0.112846			65	4718.35	11136.7	1311700			182	4105.79	6658.14	784205			-103.404	-21.3816	-2518.35		-0.0245662			182	3905.9	6334	746027				72	4294.49	7000.62	824543			106.978	524.888	61822.3
	66	4940.75	11661.7	1373529			525.613	930.746	109624		0.0607536			66	4590.85	10835.8	1276256			183	4126.72	6832.24	804711			-82.4658	152.721	17987.6		-0.0195919			183	3860.74	6391.88	752845				73	4358.81	6809.4	802021			171.293	333.67	39300.3
	67	5526.03	13043.1	1536237			282.977	358.05	42171.4		0.18641			67	5032.78	11878.9	1399113			184	3945.38	6532.01	769349			-263.809	-147.514	-17374.4		-0.0626746			184	3865.25	6399.34	753723				74	4539.8	7092.15	835324			352.288	616.422	72603.3
	68	5517.14	13022.1	1533764			868.257	1739.49	204879		0.1845			68	4591.6	10837.6	1276466			185	4304.83	7127.11	839441			95.6367	447.589	52717.6		0.0227209			185	4560.95	7551.16	889386				75	4071.68	6188	728831			-115.835	-287.735	-33889.7
	69	5824.38	15131.9	1782259			859.362	1718.49	202406		0.250463			69	5524.71	14353.4	1690560			186	4447.04	7362.56	867173			237.852	683.042	80449.6		0.0565078			186	4036.46	6682.8	787110				76	3913.43	5947.49	700504			-274.086	-528.24	-62216.7
	70	5097.05	13242.3	1559697			1166.6	3828.29	450901		0.0943098			70	4956.16	12876.3	1516586			187	3956.45	6046.46	712161			-252.739	-633.057	-74562.4		-0.0600446			187	3797.98	5804.28	683636				77	4101.35	5292.9	623405			-86.1679	-1182.83	-139316
	71	5247.45	10826.3	1275131			439.274	1938.67	228339		0.126601			71	4787.68	9877.67	1163406			188	3964.98	6497.13	765241			-244.21	-182.392	-21482.4		-0.0580182			188	3739.83	6128.19	721787				78	4405.51	5685.42	669637			217.99	-790.31	-93083.7
	72	5579.3	11510.9	1355770			589.678	-477.379	-56226.6		0.197847			72	4921.09	10152.9	1195826			189	3826.64	6270.45	738542			-382.546	-409.074	-48181.4		-0.0908836			189	3783.84	6200.32	730282				79	4443.98	8376.23	986564			256.465	1900.5	223843
	73	5649.37	11655.5	1372796			921.525	207.27	24412.4		0.212889			73	5158.74	10643.2	1253574			190	3995.6	6547.3	771150			-213.593	-132.223	-15573.4		-0.0507445			190	3771.59	6180.23	727916				80	4580.61	7039.23	829091			393.097	563.502	66370.3
	74	5342.84	11023	1298310			991.591	351.826	41438.4		0.14708			74	4852.16	10010.7	1179075			191	3753.67	6150.87	724458			-455.521	-528.652	-62265.4		-0.10822			191	3597.99	5895.78	694413				81	4421.3	6794.41	800255			233.782	318.676	37534.3
	75	5311.22	10957.8	1290626			685.064	-280.583	-33047.6		0.140291			75	4771.65	9844.59	1159510			192	3860.45	6325.84	745066			-348.743	-353.684	-41657.4		-0.0828529			192	3678.59	6027.85	709968				82	4180.96	6886.54	811106			-6.55778	410.804	48385.3
	76	5002.44	10320.7	1215592			653.443	-345.822	-40731.6		0.0739969			76	4879.91	10068	1185818			193	4077.79	7374.42	868569			-131.4	694.895	81845.6		-0.0312175			193	3779.36	6834.73	805004				83	4744.24	7814.33	920383			556.726	1338.6	157662
	77	5553.74	11458.2	1349558			344.661	-982.884	-115766		0.192358			77	4828.68	12422.1	1463090			194	4331.48	7906.75	931268			122.29	1227.23	144545		0.0290531			194	3863.13	7051.81	830572				84	4691.09	7726.78	910071			503.571	1251.05	147350
	78	5446.93	11237.8	1323603			895.961	154.528	18200.4		0.169427			78	4815.25	9934.56	1170106			195	4467.98	7586.89	893595			258.786	907.373	106872		0.0614812			195	3981.41	6760.68	796282				85	4591.96	7563.5	890840			404.442	1087.77	128119
	79	5432.29	9685.58	1140781			789.151	-65.8373	-7754.63		0.166284			79	5043.66	8992.67	1059169			196	3885.95	6598.59	777191			-323.234	-80.9326	-9532.35		-0.0767924			196	3611.72	6132.91	722343				86	4632.43	7630.16	898691			444.911	1154.43	135970
	80	5057.9	10263.4	1208837			774.515	-1618.05	-190577		0.0859037			80	4662.9	9461.88	1114434			197	3895.68	7210.46	849258			-313.51	530.938	62534.6		-0.0744823			197	3696	6840.89	805729				87	4636.15	7636.3	899414			448.638	1160.57	136693
	81	4953.27	12406.2	1461214			400.12	-1040.24	-122521		0.0634407			81	4497.53	11264.7	1326770			198	4218.29	7556.88	890060			9.10488	877.36	103337		0.0021631			198	3882.46	6955.25	819199				88	4287.76	7062.45	831825			100.241	586.715	69104.3
	82	5225.06	9759.72	1149513			295.493	1102.52	129856		0.121793			82	4617.62	8625.11	1015877			199	4065.8	6282.61	739975			-143.392	-396.908	-46748.4		-0.0340665			199	3969.66	6134.06	722478				89	4431.43	7299.1	859698			243.916	823.365	96977.3
	83	5067.56	10067.9	1185809			567.284	-1543.91	-181845		0.0879786			83	4772.99	9482.65	1116880			200	4187.41	6470.54	762109			-21.7768	-208.983	-24614.4		-0.00517364			200	3829.59	5917.62	696985				90	4474.58	6762.31	796475			287.062	286.583	33754.3
	84	5320.05	10569.5	1244892			409.785	-1235.75	-145549		0.142187			84	4774.72	9486.09	1117285			201	4369.07	8865.64	1044208			159.882	2186.12	257485		0.0379841			201	4047.9	8213.94	967449				91	4454.48	6731.94	792898			266.967	256.213	30177.3
	85	5114.03	10160.2	1196683			662.276	-734.118	-86465.6		0.0979555			85	4745.85	9428.72	1110528			202	4562.08	6468.49	761868			352.895	-211.03	-24855.4		0.0838392			202	4272.86	6058.41	713568				92	4620.93	6865.79	808663			433.415	390.062	45942.3
	86	5284.53	11082.2	1305280			456.255	-1143.43	-134675		0.134562			86	4686.49	9828.07	1157564			203	4270.26	6054.73	713134			61.0746	-624.796	-73589.4		0.0145098			203	4078.29	5782.53	681075				93	4393.16	6527.37	768803			205.643	51.6389	6082.35
	87	5077.39	13148.1	1548604			626.759	-221.405	-26077.6		0.0900892			87	4500.94	11655.4	1372786			204	4134.08	5861.64	690392			-75.1051	-817.883	-96331.4		-0.0178431			204	4011.06	5687.21	669847				94	4297.39	8026.94	945425			109.87	1551.21	182704
	88	5059.57	14433.7	1700016			419.615	1844.49	217246		0.0862636			88	4506.85	12856.9	1514302			205	4496.42	6375.39	750902			287.23	-304.134	-35821.4		0.0682389			205	4071.74	5773.24	679980				95	4336.44	8578.52	1010391			148.926	2102.79	247670
	89	4968.18	11009.3	1296694			401.796	3130.02	368658		0.0666415			89	4385.32	8824.15	1039321			206	4593.57	8463.18	996805			384.382	1783.66	210082		0.0913198			206	4500.31	8291.36	976568				96	4330.87	7611.47	896490			143.353	1135.74	133769
	90	5337.42	11827.6	1393066			310.401	-294.303	-34663.6		0.145916			90	4802.2	10641.5	1253375			207	4391.16	7232.76	851885			181.971	553.242	65161.6		0.0432318			207	4010.67	6606.05	778070				97	4590.01	8066.91	950132			402.493	1591.18	187411
	91	5247.85	11629.1	1369690			679.642	523.925	61708.4		0.126687			91	4691.44	8444.34	994586			208	4024.04	5773.93	680062			-185.153	-905.587	-106661		-0.0439879			208	3823.85	5486.69	646230				98	4578.5	8357.66	984377			390.981	1881.93	221656
	92	4942.2	12798	1507371			590.079	325.455	38332.4		0.0610645			92	4476.28	11591.5	1365265			209	3964.62	6530.2	769136			-244.57	-149.322	-17587.4		-0.0581039			209	3837.02	6320.03	744382				99	4748.23	8667.49	1020870			560.716	2191.76	258149
	93	4844.83	12545.9	1477674			284.425	1494.41	176013		0.0401603			93	4507.38	9567.25	1126844			210	3930.91	6474.68	762597			-278.277	-204.84	-24126.4		-0.0661117			210	3703.96	6100.86	718568				100	4552.03	7459.09	878542			364.515	983.356	115821
	94	4457.54	11543	1359551			187.058	1242.27	146316		-0.0429885			94	4068.48	10535.5	1240887			211	3722.61	6131.58	722186			-486.581	-547.942	-64537.4		-0.1156			211	3655.61	6021.22	709188				101	4663.73	7087.77	834808			476.215	612.041	72087.3
	95	4369.57	11315.2	1332720			-200.231	239.372	28193.4		-0.0618753			95	4126.41	10685.5	1258554			212	3888.32	6866.71	808771			-320.867	187.191	22047.6		-0.0762301			212	3770.78	6659.13	784322				102	4734.62	7195.51	847497			547.104	719.775	84776.3
	96	4395.4	11382.1	1340597			-288.201	11.5688	1362.37		-0.0563306			96	4152.7	10753.6	1266572			213	4529.42	7998.88	942119			320.229	1319.36	155396		0.0760786			213	4343.41	7670.39	903429				103	4701.86	7145.72	841633			514.344	669.988	78912.3
	97	4277.53	10713.7	1261871			-262.375	78.4469	9239.37		-0.0816369			97	4124.46	10330.3	1216715			214	4724.62	8343.6	982721			515.431	1664.08	195998		0.122454			214	4407.6	7783.75	916781				104	4801.55	8846.35	1041936			614.032	2370.62	279215
	98	5019.18	13295.7	1565983			-380.246	-589.961	-69486.6		0.0775909			98	4540.16	12026.8	1416531			215	4473.63	7900.36	930515			264.441	1220.83	143792		0.0628247			215	4359.53	7698.86	906782				105	4073.57	4046.55	476608			-113.944	-2429.18	-286113
	99	4505.86	11935.9	1405829			361.401	1992.04	234625		-0.0326149			99	4223.03	11186.7	1317584			216	4629.73	7940.18	935205			420.539	1260.65	148482		0.0999097			216	4040.41	6929.47	816163				106	4390.27	6746.73	794639			202.754	270.994	31918.3
	100	4851.91	12852.6	1513797			-151.913	632.286	74471.4		0.0416805			100	4189.77	11098.6	1307207			217	4213.75	8264.27	973377			4.56428	1584.75	186654		0.00108436			217	4079.43	8000.83	942349				107	4275.82	5953.7	701235			88.3066	-522.034	-61485.7
	101	5022.46	13304.4	1567007			194.138	1548.97	182439		0.0782956			101	4601.7	12189.8	1435731			218	4348.53	8528.61	1004511			139.344	1849.08	217788		0.0331046			218	4078.23	7998.47	942071				108	4360.87	6072.12	715183			173.355	-403.611	-47537.7
	102	4887.12	12945.8	1524780			364.683	2000.74	235649		0.0492382			102	4402.17	11661.2	1373477			219	4175.8	8189.82	964609			-33.3924	1510.3	177886		-0.00793322			219	4206.87	8250.76	971786				109	4309.56	5415.24	637815			122.044	-1060.49	-124906
	103	4762.69	12616.2	1485958			229.34	1642.22	193422		0.0225238			103	4191.04	11102	1307606			220	4421.75	8672.2	1021424			212.56	1992.68	234701		0.050499			220	4052.65	7948.3	936162				110	4265.69	6591.49	776355			78.1702	115.758	13634.3
	104	4821.99	12773.3	1504461			104.911	1312.61	154600		0.0352562			104	4334.73	11482.6	1352436			221	4289.82	7939.96	935180			80.6276	1260.44	148457		0.0191551			221	4251.79	7869.59	926891				111	4170.17	6620.92	779822			-17.3455	145.194	17101.3
	105	4846.55	10986.7	1294030			164.215	1469.7	173103		0.0405299			105	4156.49	9422.4	1109783																							112	4035	6063.73	714195			-152.517	-411.999	-48525.7
							188.779	-316.921	-37327.6																															113	4250.12	6387.02	752272			62.6077	-88.7143	-10448.7
																																								114	4105.6	6169.83	726691			-81.9177	-305.905	-36029.7
																																								115	4198.3	6523	768288			10.7785	47.2664	5567.35
																																								116	4070.75	6324.83	744948			-116.762	-150.897	-17772.7
																																								117	3981.85	6186.7	728678			-205.67	-289.034	-34042.7
																																								118	4072.92	6328.2	745344			-114.599	-147.535	-17376.7
																																								119	3992.15	6202.7	730563			-195.369	-273.03	-32157.7
																																								120	4188.34	6507.54	766467			0.827724	31.8056	3746.35
																																								121	4084.67	6346.46	747495			-102.844	-129.272	-15225.7
																																								122	4134.49	6037.73	711132			-53.0282	-438.005	-51588.7
																																								123	4153.33	7440.5	876353			-34.1848	964.771	113632
																																								124	4109.19	7675.41	904021			-78.3302	1199.68	141300
																																								125	4250.97	7940.25	935214			63.4561	1464.52	172493
																																								126	4073.45	6986.13	822837			-114.066	510.404	60116.3
																																								127	4262.16	6477.48	762927			74.6454	1.74993	206.345
																																								128	4016.32	6103.86	718922			-171.193	-371.866	-43798.7
																																								129	4076.34	6195.08	729665			-111.176	-280.654	-33055.7
																																								130	3950.04	6003.14	707058			-237.472	-472.595	-55662.7
																																								131	4154.99	6879.04	810223			-32.5269	403.307	47502.3
																																								132	4071.03	6740.03	793850			-116.491	264.296	31129.3
																																								133	3983.6	7609.95	896311			-203.912	1134.22	133590
																																								134	4034.11	6302.16	742277			-153.402	-173.575	-20443.7
																																								135	3907.55	5872.21	691637			-279.963	-603.524	-71083.7
																																								136	4213.41	5866.8	691000			25.898	-608.932	-71720.7
																																								137	4392.88	6116.69	720432			205.361	-359.045	-42288.7
																																								138	4071.86	5669.7	667785			-115.657	-806.034	-94935.7
																																								139	4275.01	5952.57	701102			87.4956	-523.163	-61618.7
																																								140	3887.88	5809.63	684266			-299.642	-666.106	-78454.7
																																								141	4168.63	7821.84	921268			-18.8831	1346.11	158547
																																								142	3999.67	6214.38	731939			-187.85	-261.348	-30781.7
																																								143	4040.06	6551.55	771651			-147.459	75.8193	8930.35
																																								144	4076.56	6645.35	782699			-110.959	169.62	19978.3
																																							s10	1	4123.97	6022.36	709322			79.7975	-453.371	-53398.7
																																								2	4191.65	6121.2	720963			147.478	-354.535	-41757.7
																																								3	4389.17	6335.12	746159			345.003	-140.613	-16561.7
																																								4	4561.46	6583.79	775448			517.291	108.059	12727.3
																																								5	4439.84	7689.9	905727			395.671	1214.17	143006
																																								6	4551.38	7226.17	851108			507.212	750.436	88387.3
																																								7	4412.72	8617.02	1014925			368.55	2141.29	252204
																																								8	4416.9	8625.18	1015886			372.728	2149.45	253165
																																								9	4311.23	6588.66	776021			267.06	112.924	13300.3
																																								10	4393.62	6714.57	790852			349.455	238.844	28131.3
																																								11	4637.74	7087.65	834793			593.571	611.917	72072.3
																																								12	4401.09	6725.99	792196			356.921	250.255	29475.3
																																								13	4381.41	7700.29	906951			337.238	1224.56	144230
																																								14	4276.43	7515.8	885221			232.262	1040.07	122500
																																								15	4372.01	7683.78	905006			327.842	1208.05	142285
																																								16	4408.76	7486.34	881751			364.587	1010.6	119030
																																								17	4037.32	6615.67	779203			-6.84638	139.941	16482.3
																																								18	4153.25	6805.63	801577			109.081	329.903	38856.3
																																								19	4424.61	7250.3	853950			380.444	774.565	91229.3
																																								20	4485.91	7617.35	897182			441.742	1141.62	134461
																																								21	4561.28	7745.33	912256			517.112	1269.6	149535
																																								22	4290.97	7286.32	858193			246.797	810.59	95472.3
																																								23	4783.41	7594.55	894497			739.239	1118.82	131776
																																								24	4525.05	7184.37	846185			480.886	708.638	83464.3
																																								25	4561.26	7241.86	852956			517.094	766.126	90235.3
																																								26	4425.19	8303.24	977967			381.022	1827.51	215246
																																								27	4148.99	7538.41	887884			104.823	1062.68	125163
																																								28	4450.68	8086.55	952445			406.51	1610.82	189724
																																								29	4479.05	7795.85	918206			434.886	1320.12	155485
																																								30	4309.94	7501.51	883538			265.774	1025.78	120817
																																								31	4396.03	7837.97	923167			351.866	1362.24	160446
																																								32	4248.72	7575.32	892232			204.556	1099.59	129511
																																								33	4253.44	6319.78	744352			209.272	-155.955	-18368.7
																																								34	4179.3	5677.37	668688			135.132	-798.366	-94032.7
																																								35	4330.31	5367.78	632225			286.141	-1107.95	-130496
																																								36	4213.39	5222.85	615155			169.223	-1252.88	-147566
																																								37	4192.12	5196.48	612049			147.949	-1279.25	-150672
																																								38	4002.63	4961.6	584384			-41.5375	-1514.13	-178337
																																								39	4300.63	5330.99	627892			256.463	-1144.74	-134829
																																								40	4426.47	5486.99	646265			382.305	-988.744	-116456
																																								41	4335.45	5374.15	632975			291.278	-1101.58	-129746
																																								42	4178.9	5180.11	610120			134.737	-1295.63	-152601
																																								43	4330.23	5367.69	632214			286.065	-1108.04	-130507
																																								44	4349.84	6463.01	761222			305.672	-12.7237	-1498.65
																																								45	4469.17	6640.31	782105			425.004	164.579	19384.3
																																								46	4486.83	6666.55	785195			442.661	190.814	22474.3
																																								47	4289.84	6920.19	815070			245.675	444.462	52349.3
																																								48	4357.77	7029.77	827976			313.601	554.038	65255.3
																																								49	4141.64	6013.01	708221			97.4757	-462.718	-54499.7
																																								50	4453.56	6465.87	761559			409.394	-9.86247	-1161.65
																																								51	4253.71	8017.59	944323			209.54	1541.86	181602
																																								52	4408.1	7410.36	872803			363.928	934.633	110082
																																								53	4483.67	7537.41	887767			439.504	1061.68	125046
																																								54	4274.28	7185.4	846307			230.11	709.674	83586.3
																																								55	4338.33	7440.42	876343			294.164	964.689	113622
																																								56	4360.2	7477.93	880761			316.035	1002.2	118040
																																								57	4165.08	7143.29	841347			120.917	667.562	78626.3
																																								58	4425.99	7590.76	894050			381.823	1115.03	131329
																																								59	4004.06	6867.14	808821			-40.1032	391.406	46100.3
																																								60	4212.24	6544.67	770840			168.073	68.936	8119.35
																																								61	4131.04	6418.5	755980			86.8707	-57.2299	-6740.65
																																								62	3973.53	5768.94	679474			-70.6354	-706.789	-83246.7
																																								63	3997.05	5803.08	683495			-47.1208	-672.65	-79225.7
																																								64	3987.16	5788.72	681804			-57.0097	-687.007	-80916.7
																																								65	4062.7	6277.83	739412			18.5357	-197.897	-23308.7
																																								66	3939.27	6087.1	716947			-104.898	-388.632	-45773.7
																																								67	4028.39	6224.81	733167			-15.7775	-250.919	-29553.7
																																								68	3827.84	5914.92	696667			-216.327	-560.815	-66053.7
																																								69	4048.26	6255.52	736784			4.09612	-220.21	-25936.7
																																								70	4438.59	6293.39	741244			394.419	-182.343	-21476.7
																																								71	4252.32	6029.29	710138			208.156	-446.442	-52582.7
																																								72	4274.62	6060.91	713862			230.455	-414.825	-48858.7
																																								73	4305.81	5008.4	589896			261.643	-1467.33	-172825
																																								74	4667.52	4913.96	578773			623.357	-1561.77	-183948
																																								75	4630.76	4875.25	574214			586.591	-1600.48	-188507
																																								76	4510.12	4748.25	559255			465.953	-1727.49	-203466
																																								77	4482.94	4719.62	555884			438.768	-1756.11	-206837
																																								78	4339.19	6115.61	720305			295.019	-360.121	-42415.7
																																								79	4489.84	6327.93	745313			445.67	-147.796	-17407.7
																																								80	4341.06	6118.25	720616			296.893	-357.481	-42104.7
																																								81	4442.28	6260.9	737418			398.11	-214.827	-25302.7
																																								82	4307.83	5669.09	667713			263.658	-806.644	-95007.7
																																								83	4340.33	5711.86	672751			296.161	-763.869	-89969.7
																																								84	4151.43	5463.27	643472			107.265	-1012.46	-119249
																																								85	4266.17	5614.27	661257			222.007	-861.457	-101464
																																								86	4192.23	5516.97	649796			148.065	-958.764	-112925
																																								87	4359.03	5736.47	675649			314.858	-739.265	-87071.7
																																								88	4279.44	5631.73	663313			235.271	-844.001	-99407.7
																																								89	4107.43	5405.36	636651			63.2582	-1070.37	-126070
																																								90	4143.68	5453.08	642271			99.5163	-1022.65	-120450
																																								91	4314.57	6520.5	767994			270.405	44.7726	5273.35
																																								92	4484.09	5368.05	632256			439.918	-1107.68	-130465
																																								93	4311.69	5161.66	607948			267.52	-1314.07	-154773
																																								94	4450.17	6120.9	720928			406.005	-354.832	-41792.7
																																								95	4468.02	6145.45	723820			423.857	-330.278	-38900.7
																																								96	4373.4	6015.3	708490			329.228	-460.434	-54230.7
																																								97	4181.54	6923	815401			137.376	447.273	52680.3
																																								98	4416.79	7312.49	861275			372.627	836.757	98554.3
																																								99	4386.21	7373.57	868469			342.04	897.836	105748
																																								100	4392.26	7383.75	869668			348.095	908.016	106947
																																								101	4506.68	7155.2	842750			462.517	679.474	80029.3
																																								102	4361.17	6924.17	815538			316.998	448.436	52817.3
																																								103	4367.46	6934.16	816715			323.292	458.429	53994.3
																																								104	4384.05	6551.06	771593			339.884	75.3292	8872.35
																																								105	4527.2	6764.97	796788			483.037	289.243	34067.3
																																								106	4506.74	6734.39	793186			462.571	258.66	30465.3
																																								107	4330.78	6471.45	762217			286.611	-4.27587	-503.655
																																								108	4480.72	6695.51	788606			436.548	219.775	25885.3
																																								109	4317.66	6451.85	759908			273.492	-23.88	-2812.65
[truncated: 7 more columns]

## Sheet: Figure 3b
	OD750
time (d)	WT1 (NO3-)	WT2 (NO3-)	WT1 (N2)	WT2 (N2)	dsepN 1 (NO3-)	dsepN 2(NO3-)	dsepN3 (NO3-)	dsepN 4(NO3-)	dsepN1 (N2)	dsepN2 (N2)	dsepN3 (N2)	dsepN4 (N2)
0	0,199	0,199	0,179	0,179	0,211	0,211	0,194	0,194	0,1760	0,1760	0,1650	0,1650
1	0,510	0,448	0,386	0,467	0,543	0,493	0,487	0,513	0,3990	0,3930	0,5190	0,3130
2	0,665	0,660	0,510	0,600	0,645	0,543	0,720	0,623	0,4250	0,8050	0,5230	0,4750
3	0,870	1000	0,840	0,743	0,923	0,735	0,968	0,850	0,6180	0,6550	0,5580	0,5000
4	1008	1088	1115	0,970	1065	0,888	1170	1030	0,6580	0,7430	0,7700	0,6630
5	1383	1155	1218	0,950	1108	0,973	1148	1110	0,9230	11000	0,9230	0,8650
7			1600	1618					11250	13230	14230	12980
9			2108	1905					15580	17350	15630	16130

## Sheet: Figure 3d+e
biological replicate #	wt1			wt2										wt3							wt cccp 1															wt cccp 2									wt cccp 3
date	2018-08-03			2021-04-30										2018-05-18						date	2018-02-02															2018-03-01									2018-03-08
experiment #	2809	2810	2812	3770	3771	3772	3773	3774	3775	3776	3777	3778	3779	2530	2531	2532	2533	2534		experiment #	1986	1987	1988	1989	1990	1991	1992	1993	1994	1995	1996	1997	1998	1999	2000	2110	2111	2112	2113	2114	2115	2116	2117	2118	2249	2250	2251	2252	2253
pre-bleach	97840.1	63911.8	74978.7	86366.6	73356.9	121064	125887	47792.3	69929.5	111989	71396.1	113773	147736	155663	111867	119118	92250.9			pre-bleach									101307	76139.9																	101030
pre-bleach	96355.3	63517.6	75982.9	86432.9	72391.5	119101	124422	47841.6	69593.2	110821	72438.6	114655	147779	152020	111777	118255	92438.4			pre-bleach									102190	75103.4																	100081
pre-bleach	95994.6	63433.1	74967.7	86552.8	73227.3	119325	126067	48912.2	70207.9	113010	72139.6	115649	148124	154689	112725	118688	91415.8			pre-bleach									100700	74817.1																	100225
pre-bleach	96025.5	63738.8	75046.1	84445.9	72344.4	117632	124643	47808.9	69808.5	112440	70428.8	113476	147173	151521	110921	116285	90832.9			pre-bleach									99964.8	75801.3																	100297
pre-bleach	96064.8	62897.1	73830.6	85366.5	74024.6	119222	124729	47572	70037.9	110359	70212.4	114448	146260	153301	114285	116447	91157.2			pre-bleach									98179.9	74504.6																	100035
pre-average	96456.1	63499.7	74961.2	85833	73068.9	119269	125149	47985.4	69915.4	111724	71323.1	114400	147414	153439	112315	117758	91619.1	#DIV/0!		pre-avergage	#DIV/0!	#DIV/0!	#DIV/0!	#DIV/0!	#DIV/0!	#DIV/0!	#DIV/0!	#DIV/0!	100468	75273.3	#DIV/0!	#DIV/0!	#DIV/0!	#DIV/0!	#DIV/0!	#DIV/0!	#DIV/0!	#DIV/0!	#DIV/0!	#DIV/0!	#DIV/0!	#DIV/0!	#DIV/0!	#DIV/0!	#DIV/0!	#DIV/0!	100334	#DIV/0!	#DIV/0!
0	31997.3	19958.3	13417.4	23354.7	19976.1	39450.7	44580.5	14592.4	23523	25861.3	25278.2	56769.2	37788.5	53156.8	25322.1	33640	28299.3			0									14899.9	11179.9																	24723.2
1.1	44173.8	29583.3	17106	37343.9	33082.7	62477	66831.9	22856.6	36594.8	40399.5	37942.9	69282.7	70238.8	74204	33908.9	47745.9	41765.4			1.1									18792.6	11878.5																	39223.7
2.2	50114.3	34121.2	20400.5	43883.9	39330.7	71839.8	78830.2	27803.7	42320.9	51213.1	43581.5	76850.2	84110.6	87069.5	41243.8	58285.9	47335.2			2.2									21524.4	12110.1																	47394.2
3.3	55397.4	36901.4	23515.7	48616.9	43179	78544.2	85172.7	30617.8	46404.6	58815.9	46330.3	79134.1	93741	96599	49122.3	66803.5	52864.3			3.3									23812	12685.8																	52516.2
4.4	57951.2	39472.1	26474.5	52481.3	45704.6	81650.7	89015.4	33154	48783.4	64895.5	48355.1	82587.8	96427	102655	54433.1	71472.2	56219.1			4.4									25876.7	12980.9																	55823.7
5.5	60476.1	42140.7	29725.2	55334.7	46848.8	84408.3	91677.2	35073.1	49939.4	70350.2	49296.2	83764.8	101264	107725	59856.8	75952.4	58699.5			5.5									27277.1	12969.1																	58754.2
6.6	61862.6	43023.7	32966.4	56727.4	48351.6	88307.5	93717	35934.1	50273	72695	50277.1	83960.3	104543	108594	63257	80463.2	59442.3			6.6									28931.7	13402.4																	60932.5
7.7	63211.6	44508.2	35731	59503.7	50525.5	89127.8	94591.2	36905.2	50469.7	74857.8	50905.5	86015.6	107341	109780	65521.7	81948.9	61355.3			7.7									30466.6	13455.2																	62906.7
8.8	64301.7	45667.5	38103.3	60140.3	50246.9	90873.5	97018	38198.8	52251.4	80304.6	52368.6	88074.9	109274	114656	69719.8	84943	62866.8			8.8									31393.6	13614.4																	64412.2
9.9	66558.3	45952.3	40555.2	61778.9	53099	90401.9	100095	39293.9	52967.7	81675.7	53281	88994.5	109464	113915	71719.7	87165.3	63404.5			9.9									32362.9	13896.8																	66047.3
11	66872.2	47069	41835.2	63189.9	53341.3	93010.7	98059.6	38929.8	53318	83212.9	53240.9	88806.1	112930	115067	73574.1	88189.2	66021.8			11									33460.5	14151.5																	67246.1
12.1	67491.8	48815.1	43238.2	63429.3	54110.6	93524.7	101015	39335.6	54226.9	85904.3	53221.3	88916.4	114618	116778	74489.3	88171.1	66318.1			12.1									33896.2	14169.2																	68148.6
13.2	68812.6	48515.1	45034.4	64529.6	55219.5	95211	103042	40313.2	53385.2	86587.5	54980.5	91080.8	113551	117960	75692.5	89855.7	67155.3			13.2									35646	14448.2																	69345
14.3	68486.7	49441.5	46416.6	66155.7	55528.5	96085.1	103804	40258.3	53192.5	88528.6	55065.9	91987.4	115958	116135	76879.6	91706.3	68670.1			14.3									34915.3	14247.7																	70288.4
15.4	68469.6	49724.2	47425.5	66679.2	56631	97603.9	103698	40729.8	53552.5	90070.9	55728.8	93058.7	117080	116829	76595.2	90936.2	67258.3			15.4									35519.1	14523.9																	71096
16.5	68423.6	49653.8	48474.8	67290.5	56688.8	97146.3	105557	41095	54588.6	91500.1	55170.8	93670.5	118637	117877	78180.2	91657.7	66975.1			16.5									36352.2	14251																	71947.1
17.6	69427.8	49672.4	49191.4	68515.1	57296.7	97164.2	106327	42289.6	54816.1	91272.6	56164.3	93646.5	119756	118509	78826.7	92919.3	68136.8			17.6									36680.9	14701.8																	73253.5
18.7	68781.9	50005.2	49734.3	68504.9	57642.7	97597.6	106267	42011.7	55546.4	92000.5	56364.2	94301.9	119236	119908	78394.4	93928.9	69471.6			18.7									37452.1	14733.8																	73865.1
19.8	68367.4	51018.8	50956.8	67945.8	57214.5	97477.3	108295	41880.1	56311.7	92154.6	56876.8	93123.4	118841	120178	78593.6	94810.7	68644.3			19.8									37031.7	14934.5																	74269.3
20.9	69327.7	49949.8	51484.7	68323.5	57030.8	99307.7	108324	42109.3	55953.8	92475.1	57013.9	94013.9	121378	122890	78135.5	93656.1	70096.5			20.9									38322	15038.6																	74846.9
22	69923.6	52314.9	52078.9	69561.2	58586.9	99270.3	106030	41980.6	55909.4	94887.2	57993.9	94948.3	121958	122338	78481.1	92310.1	71312.1			22									39055.1	15051.2																	75623.5
23.1	68986.2	51781.6	52579.5	69087.2	57790.5	99180.1	106987	42726.6	55412	93537.5	57375.6	95613.3	121291	119896	79730.4	93662.4	70231			23.1									39174.6	15118.9																	75936.9
24.2	69829.1	51190.7	53277	69212.1	58275.1	100382	107343	42943.9	56142.5	94810.6	57725.7	96024	122166	121609	79629	92844.7	70818.6			24.2									38943.5	15093.9																	76549.4
25.3	69359.7	52251.9	53502.2	69056.9	58809.8	100620		42752	55891.2	94205	57804	95208.6	125464	123328	78176	91294.7	71051.7			25.3									39409.1	14890.2																	76539.4
26.4	69677.5	52401.9	54618.4	70195.9	59369.5	100213		42211.9	56184.8	94924.9	57211.7	97690.9	124944	124006	80317.8	91520.1	70525.8			26.4									39619.9	15319.5																	77160.7
27.5	68970.4	52921.4	54609.1	69767.7	58926.9	100195		42778.9	56950	94606.5	58279.5	97062.2	125789	122276	80923		71904.4			27.5									39578.3	15033.8																	77496.4
28.6	69769.3	53133	54856.8		59508.9	99120.6		42584.1		97720.5		97585.6	126214	121994	80053		71770			28.6									38959.4	15340.4																	77894.5
29.7	68966.7	52367.7	55274.3		60080.8	100303		43618.4		96630.6		97087.2		122325	79668		72320			29.7									39917.4	15343.3																	78012.2
30.8	69881.4	52152.5	54724.8		60766.4	100568		42513.3		94453.9		97196.8		120898	79820.8		71928.8			30.8									39755.6	15493.7																	78259.6
31.9	71412.8	52519.1	55066.8		60792.4	99473.9		42370.9				98947.8		121804	79858.8		71923			31.9									39295.1	15329.2																	78372.3
33	70606.8	51638.9	55564.2		60873.6							97535.5		121136	78318.7		70283.3			33									39466	15799.2																	78945
34.1	71573.4	52057.8	54936.1		60681.7							99269.5		121297	81778.6		72305.9			34.1									39560.4	15648.8																	79533.6
35.2	70834.6	51597.1	56065		61918.9							98613.5			80179.9		71467.2			35.2									39957.9	15690.7																	79822.4
36.3	70752.4	52466.4	56552.6		61162.5										81042.9		71452.7			36.3									39833.4	16044																	80096.1
37.4	69587.1		55372.7		60540.7										79928.9		71732.2			37.4									40572.8	16265.8																	80213.6
38.5	68928.3		55706.5		60820.2										80450.1		71714.1			38.5									39975.8	16082.4																	80735.5
39.6	69967.3		55644.9		61180.1										79222.2					39.6									40379.9	15872.7																	80550
40.7	69839.9		56489.8		61235.5										78711.8					40.7									40679.4	16040.3
41.8	70095.3		57148.4		61042.7										80264.6					41.8									40317.9	16106.5
42.9	70228.9		57113.5												78896.3					42.9										16311.1
44	69811.8		56229.2												79267.5					44										16229.6
45.1	69248		56173.2												79174					45.1										16230.7
46.2	67601.1		56808.7												78726.9					46.2										16107.4
47.3	68704		56709.8																	47.3										16085
48.4	67408.1		55677.3																	48.4										16437.9
49.5	67327.7		55743.1																	49.5										16337.4
50.6	68242.4		57223.9																	50.6										16204.1
51.7	67954.6		56638.7																	51.7										16392.5
52.8	67570.2		57031.2																	52.8										16617.4
53.9	68348.1		56382.3																	53.9										16653
55	67101.3																			55										16548
56.1	67270.3																			56.1										16434.1
57.2	67983.8																			57.2										16406
58.3	67345.6																			58.3										16610.6
59.4	67836.9																			59.4										16083.6
60.5	67771																			60.5										16499.2
61.6	67381.7																			61.6
62.7	67817.7																			62.7
63.8	67372.2
64.9	66342.9
66	67305.2																			F/F0
67.1	67764.8
68.2	67200.6
69.3	66833.4
70.4	66954
71.5	65712.6
72.6
73.7
74.8
75.9
77
78.1
79.2
80.3
81.4
82.5
83.6
84.7
85.8
86.9
88
89.1
90.2
91.3
92.4
93.5
94.6
95.7
96.8
97.9
99
100.1
101.2
102.3
103.4
104.5
105.6
106.7
107.8
108.9
110
111.1
112.2
113.3
114.4
115.5
116.6
117.7
118.8
119.9
121
[truncated: 508 more columns]

## Sheet: Figure 4b+c+d
strain	date	image #	number pores	pores average	septum average	septum measurements								pore 1	pore 2	pore 3	pore 4	pore 5	pore 6	pore 7	pore 8	pore 9	pore 10	pore 11	pore 12	pore 13	pore 14	pore 15	pore 16	pore 17	pore 18	pore 19	pore 20	pore 21	pore 22	pore 23	pore 24	pore 25	pore 26	pore 27	pore 28	pore 29	pore 30	pore 31	pore 32	pore 33	pore 34	pore 35	pore 36
dsepN1	2020-08-27	894	61	20.2708	830.535	844.332	818.82	815.979	843.007				Feret	23.002	21.047	25.1153	26.4165	25.5606	22.1074	20.9183	21.8907	18.2925	28.0387	23.8898	22.2363	23.602	22.696	22.3006	23.9164	26.2294	27.7139	25.4921	21.2723	17.2555	24.5782	22.752	27.524	19.5683	27.2105	19.994	22.675	20.0733	24.0819	22.5274	22.724	24.9184	23.002	26.2536	26.4225
													MinFeret	19.5579	19.2533	21.9848	23.7225	19.6128	18.1544	18.334	20.7489	16.6055	23.7086	18.5318	20.2858	20.8393	19.1663	17.0601	18.2996	23.1123	22.2078	22.6458	17.5387	14.0928	21.4502	20.0636	20.8574	18.0388	24.1634	17.7451	15.1844	17.5387	21.3109	18.9824	18.0815	21.8716	20.2004	21.9008	20.4876
													average	21.2799	20.1502	23.55	25.0695	22.5867	20.1309	19.6261	21.3198	17.449	25.8736	21.2108	21.261	22.2206	20.9312	19.6803	21.108	24.6709	24.9609	24.069	19.4055	15.6742	23.0142	21.4078	24.1907	18.8036	25.6869	18.8696	18.9297	18.806	22.6964	20.7549	20.4027	23.395	21.6012	24.0772	23.455
		897	52	17.1418	923.781	916.473	923.518	922.577	932.555				Feret	18.153	19.282	21.5763	21.4656	19.397	19.8584	15.9542	19.6897	14.4051	16.8172	16.9958	16.9583	19.9303	18.2925	22.3006	20.4885	18.6708	18.0476	19.4624	16.9679	17.1169	18.4051	15.7032	19.282	21.5763	19.1414	19.0749	13.6344	20.0178	29.5829	12.195	18.2577	19.7219	21.5763	18.7387	17.701
													MinFeret	16.2188	16.9114	19.553	19.1663	16.9114	16.8503	12.7554	16.9114	11.3283	14.4786	14.7484	15.5456	18.1574	16.3477	16.8766	15.6257	15.9933	15.784	15.8863	15.784	13.1236	15.2203	14.3498	17.311	17.8208	17.144	15.8878	11.3916	16.9114	25.8001	9.8958	15.2203	16.9614	19.1663	15.7166	15.2203
													average	17.1859	18.0967	20.5647	20.316	18.1542	18.3544	14.3548	18.3006	12.8667	15.6479	15.8721	16.252	19.0438	17.3201	19.5886	18.0571	17.332	16.9158	17.6744	16.3759	15.1203	16.8127	15.0265	18.2965	19.6985	18.1427	17.4813	12.513	18.4646	27.6915	11.0454	16.739	18.3417	20.3713	17.2277	16.4607
		902	64	22.3215	1115.15	1109.67	1100.64	1132.67	1120.49	1112.26			Feret	28.3423	26.9235	25.6304	25.2192	23.3351	22.1867	24.2326	28.2499	28.219	22.5953	22.1867	25.3913	22.7299	22.4405	21.2849	23.0911	22.8827	25.9513	25.494	22.4793	22.0291	22.4793	25.6304	22.5567	22.1867	25.6304	21.4886	21.5493	21.9697	26.152	24.554	20.9756	26.0351	22.4405	26.9396	26.4171
													MinFeret	24.2685	23.7606	21.4683	21.2975	20.5349	19.8005	20.5349	23.3351	25.7406	19.4253	19.6015	21.7092	16.8013	19.8005	16.8013	20.5349	18.6681	22.4017	20.5349	19.6015	19.8005	19.6015	21.4683	18.6681	17.3023	22.4017	18.6681	18.6019	20.0457	21.714	20.4605	14.001	21.4683	17.8877	24.4206	22.1281
													average	26.3054	25.3421	23.5494	23.2584	21.935	20.9936	22.3837	25.7925	26.9798	21.0103	20.8941	23.5502	19.7656	21.1205	19.0431	21.813	20.7754	24.1765	23.0145	21.0404	20.9148	21.0404	23.5494	20.6124	19.7445	24.016	20.0784	20.0756	21.0077	23.933	22.5072	17.4883	23.7517	20.1641	25.6801	24.2726
		905	82	20.7531	1308.22	1292.09	1277.8	1323.79	1342.97	1304.47			Feret	27.2124	26.7813	28.1583	24.423	21.4752	24.0327	24.0327	18.4114	22.2406	22.8854	21.3733	22.1751	24.1234	23.6974	21.7445	20.2191	24.8658	21.3733	22.436	22.436	23.4195	22.436	21.3733	19.4862	20.7517	20.7517	22.5331	21.0993	22.2406	20.2191	21.0993	22.436	21.3393	21.0993	22.436	19.4862
													MinFeret	24.7338	24.1234	22.9172	20.5033	19.2987	21.711	19.2987	15.6802	20.5049	18.0925	18.0925	18.0925	19.6165	21.2334	18.0925	18.0925	21.711	18.1531	20.4129	19.6165	18.0925	19.2987	18.0925	16.8863	17.0578	18.0925	20.5033	18.1631	19.962	18.0925	16.2049	20.5049	19.2987	18.0925	19.2987	15.6802
													average	25.9731	25.4524	25.5378	22.4631	20.3869	22.8718	21.6657	17.0458	21.3727	20.489	19.7329	20.1338	21.8699	22.4654	19.9185	19.1558	23.2884	19.7632	21.4245	21.0262	20.756	20.8674	19.7329	18.1863	18.9047	19.4221	21.5182	19.6312	21.1013	19.1558	18.6521	21.4704	20.319	19.5959	20.8674	17.5832
		907	55	23.5652	958.076	952.997	954.985	945.806	970.366	966.226			Feret	29.6687	28.0841	28.5275	22.6961	25.4921	26.5006	26.8934	27.7311	28.4382	25.6412	26.2778	27.9877	26.0287	18.3359	26.4165	20.0178	25.1911	29.248	23.7898	24.0026	25.033	29.3186	20.0178	23.2425	24.2855	26.2051	24.2135	24.5005	33.8839	27.8454	26.9465	22.2078	24.5782	26.4045	24.4745	21.927
													MinFeret	25.6349	25.9094	24.8034	19.73	21.9848	21.7223	23.676	25.9308	22.8342	22.9417	20.9241	25.9308	22.9305	14.5881	21.9339	18.6026	22.1396	24.5581	21.4211	20.2937	23.1005	27.0583	17.6394	20.2937	21.4211	22.3801	20.4762	21.9848	25.6701	24.603	23.9538	19.6254	23.2002	24.0848	21.4211	19.73
													average	27.6518	26.9967	26.6654	21.2131	23.7385	24.1114	25.2847	26.831	25.6362	24.2915	23.6009	26.9593	24.4796	16.462	24.1752	19.3102	23.6654	26.9031	22.6054	22.1482	24.0667	28.1884	18.8286	21.7681	22.8533	24.2926	22.3449	23.2426	29.777	26.2242	25.4502	20.9166	23.8892	25.2447	22.9478	20.8285
		909	31	24.8566	956.365	937.514	934.747	959.876	993.322				Feret	27.8111	27.524	25.8695	25.1153	30.3045	22.2363	27.4894	26.9229	25.033	26.2051	26.6082	29.7489	33.4639	27.0876	24.6234	23.7898	25.3232	29.5936	28.5219	25.1659	28.0331	26.2778	25.6412	26.8756	28.7273	29.3997	23.2425	23.4941	25.3671	18.3618	25.7155
													MinFeret	24.9027	24.8034	23.2975	22.3219	25.9308	20.1723	23.676	25.1754	20.5982	22.3219	21.8702	27.0583	29.759	20.8574	22.6095	22.1526	18.6026	25.9308	25.5524	22.4559	24.1851	23.7231	22.205	24.1619	27.4019	26.985	21.2666	22.3817	23.9164	12.7147	22.5486
													average	26.3569	26.1637	24.5835	23.7186	28.1177	21.2043	25.5827	26.0491	22.8156	24.2635	24.2392	28.4036	31.6115	23.9725	23.6165	22.9712	21.9629	27.7622	27.0371	23.8109	26.1091	25.0005	23.9231	25.5187	28.0646	28.1923	22.2546	22.9379	24.6418	15.5382	24.132
		913	26	23.3685	1040.17	1030	1057.44	1043.39	1029.87				Feret	27.2047	26.1505	32.2846	26.0653	28.8762	27.8511	25.8142	25.1659	25.0203	25.4359	24.4745	27.5298	28.3094	27.9934	21.4878	24.7071	26.7393	29.8129	25.4921	28.7052	20.0733	15.3864	23.2152	22.3788	24.2135	17.9771
													MinFeret	24.2063	23.2919	25.9308	20.8574	23.676	21.2671	21.8664	21.894	19.73	22.8398	22.1421	23.1038	25.6371	24.1763	17.6349	21.455	21.8487	26.985	21.4211	25.3671	15.2203	12.4017	20.2937	19.73	20.2937	13.5291
													average	25.7055	24.7212	29.1077	23.4613	26.2761	24.5591	23.8403	23.5299	22.3751	24.1379	23.3083	25.3168	26.9733	26.0849	19.5613	23.081	24.294	28.3989	23.4566	27.0361	17.6468	13.8941	21.7544	21.0544	22.2536	15.7531
		916	31	19.885	723.495	694.846	732.222	741.716	725.198				Feret	23.3856	19.6088	24.0026	20.9259	21.7596	23.7898	20.9183	23.0089	23.7363	20.5195	16.3865	24.829	15.6729	24.3965	24.9567	21.7815	20.5195	18.4912	20.168	24.6234	19.4706	22.8912	20.7964	21.2723	18.3618	22.5274	17.5115	20.9183	19.994	20.5195	21.6058
													MinFeret	19.5826	16.7611	20.8574	16.9114	18.1859	21.9278	17.4751	20.8527	19.7897	18.2836	14.6303	21.6573	14.0928	20.2906	23.1123	17.4751	18.6026	16.3477	16.3428	22.3953	15.784	19.8361	19.1663	17.5645	16.2666	19.73	14.6942	18.3359	18.0388	18.6026	19.9303
													average	21.4841	18.185	22.43	18.9186	19.9727	22.8588	19.1967	21.9308	21.763	19.4016	15.5084	23.2431	14.8829	22.3436	24.0345	19.6283	19.5611	17.4194	18.2554	23.5093	17.6273	21.3636	19.9813	19.4184	17.3142	21.1287	16.1029	19.6271	19.0164	19.5611	20.768
		918	46	19.3395	901.703	911.643	907.798	890.632	896.74				Feret	22.3788	20.6968	21.4285	26.2051	25.1153	19.0749	22.64	18.7387	19.4624	22.8078	20.8574	20.7887	18.2141	19.8264	22.8287	17.692	19.4624	21.3096	19.8023	20.4885	21.4656	17.1447	21.4878	17.692	21.6572	24.2462	22.1002	24.9184	24.6556	24.4225	24.1016	18.2141	24.6234	18.9495	17.2094	20.7275
													MinFeret	19.7363	18.6026	20.1709	21.9547	22.6658	16.6167	21.012	16.9114	16.6395	15.8635	17.0851	17.6499	16.3149	17.1148	18.0825	15.147	15.784	19.4152	16.1077	14.834	18.0388	13.9981	16.533	15.147	17.1683	19.3709	18.0388	19.5814	19.4639	21.4518	21.9438	14.5588	21.9848	15.784	15.2203	16.3477
													average	21.0575	19.6497	20.7997	24.0799	23.8906	17.8458	21.826	17.8251	18.051	19.3357	18.9712	19.2193	17.2645	18.4706	20.4556	16.4195	17.6232	20.3624	17.955	17.6612	19.7522	15.5714	19.0104	16.4195	19.4127	21.8086	20.0695	22.2499	22.0598	22.9371	23.0227	16.3864	23.3041	17.3667	16.2148	18.5376
		920	51	19.7718	1253.14	1278.34	1243.09	1257.26	1233.88				Feret	20.7249	22.576	23.3351	21.7705	23.1853	19.6237	22.4793	23.0534	17.033	22.1278	23.9068	23.9977	21.5493	21.4886	22.4405	24.2326	22.1867	22.4793	21.8504	22.4405	20.1926	25.357	20.9756	27.4522	23.1853	21.2849	20.3858	24.6602	22.4405	21.4886	16.8272	20.1926	22.5953	20.9756	22.7873	20.7249
													MinFeret	18.6681	18.6681	19.6015	19.6015	21.4683	16.9801	20.5349	19.6015	13.0676	17.5373	19.4708	22.1304	17.7347	19.6015	19.6015	21.4683	17.7347	19.6015	19.6015	18.3726	17.7347	21.4683	17.7347	23.3351	20.5349	19.6015	17.1208	18.6681	19.3408	18.6681	13.7795	17.0664	19.2056	16.4317	21.4683	17.7134
													average	19.6965	20.6221	21.4683	20.686	22.3268	18.3019	21.5071	21.3274	15.0503	19.8325	21.6888	23.0641	19.642	20.5451	21.021	22.8505	19.9607	21.0404	20.726	20.4065	18.9637	23.4126	19.3552	25.3937	21.8601	20.4432	18.7533	21.6641	20.8907	20.0784	15.3034	18.6295	20.9004	18.7036	22.1278	19.2191
		922	40	26.3329	776.565	769.148	792.47	790.018	754.624				Feret	29.2371	34.331	29.248	28.3487	28.7494	26.2294	25.0203	26.6619	25.033	25.3358	29.5076	25.033	26.0548	34.164	32.0673	27.07	31.4065	27.7597	34.5111	25.8633	29.7703	28.1857	28.7107	24.2855	28.455	25.5916	30.1099	32.9327	27.9877	28.8101	30.1521	31.7386	29.2969	29.2534	24.7521	26.8933
													MinFeret	26.1242	28.271	23.5177	22.8681	24.6735	24.0771	21.967	22.932	21.9713	21.3504	25.3235	19.73	23.676	28.8515	27.3849	21.025	27.622	20.61	28.1844	21.4385	25.9094	24.8365	25.7186	20.1964	25.9469	22.7552	26.5619	27.3363	23.6542	24.2397	25.9308	29.5506	25.0418	25.0029	19.1663	22.8956
													average	27.6806	31.301	26.3829	25.6084	26.7114	25.1532	23.4936	24.7969	23.5022	23.3431	27.4155	22.3815	24.8654	31.5078	29.7261	24.0475	29.5143	24.1848	31.3477	23.6509	27.8398	26.5111	27.2146	22.2409	27.2009	24.1734	28.3359	30.1345	25.8209	26.5249	28.0415	30.6446	27.1694	27.1281	21.9592	24.8944
dsepN2	2020-09-02	924	32	23.0968	918.3	902.984	884.622	898.196	975.538	930.159			Feret	23.558	26.4171	23.558	26.3511	25.1153	28.6328	24.5007	26.8749	22.4793	28.7543	23.1853	23.7972	23.9068	27.4522	24.8538	24.0883	26.2849	27.133	24.6425	24.3402	28.0021	23.558	24.3402	25.3913	26.5651	26.9235	23.7972	20.9756	19.6902	27.5789	24.2685	20.1061
													MinFeret	21.4683	23.3351	18.6681	21.7805	22.9658	27.0687	22.1304	23.3799	19.6015	27.013	19.6015	19.6015	20.5349	22.4017	22.1426	22.1281	22.4017	24.4206	17.7347	21.4683	24.7948	21.2975	22.4017	22.1281	24.4206	25.2019	19.6015	5.7723	16.8013	22.4017	18.6681	17.7347
													average	22.5131	24.8761	21.1131	24.0658	24.0406	27.8507	23.3156	25.1274	21.0404	27.8837	21.3934	21.6994	22.2208	24.927	23.4982	23.1082	24.3433	25.7768	21.1886	22.9042	26.3984	22.4277	23.371	23.7597	25.4929	26.0627	21.6994	13.374	18.2458	24.9903	21.4683	18.9204
		926	34	23.5898	897.904	868.747	908.184	935.893	878.793				Feret	30.0677	29.8129	25.21	13.5526	24.6234	27.07	26.7393	25.5232	28.1462	25.4359	25.7587	24.9567	27.3677	26.2778	24.2135	25.5419	29.2371	20.3328	26.4165	27.07	26.0592	29.7062	29.3131	23.9827	29.0572	22.1002	28.3263	23.3856	23.6088	22.5626	19.6897	23.6088	24.861	22.0498
													MinFeret	27.0583	27.759	22.5486	12.0979	21.4211	25.0746	23.9153	21.9848	22.6933	23.8629	22.4228	21.9848	20.7899	24.8034	21.3768	23.301	24.8034	16.5642	21.2146	22.5203	23.9153	25.5108	25.1679	21.2779	26.4945	18.5437	24.7818	18.3813	17.3013	19.1663	14.0928	18.7423	21.9848	18.885
													average	28.563	28.7859	23.8793	12.8253	23.0222	26.0723	25.3273	23.754	25.4198	24.6494	24.0907	23.4708	24.0788	25.5406	22.7951	24.4215	27.0203	18.4485	23.8156	24.7951	24.9872	27.6085	27.2405	22.6303	27.7758	20.322	26.5541	20.8834	20.455	20.8644	16.8912	21.1756	23.4229	20.4674
dsepN3	2020-09-09	977	37	16.7359	1653.23	1642.29	1712.9	1652.19	1605.56				Feret	21.0585	21.7104	21.7905	19.8444	19.49	18.9	20.3858	16.5399	18.3385	15.95	19.9757	20.9756	18.027	19.9757	16.8272	17.1604	17.9301	10.9252	26.7449	18.6681	20.4924	13.876	19.9757	16.0589	16.6972	19.2426	18.4096	14.4903	21.2849	16.3012	18.9	20.9756	19.6902	15.6467	17.1604	13.7815
													MinFeret	19.6015	16.8013	16.8013	16.8013	14.9345	16.8013	17.7347	10.5286	14.6148	12.9441	16.5321	18.6681	15.8633	15.8679	14.5032	13.7248	13.8603	9.334	22.1215	14.5032	17.4877	10.5603	14.001	14.001	14.001	16.8013	14.2007	10.2674	19.1876	13.3486	15.8679	17.8204	16.5004	12.5403	11.9996	10.2674
													average	20.33	19.2559	19.2959	18.3229	17.2122	17.8507	19.0602	13.5343	16.4766	14.4471	18.2539	19.8218	16.9452	17.9218	15.6652	15.4426	15.8952	10.1296	24.4332	16.5857	18.9901	12.2181	16.9884	15.0299	15.3491	18.022	16.3052	12.3788	20.2362	14.8249	17.3839	19.398	18.0953	14.0935	14.58	12.0244
		978	78	18.8273	998.099	983.402	996.066	1024.94	987.994				Feret	15.6729	24.5588	12.8547	22.8912	24.2135	19.994	21.7596	23.3856	21.6572	20.2074	19.9781	23.0089	19.6331	19.6088	17.5115	20.4186	21.7523	22.2363	16.3865	20.9259	20.7887	23.2425	19.4379	23.3584	19.8264	19.5439	19.994	20.0178	17.9151	19.7219	18.153	14.9782	20.1207	22.0137	20.5195	18.7387
													MinFeret	14.6258	21.9848	10.1468	21.4211	22.1888	18.6026	19.1663	21.4867	19.5238	17.5387	18.0051	21.4211	16.8939	18.0388	15.784	17.7287	19.159	20.6739	14.0928	18.6119	17.4751	21.4211	16.2996	19.0075	14.1871	17.4751	18.0388	17.8836	16.8678	16.8799	14.6566	12.8637	17.767	19.0961	17.6513	16.9114
													average	15.1494	23.2718	11.5008	22.1562	23.2011	19.2983	20.4629	22.4361	20.5905	18.873	18.9916	22.215	18.2635	18.8238	16.6478	19.0737	20.4556	21.4551	15.2397	19.7689	19.1319	22.3318	17.8687	21.1829	17.0068	18.5095	19.0164	18.9507	17.3914	18.3009	16.4048	13.9209	18.9438	20.5549	19.0854	17.8251
		979	22	16.1955	1388.45	1348.76	1410.63	1412.81	1381.62				Feret	20.1494	18.3385	18.6681	16.8272	20.1926	18.1234	17.2111	17.2111	17.3623	18.4096	18.6681	16.8272	17.3623	18.9	17.135	14.7584	19.49	16.8272	15.5349	17.8326	18.5979	17.033
													MinFeret	15.8679	15.8404	15.7967	14.9345	15.1804	15.8404	14.9345	14.001	14.9345	15.8481	15.8679	13.3654	14.877	14.9134	13.8603	11.2203	14.7891	14.001	13.0676	13.0676	14.001	14.9345
													average	18.0086	17.0894	17.2324	15.8809	17.6865	16.9819	16.0728	15.606	16.1484	17.1288	17.268	15.0963	16.1197	16.9067	15.4977	12.9893	17.1395	15.4141	14.3012	15.4501	16.2995	15.9838
		980	40	22.8497	1701.71	1711.35	1662.27	1695.3	1737.93				Feret	35.1485	23.558	26.4336	21.3258	25.3913	29.8835	22.4793	26.4171	26.152	24.2326	26.4336	23.4096	23.5025	26.4336	25.0458	25.9513	22.5953	21.8703	22.1867	24.6602	23.925	22.7873	10.8853	24.9063	25.7491	25.6304	21.7705	15.5349	20.9756	24.3402	39.7108	28.3423	30.6179	29.4725	26.2849	29.4725
													MinFeret	27.7207	19.6015	22.4405	18.7749	21.3769	25.8883	19.9404	20.982	21.4683	19.6015	18.4804	19.0283	20.9461	20.8786	19.9404	21.9723	19.6015	18.2347	18.8623	21.4739	20.8053	18.4804	8.2875	19.6015	22.8192	20.015	18.3726	13.0676	15.1683	18.9101	34.5359	26.1353	26.1353	26.7189	23.3351	22.4017
													average	31.4346	21.5798	24.437	20.0504	23.3841	27.8859	21.2098	23.6996	23.8102	21.9171	22.457	21.2189	22.2243	23.6561	22.4931	23.9618	21.0984	20.0525	20.5245	23.0671	22.3651	20.6338	9.5864	22.2539	24.2841	22.8227	20.0715	14.3012	18.072	21.6251	37.1234	27.2388	28.3766	28.0957	24.81	25.9371
		981	31	22.7061	970.153	975.837	971.658	958.916	974.201				Feret	25.8695	24.2462	20.9789	26.8756	21.1073	23.338	22.675	25.1406	24.5005	27.2455	22.4497	20.4341	27.9934	22.1002	23.304	25.033	28.8101	24.2659	24.128	29.7649	24.4745	22.8426	23.9164	22.2363	23.5481	25.3358	21.2498	22.5062	22.8078	26.5903	25.5606
													MinFeret	24.2397	22.3065	17.5387	23.1123	17.8664	21.4314	19.73	20.1632	19.6726	22.7998	20.1549	17.4729	22.3526	19.3868	21.1261	20.2742	26.9822	21.1784	20.8574	27.4339	23.1006	20.0599	22.0949	19.73	21.4211	22.5486	18.0388	19.73	18.7345	23.6963	21.2166
													average	25.0546	23.2764	19.2588	24.9939	19.4868	22.3847	21.2025	22.6519	22.0865	25.0226	21.3023	18.9535	25.173	20.7435	22.215	22.6536	27.8961	22.7221	22.4927	28.5994	23.7875	21.4513	23.0056	20.9832	22.4846	23.9422	19.6443	21.1181	20.7711	25.1433	23.3886
		982	75	24.2571	1145.28	1141.05	1162.73	1157.56	1119.79				Feret	28.9751	28.084	30.5083	28.4382	28.7439	25.8633	27.3212	26.7868	27.1052	25.3671	24.5005	24.9567	26.8933	25.6412	23.9827	24.8098	25.6226	23.9694	25.8695	26.7393	29.0955	25.033	24.9057	29.7062	24.128	25.2415	24.829	26.2778	27.9479	25.8695	24.0819	28.3094	23.002	26.5365	21.5763	25.8695
													MinFeret	26.9793	26.4555	27.9883	24.2572	25.9308	24.2025	24.586	22.0251	24.8034	23.3804	21.9848	22.4418	16.5087	23.7037	20.4238	21.1082	21.8764	21.4083	22.0158	22.9921	25.3788	20.6431	21.4211	26.5389	21.9848	21.9848	22.1428	21.1939	24.7485	21.683	20.4267	25.2129	20.8574	23.9524	18.617	18.3227
													average	27.9772	27.2698	29.2483	26.3477	27.3374	25.0329	25.9536	24.4059	25.9543	24.3738	23.2426	23.6992	21.701	24.6725	22.2033	22.959	23.7495	22.6889	23.9427	24.8657	27.2371	22.8381	23.1634	28.1226	23.0564	23.6131	23.4859	23.7358	26.3482	23.7762	22.2543	26.7612	21.9297	25.2445	20.0967	22.0961
		983	38	19.4404	1010.81	1038.78	979.169	1024.89	1000.38				Feret	24.3443	24.0356	24.6105	17.0424	17.9771	22.1648	22.5062	11.6213	21.5837	11.1894	15.1785	22.8287	16.4349	20.0733	24.2135	22.64	16.5889	17.5115	21.4656	24.861	18.2141	19.6331	20.1207	21.0621	25.033	19.5439	20.9714	22.2149	25.5232	22.3788	18.3532	25.2667	19.1746	22.8912	14.9251	31.0657
													MinFeret	20.7275	21.4211	20.6628	14.4954	14.732	20.1416	19.6692	7.892	17.471	8.1977	13.154	18.5758	14.8802	17.4751	19.73	17.6958	12.8594	14.1185	19.6678	21.8584	16.5533	16.3908	17.1131	17.9014	20.4084	16.9963	17.6513	20.6297	20.6946	20.3357	16.3477	20.7275	15.5141	18.0388	12.7554	26.4945
													average	22.5359	22.7283	22.6366	15.7689	16.3545	21.1532	21.0877	9.75665	19.5273	9.69355	14.1662	20.7022	15.6576	18.7742	21.9718	20.1679	14.7241	15.815	20.5667	23.3597	17.3837	18.0119	18.6169	19.4817	22.7207	18.2701	19.3113	21.4223	23.1089	21.3573	17.3505	22.9971	17.3443	20.465	13.8403	28.7801
		984	62	20.6768	1111.04	1099.47	1111.99	1095.03	1137.67				Feret	20.6968	22.3788	20.4341	19.8584	22.3006	19.282	22.8912	22.5486	23.002	17.701	16.8172	21.3096	20.6968	23.0089	21.047	21.7523	23.923	24.0819	21.4656	22.724	21.4656	22.9536	23.6827	21.7596	22.8426	22.0498	22.5274	23.7898	21.9269	24.3378	24.128	22.1648	21.8907	22.8008	23.9827	22.8912
													MinFeret	16.9114	19.4695	17.1468	16.5842	18.0388	16.7694	19.7476	18.5571	18.6646	15.2021	12.2668	18.9161	17.9373	18.4116	19.0836	19.1648	18.102	18.0388	19.1662	16.9114	17.5622	17.6527	20.6797	18.8697	20.0971	17.2888	17.9205	19.2832	17.4236	20.8017	19.9251	18.559	19.73	17.8988	19.2626	20.8921
													average	18.8041	20.9241	18.7904	18.2213	20.1697	18.0257	21.3194	20.5528	20.8333	16.4516	14.542	20.1129	19.3171	20.7103	20.0653	20.4586	21.0125	21.0603	20.3159	19.8177	19.5139	20.3032	22.1812	20.3147	21.4699	19.6693	20.224	21.5365	19.6752	22.5697	22.0266	20.3619	20.8103	20.3498	21.6227	21.8916
dsepN4	2021-05-12	1943	18	18.5686	1440.57	1481.59	1399.54						Feret	22.4405	23.0911	22.9587	18.9	19.2426	21.8504	20.7249	17.9544	18.9	23.1853	22.0291	19.2426	16.8272	18.3859	18.1234	19.4229	16.8272	24.6425
													MinFeret	19.4708	19.6015	17.7347	14.9345	17.5397	17.7347	17.7168	15.4525	16.8013	19.2279	15.8679	16.1699	14.4819	14.001	15.8679	16.8013	13.8603	20.4574
													average	20.9556	21.3463	20.3467	16.9172	18.3911	19.7925	19.2208	16.7035	17.8507	21.2066	18.9485	17.7062	15.6546	16.1934	16.9957	18.1121	15.3438	22.5499
		1944	31	25.2618	1307.33	1314	1302	1306					Feret	32.6691	32.8818	14.2783	26.0351	28.7543	19.7785	30.5752	34.4349	26.696	26.152	28.7543	26.0016	26.9396	22.7107	28.0176	24.8538	23.3351	25.3913	28.3423	28.9957	30.7882	28.3423	27.1811	25.1326	32.361	24.9063	29.1604	30.6179	27.642	27.4522	30.5752
													MinFeret	26.1894	30.8023	12.1342	20.5349	21.1205	13.8908	27.6346	28.0021	23.0172	23.324	26.1353	22.4017	25.0806	19.1405	25.0529	18.9594	21.2927	20.5349	23.4883	25.2019	24.9081	24.9334	23.3351	21.4683	28.2447	20.2151	22.4405	25.3074	23.3351	21.9499	26.4006
													average	29.4292	31.8421	13.2063	23.285	24.9374	16.8346	29.1049	31.2185	24.8566	24.738	27.4448	24.2017	26.0101	20.9256	26.5353	21.9066	22.3139	22.9631	25.9153	27.0988	27.8482	26.6379	25.2581	23.3004	30.3028	22.5607	25.8004	27.9627	25.4886	24.7011	28.4879
		1948	12	19.5497	1068.21	1079.22	1076.72	1047.62	1069.3				Feret	25.6412	24.5588	17.1725	24.3182	24.4225	21.1599	17.5568	14.8825	18.7726	19.8584	21.0621	26.9465
													MinFeret	21.1736	20.2656	13.7057	20.8784	20.948	19.73	13.1674	11.161	15.2587	16.1349	16.7414	23.676
													average	23.4074	22.4122	15.4391	22.5983	22.6852	20.4449	15.3621	13.0218	17.0157	17.9966	18.9017	25.3113
		1949	51	21.5298	1097.27	1066.19	1103.11	1122.89	1096.89				Feret	27.6392	26.0836	23.7831	23.7095	23.7631	24.7521	21.6572	22.64	20.2388	23.4602	26.2778	22.696	21.2723	23.2425	24.7649	20.7275	24.39	23.7095	21.8907	23.1397	21.7742	24.1016	27.7597	22.5626	24.6556	21.6938	23.602	21.6572	20.7964	21.4656	26.5903	31.8136	23.3584	21.6938	25.7155	21.5395
													MinFeret	24.8034	21.9848	19.73	21.2329	20.316	21.4211	18.4759	18.8646	16.3428	20.1864	21.9198	19.094	16.811	20.2937	21.2104	18.729	21.4211	17.299	19.73	18.8541	18.3938	20.7275	23.1191	17.3353	21.6227	19.9369	19.1676	15.147	17.4751	16.3477	22.8349	26.5262	19.3932	18.6119	21.4211	16.5899
													average	26.2213	24.0342	21.7566	22.4712	22.0395	23.0866	20.0665	20.7523	18.2908	21.8233	24.0988	20.895	19.0417	21.7681	22.9877	19.7282	22.9055	20.5042	20.8103	20.9969	20.084	22.4145	25.4394	19.9489	23.1392	20.8154	21.3848	18.4021	19.1358	18.9066	24.7126	29.1699	21.3758	20.1529	23.5683	19.0647
		1951	19	18.2113	1158.59	1182.34	1164.35	1129.07					Feret	18.027	19.8005	19.9757	18.3385	18.6681	20.1926	19.8444	19.7785	21.0585	18.1234	15.5349	20.9756	25.1326	22.0291	19.9757	20.7249	22.8827	21.5493	15.3089
													MinFeret	14.5795	16.8013	16.8013	13.6587	15.4478	17.7347	15.8679	15.8642	17.7347	13.778	12.9418	17.8204	22.1393	17.1604	16.8013	17.7347	20.4402	18.6681	12.1342
													average	16.3032	18.3009	18.3885	15.9986	17.0579	18.9637	17.8561	17.8214	19.3966	15.9507	14.2384	19.398	23.636	19.5947	18.3885	19.2298	21.6615	20.1087	13.7216
		1952	29	22.9517	1453.37	1473.99	1458.97	1427.14					Feret	24.2326	26.696	25.9345	27.7521	24.8538	25.4769	25.1326	23.1853	23.3351	19.2426	23.1853	20.7249	25.7491	25.3913	25.9345	27.2131	28.3883	25.8167	26.9235	26.7449	27.1811	25.9345	25.3913	23.6134	24.7132	26.5487	22.5953	25.2192	24.9063
													MinFeret	20.4224	24.2685	20.5349	21.1335	21.6401	22.8091	20.455	20.5349	19.6244	15.8679	20.5349	17.4182	22.4017	21.3022	17.4329	20.4605	22.1257	21.9621	21.4683	21.7805	21.4683	22.5446	19.6015	20.7625	22.4017	21.4683	19.6015	19.6899	21.4683
													average	22.3275	25.4823	23.2347	24.4428	23.2469	24.143	22.7938	21.8601	21.4798	17.5553	21.8601	19.0716	24.0754	23.3468	21.6837	23.8368	25.257	23.8894	24.1959	24.2627	24.3247	24.2396	22.4964	22.188	23.5575	24.0085	21.0984	22.4546	23.1873
		1954	62	21.1138	1178.25	1146.47	1219.51	1168.77					Feret	30.8164	25.9513	24.6425	20.6618	28.4956	25.1326	26.0351	20.5561	20.3858	23.6134	22.1867	23.8521	23.4096	23.11	21.8703	23.3351	20.9756	20.9756	27.8461	19.2426	28.0798	20.6618	26.5323	23.0911	25.6813	26.9396	19.6902	20.7249	21.5493	22.5567	22.576	21.0585	23.3351	24.554	22.1867	21.4886
													MinFeret	25.2019	20.4224	20.4956	15.8679	25.0178	21.2927	22.4017	17.1604	18.4659	21.1205	19.6015	16.5004	17.5468	21.1205	17.4172	19.1405	17.5397	15.5763	19.2612	15.0247	19.6015	15.2927	22.3399	18.4101	20.4668	19.3401	15.8679	14.001	18.9922	15.4042	16.8013	15.0877	20.1234	19.8005	17.5551	17.4322
													average	28.0091	23.1868	22.569	18.2648	26.7567	23.2127	24.2184	18.8582	19.4259	22.3669	20.8941	20.1762	20.4782	22.1152	19.6438	21.2378	19.2576	18.276	23.5536	17.1336	23.8407	17.9772	24.4361	20.7506	23.074	23.1398	17.7791	17.363	20.2707	18.9804	19.6887	18.0731	21.7293	22.1773	19.8709	19.4604
		1955	53	19.6603	1945.29	1945.73	1947.03	1943.11					Feret	21.0993	18.4114	22.8854	21.3733	16.4057	20.5049	19.0712	19.9656	22.436	22.8854	21.7445	20.0746	19.7826	23.0438	21.7445	21.7445	19.7826	21.5766	19.4489	21.3733	22.436	24.0327	21.0993	22.2406	18.4114	21.0993	20.611	21.3733	21.0648	17.931	22.5331	20.0746	20.611	22.436	22.436	19.9656
													MinFeret	19.2987	16.7267	18.9319	18.0925	12.8916	16.8863	17.8062	18.0925	18.6407	18.7636	17.268	16.1886	16.8863	17.9107	19.2987	18.0925	16.8863	18.0925	15.4646	18.0925	18.0765	16.8863	17.0675	19.0078	16.8863	18.7636	16.8863	16.8863	18.0925	13.2678	18.0925	16.8863	16.8863	19.2987	19.2987	15.1091
													average	20.199	17.5691	20.9087	19.7329	14.6486	18.6956	18.4387	19.029	20.5384	20.8245	19.5063	18.1316	18.3344	20.4772	20.5216	19.9185	18.3344	19.8346	17.4567	19.7329	20.2563	20.4595	19.0834	20.6242	17.6488	19.9314	18.7486	19.1298	19.5787	15.5994	20.3128	18.4804	18.7486	20.8674	20.8674	17.5373
		1957	34	17.6464	2352.4	2281.35	2398.87	2324.22	2405.14				Feret	18.4114	22.5331	19.7826	21.7445	17.931	16.2273	20.611	16.4057	20.7517	21.3393	19.0712	21.7445	19.0712	20.0746	18.8409	18.0925	22.0105	16.4057	13.4854	17.2697	24.8658	19.4862	13.4854	19.0712	21.0648	24.1234	18.4114	17.931	21.7445	27.2124	20.7517	16.8	13.4854	17.1429
													MinFeret	15.6473	19.2379	15.6802	19.6165	15.6802	14.474	16.8863	14.474	18.0925	17.7497	16.8863	17.8031	15.352	15.6802	15.1091	13.6462	19.2987	12.0617	9.6493	13.2678	19.2987	15.6473	10.8555	16.8863	18.0925	20.5049	14.474	14.0327	18.0925	25.3295	16.8863	14.474	9.6493	12.0617
													average	17.0294	20.8855	17.7314	20.6805	16.8056	15.3506	18.7486	15.4398	19.4221	19.5445	17.9787	19.7738	17.2116	17.8774	16.975	15.8694	20.6546	14.2337	11.5674	15.2688	22.0823	17.5667	12.1704	17.9787	19.5787	22.3141	16.4427	15.9819	19.9185	26.2709	18.819	15.637	11.5674	14.6023
		1958	53	20.4161	1708.97	1722	1686.54	1718.38					Feret	27.2124	23.6974	24.7485	23.4195	25.0987	23.9417	25.0987	21.0993	22.8854	21.4752	24.6011	22.1751	24.1234	25.8131	24.8658	20.2191	25.4441	23.1697	23.1697	21.7445	25.0987	22.8854	22.2406	24.1234	23.4195	24.1234	24.423	22.5331	22.8854	26.5631	31.8666	17.931	24.8658	28.1324	23.6974	29.4463
													MinFeret	20.2012	19.2987	19.962	19.2987	20.5033	17.9107	18.7443	16.8863	20.4129	19.9651	21.0181	16.8863	21.0414	23.0903	20.5049	18.0925	21.5796	20.5033	21.6497	20.5002	21.711	20.3053	18.3436	20.5049	19.6165	20.6021	19.2987	19.2987	19.2987	19.4188	22.507	14.3359	20.4105	22.374	20.5049	23.7355
													average	23.7068	21.498	22.3552	21.3591	22.801	20.9262	21.9215	18.9928	21.6491	20.7202	22.8096	19.5307	22.5824	24.4517	22.6853	19.1558	23.5118	21.8365	22.4097	21.1223	23.4048	21.5953	20.2921	22.3141	21.518	22.3627	21.8608	20.9159	21.0921	22.9909	27.1868	16.1334	22.6381	25.2532	22.1011	26.5909
		1959	75	20.9694	1353.25	1320.18	1339.11	1400.47					Feret	20.6618	21.7104	22.1867	22.8827	20.1494	20.1926	29.3095	19.0378	25.3913	22.0291	23.3351	18.5979	21.2849	20.9756	24.3402	22.5953	24.2146	25.6304	20.7249	25.3913	23.3351	23.925	23.1853	23.8521	22.7873	22.4405	24.0883	22.7873	18.9	25.9345	23.6134	25.2192	21.8504	23.9977	26.0016	25.9513
													MinFeret	16.8013	16.8013	18.6681	17.7347	17.8204	15.6469	24.0937	16.8013	21.4683	18.6681	21.4683	14.001	19.8005	18.4864	19.5975	18.3726	20.5349	20.4605	17.2545	21.4683	19.6015	17.6478	20.5349	20.4598	17.4172	18.7418	21.3316	17.5373	16.2831	20.8951	21.7116	19.6015	18.2087	22.1257	22.9658	19.6015
													average	18.7315	19.2559	20.4274	20.3087	18.9849	17.9198	26.7016	17.9196	23.4298	20.3486	22.4017	16.2995	20.5427	19.731	21.9688	20.484	22.3747	23.0455	18.9897	23.4298	21.4683	20.7864	21.8601	22.156	20.1022	20.5911	22.7099	20.1623	17.5915	23.4148	22.6625	22.4104	20.0296	23.0617	24.4837	22.7764
		1960	54	18.3069	1395.35	1414.33	1383.97	1387.73					Feret	19.2426	20.4924	20.4711	19.4229	15.95	23.6134	17.9544	16.3279	19.49	18.8769	18.1234	19.6902	20.4924	23.391	22.5953	20.6618	19.4229	19.2426	19.49	19.9539	19.2426	22.4405	23.1853	16.6188	19.4229	21.8504	28.0021	19.9757	21.2849	20.3858	27.4522	20.1494	26.152	20.7249	20.4924	21.2849
													MinFeret	14.7651	18.6681	17.7347	17.1123	14.001	19.5342	14.001	14.001	17.5349	14.9345	15.4501	16.4317	16.479	17.1604	19.8005	16.4432	14.6124	15.8679	15.7742	16.8013	14.9345	19.6015	18.3351	13.7132	13.0676	16.2878	23.7606	14.9345	17.7347	17.7347	23.6683	18.4804	21.714	16.8013	17.7347	17.5373
													average	17.0038	19.5802	19.1029	18.2676	14.9755	21.5738	15.9777	15.1644	18.5125	16.9057	16.7868	18.0609	18.4857	20.2757	21.1979	18.5525	17.0176	17.5553	17.6321	18.3776	17.0885	21.021	20.7602	15.166	16.2452	19.0691	25.8813	17.4551	19.5098	19.0602	25.5602	19.3149	23.933	18.7631	19.1136	19.4111
		1961	27	22.4034	1298.11	1311.17	1298.3	1284.86					Feret	27.0687	25.1326	20.3858	25.3913	30.8164	18.6681	28.8299	26.0016	21.5493	24.5007	33.8351	21.2849	19.8005	29.664	24.0883	29.9999	25.1326	24.5007	19.7785	21.3258	28.5719	26.3511	25.494	19.6902	20.4924	22.2651	22.0291
													MinFeret	20.9424	18.6681	18.3703	21.1205	25.7877	15.8679	21.4683	21.4683	18.6681	19.0094	30.5719	16.4205	14.001	26.5718	20.5349	25.5211	21.4683	21.7116	18.6681	16.8013	23.6341	20.5349	21.4683	15.8679	15.8679	17.8204	18.3024
													average	24.0055	21.9003	19.3781	23.2559	28.3021	17.268	25.1491	23.7349	20.1087	21.755	32.2035	18.8527	16.9007	28.1179	22.3116	27.7605	23.3004	23.1061	19.2233	19.0635	26.103	23.443	23.4811	17.7791	18.1802	20.0427	20.1657
wt1		image #	number pores	pores av	septum av	septum measurements								pore 1	pore 2	pore 3	pore 4	pore 5	pore 6	pore 7	pore 8	pore 9	pore 10	pore 11	pore 12	pore 13	pore 14	pore 15	pore 16	pore 17	pore 18	pore 19	pore 20	pore 21	pore 22	pore 23	pore 24	pore 25	pore 26	pore 27	pore 28	pore 29	pore 30	pore 31	pore 32	pore 33	pore 34	pore 35	pore 36
	20200331	539	38	23.3764	709.762	707.059	728.422	700.617	721.174	691.539			Feret	25.7093	26.4225	25.9124	27.2047	21.4285	22.5486	26.8756	24.861	25.7587	24.0026	21.9848	23.1397	31.4469	26.5664	21.4656	27.0171	24.7842	31.5931	28.6387	27.0641	24.4225	26.2536	22.661	27.9877	24.7071	27.524	22.64	21.1899	16.4349	20.3718	22.696	24.0356	25.2415	25.4671	25.1911	25.2415
													MinFeret	22.5486	24.1702	23.485	23.8398	20.1099	20.5776	24.707	22.6919	23.4479	20.8379	18.2362	20.05	28.7494	21.5247	20.0573	24.4569	21.9848	30.0791	26.6503	25.0342	22.4592	23.4808	19.5777	24.7077	21.4087	23.676	18.6026	18.0388	13.5291	18.6284	18.6026	19.1663	20.0205	23.0678	21.4211	21.4211
													average	24.1289	25.2964	24.6987	25.5222	20.7692	21.5631	25.7913	23.7765	24.6033	22.4203	20.1105	21.5949	30.0982	24.0455	20.7614	25.737	23.3845	30.8361	27.6445	26.0491	23.4408	24.8672	21.1194	26.3477	23.0579	25.6	20.6213	19.6144	14.982	19.5001	20.6493	21.6009	22.631	24.2674	23.3061	23.3313
		543	84	20.2953	1146.31	1118.38	1141.41	1181.6	1143.85				Feret	25.1326	25.1326	28.2499	26.152	28.2499	23.9977	23.0911	11.5456	24.3402	22.576	22.2651	23.558	23.6319	24.7132	20.3858	22.7873	23.9068	20.9756	24.6602	22.1867	24.6425	21.8703	24.5007	27.642	22.5953	21.8504	22.2651	20.1926	20.3858	23.6134	20.9756	21.7705	25.6304	23.9068	21.7905	21.4886
													MinFeret	23.1005	21.4683	26.1353	20.8786	24.2685	21.4683	16.8013	10.2674	22.1304	19.6015	20.2831	19.208	19.8005	20.7625	14.9345	19.1405	22.4017	16.8013	21.9637	18.4804	21.8027	18.6681	21.2904	25.7406	17.9774	18.6681	16.8013	17.7347	17.5922	19.6015	17.1604	15.3989	21.4683	21.4683	19.8005	17.7347
													average	24.1166	23.3004	27.1926	23.5153	26.2592	22.733	19.9462	10.9065	23.2353	21.0888	21.2741	21.383	21.7162	22.7379	17.6602	20.9639	23.1543	18.8884	23.3119	20.3335	23.2226	20.2692	22.8956	26.6913	20.2863	20.2593	19.5332	18.9637	18.989	21.6075	19.068	18.5847	23.5494	22.6876	20.7955	19.6117
		544	49	20.3041	997.321	1012.94	992.168	996.641	990.092	994.759			Feret	22.661	28.7439	20.7887	25.1659	22.1002	22.5626	23.923	22.8287	17.656	22.2363	22.1074	23.7831	24.861	23.002	22.3362	22.4426	22.724	22.3575	22.3006	20.865	20.5736	22.5274	21.7742	22.1002	19.6331	21.8907	20.7887	21.047	24.39	22.3788	21.7596	20.1444	24.2855	24.5782	20.4264	24.4745
													MinFeret	20.1	24.0684	16.1283	21.1833	17.031	20.576	20.3708	18.6026	15.6857	17.6513	17.3059	19.5393	19.538	18.0473	15.8867	19.2853	19.1959	18.2936	19.3328	18.4152	16.9098	19.2609	17.0951	16.6466	15.2137	18.0388	17.2288	18.7692	21.4211	18.0051	18.6026	17.9014	19.9265	22.5486	17.0479	21.9848
													average	21.3805	26.4062	18.4585	23.1746	19.5656	21.5693	22.1469	20.7157	16.6709	19.9438	19.7066	21.6612	22.1995	20.5247	19.1115	20.8639	20.9599	20.3255	20.8167	19.6401	18.7417	20.8941	19.4346	19.3734	17.4234	19.9647	19.0087	19.9081	22.9055	20.1919	20.1811	19.0229	22.106	23.5634	18.7371	23.2296
		547	27	24.3536	709.828	706.228	735.973	710.41	686.702				Feret	29.664	29.8251	31.0839	29.8835	29.1754	25.3913	27.1811	26.0351	26.696	27.2131	27.2131	24.5007	26.2849	24.8011	22.8827	23.3351	21.5493	24.554	29.5168	23.4096	19.2426	28.3423	26.3511	25.6813	23.4096	22.5953	28.5719
													MinFeret	26.1353	27.0687	27.7207	25.2019	25.1499	21.2951	23.7513	23.7606	23.3351	24.2685	21.4683	22.2512	20.9613	21.4683	19.6015	21.2927	19.1405	23.1005	27.0687	19.8005	15.8506	24.2685	21.9353	23.3351	20.5349	19.1405	21.7974
													average	27.8997	28.4469	29.4023	27.5427	27.1626	23.3432	25.4662	24.8978	25.0156	25.7408	24.3407	23.3759	23.6231	23.1347	21.2421	22.3139	20.3449	23.8272	28.2927	21.605	17.5466	26.3054	24.1432	24.5082	21.9723	20.8679	25.1846
		548	24	21.2435	695.813	715.121	711.662	687.081	669.388				Feret	21.7742	21.7742	24.8098	23.5414	22.8287	25.7649	24.6234	21.6572	23.2425	17.2094	24.861	24.7649	24.6556	20.4341	21.9559	21.2723	23.2425	23.4602	26.5903	20.7964	22.4497	26.9936	24.2135	19.8264
													MinFeret	19.3375	18.6026	21.43	19.73	17.9014	20.8574	18.7706	19.7699	20.51	15.784	23.1123	19.4918	21.1736	16.9114	19.1663	18.0388	19.5317	20.2937	20.2937	16.9114	16.1234	24.7113	20.8574	17.6379
													average	20.5558	20.1884	23.1199	21.6357	20.3651	23.3111	21.697	20.7135	21.8762	16.4967	23.9867	22.1284	22.9146	18.6728	20.5611	19.6555	21.3871	21.877	23.442	18.8539	19.2865	25.8525	22.5354	18.7321
		549	29	16.7493	909.379	876.828	943.238	940.785	876.666				Feret	24.6425	21.2849	18.1234	18.3859	23.8521	16.6188	14.7584	16.3279	17.7101	16.8272	19.2426	17.9301	16.8272	19.9757	14.2478	17.1604	17.4374	21.8703	14.7584	17.1604	16.3012	24.5007	18.4096	16.8272	17.5371	17.7101	18.5275	22.0291	23.7972
													MinFeret	19.0139	16.2878	15.8679	13.9219	17.7162	14.001	12.1342	13.0676	14.5293	11.8502	15.6469	13.3654	14.9345	16.8013	12.9418	11.8803	13.0676	16.2855	12.1342	14.5892	13.0676	15.8679	13.0676	14.6124	13.605	16.2831	14.9345	19.6015	19.6015
													average	21.8282	18.7863	16.9957	16.1539	20.7842	15.3099	13.4463	14.6977	16.1197	14.3387	17.4447	15.6477	15.8809	18.3885	13.5948	14.5204	15.2525	19.0779	13.4463	15.8748	14.6844	20.1843	15.7386	15.7198	15.571	16.9966	16.731	20.8153	21.6994
		553	59	20.1124	1436.79	1442.62	1403.98	1472.67	1427.87				Feret	26.9235	23.3351	24.5007	24.8538	21.4886	20.7249	19.9757	21.4886	21.2849	22.5953	21.7905	24.8538	21.4886	21.2849	22.0291	20.9756	22.0291	22.576	20.9756	19.7785	23.391	24.2685	20.5561	24.0883	22.1867	21.4886	20.7249	18.5979	22.2651	22.7299	21.8504	19.49	20.4711	25.6813	18.9	17.3623
													MinFeret	21.4683	19.6015	19.495	18.3351	18.3703	17.9128	17.2079	17.7347	17.8204	17.5373	19.1405	18.7328	15.8404	17.7347	19.6015	16.8013	18.466	20.0481	16.8013	16.8013	16.5004	20.4402	17.7347	20.0761	18.6681	18.4804	18.6681	15.8679	16.656	20.4605	19.6268	17.097	17.5373	22.7839	15.1804	13.0676
													average	24.1959	21.4683	21.9978	21.5945	19.9295	19.3189	18.5918	19.6117	19.5526	20.0663	20.4655	21.7933	18.6645	19.5098	20.8153	18.8884	20.2476	21.312	18.8884	18.2899	19.9457	22.3544	19.1454	22.0822	20.4274	19.9845	19.6965	17.2329	19.4605	21.5952	20.7386	18.2935	19.0042	24.2326	17.0402	15.215
		556	23	19.5589	924.212	942.188	911.889	929.141	913.63				Feret	25.0458	21.2849	25.494	19.49	21.2849	21.2849	19.8444	19.2426	20.1061	19.2426	20.3858	23.9977	22.8827	24.8011	23.558	20.4924	24.7132	24.554	20.3858	17.7101	25.9345	17.6114	17.9544
													MinFeret	20.2228	17.7347	18.6681	12.9707	18.6681	16.8013	16.702	16.5078	14.001	15.0877	17.7347	21.101	16.8013	18.4927	18.4804	15.1804	21.4683	20.4605	17.9015	15.294	22.4017	13.8603	15.8679
													average	22.6343	19.5098	22.081	16.2304	19.9765	19.0431	18.2732	17.8752	17.0536	17.1652	19.0602	22.5493	19.842	21.6469	21.0192	17.8364	23.0907	22.5072	19.1437	16.5021	24.1681	15.7358	16.9111
		557	64	20.6305	1316.62	1355.89	1302.22	1307.72	1300.63				Feret	20.3858	23.925	21.7705	27.133	21.0585	20.4924	23.0911	22.7299	19.8444	23.925	20.041	21.1205	26.5487	23.0534	22.7873	21.0585	23.9068	22.2651	20.9756	20.5561	31.0839	22.4405	21.5493	22.1867	32.4013	21.5493	22.2651	24.3402	23.6134	20.7249	22.9587	28.0021	22.0291	22.7873	21.5493	22.4405
													MinFeret	18.4804	20.5349	17.7347	19.1368	18.1396	14.9345	18.6681	19.6015	17.1604	20.5349	15.8679	18.6681	23.3351	17.7347	19.8005	19.2056	19.4253	18.6681	19.245	17.7347	29.0407	17.7347	18.3386	17.7347	26.4006	18.6681	19.6015	20.0762	19.6015	18.6681	20.5349	22.8401	17.4172	18.375	18.6681	19.6015
													average	19.4331	22.23	19.7526	23.1349	19.599	17.7135	20.8796	21.1657	18.5024	22.23	17.9545	19.8943	24.9419	20.3941	21.2939	20.132	21.666	20.4666	20.1103	19.1454	30.0623	20.0876	19.944	19.9607	29.401	20.1087	20.9333	22.2082	21.6075	19.6965	21.7468	25.4211	19.7232	20.5812	20.1087	21.021
		559	46	18.7553	984.495	1000	990.041	953.998	993.941				Feret	25.1326	19.2426	21.2849	19.4229	21.8504	21.4886	28.219	21.3053	21.7705	22.7873	20.7249	22.9587	20.8715	21.7104	18.1234	19.2426	19.2426	18.1234	23.925	10.6424	25.7491	19.9757	22.4405	18.9	21.5493	18.9	22.8827	17.6114	23.0534	18.1234	16.0589	20.1926	21.1617	23.0534	15.95	20.1494
													MinFeret	22.9658	16.8013	18.7915	16.8013	20.0409	15.8679	24.7842	18.6681	16.8013	19.1823	16.8013	18.5986	17.1161	19.6015	15.3507	17.4952	13.6587	15.7496	19.6268	9.334	22.4017	17.7347	20.0409	16.2878	17.7347	14.9345	19.1405	13.7818	18.375	13.0676	14.001	16.4798	17.4172	17.7347	12.9053	15.8679
													average	24.0492	18.022	20.0382	18.1121	20.9457	18.6783	26.5016	19.9867	19.2859	20.9848	18.7631	20.7786	18.9938	20.656	16.737	18.3689	16.4506	16.9365	21.7759	9.9882	24.0754	18.8552	21.2407	17.5939	19.642	16.9172	21.0116	15.6966	20.7142	15.5955	15.0299	18.3362	19.2895	20.3941	14.4276	18.0086
		560	42	17.8184	997.911	1000	1006.41	985.366	999.872				Feret	26.152	18.6681	19.2199	20.9756	16.5399	20.9756	19.2426	22.7107	18.1234	22.4405	16.5399	22.2651	20.6618	22.2651	20.9756	18.5979	18.5275	16.0589	18.7612	18.1234	21.2849	21.0585	18.9	21.8703	19.6902	16.8272	24.6425	16.8272	19.8005	16.6188	22.5953	20.5561	20.6618	13.4617	23.0534	18.7844
													MinFeret	22.5275	15.7344	12.1342	17.7347	13.0676	17.7347	15.8679	19.4838	14.3672	18.6681	12.1256	19.6015	17.7389	17.7347	17.7347	12.1342	16.8013	14.001	14.9345	15.8679	16.1699	19.2395	16.2831	19.6015	15.5169	14.9345	21.4683	14.001	15.8679	14.001	18.6681	16.8013	17.4206	10.2674	15.8679	15.6862
													average	24.3398	17.2013	15.677	19.3552	14.8038	19.3552	17.5553	21.0972	16.2453	20.5543	14.3328	20.9333	19.2004	19.9999	19.3552	15.366	17.6644	15.0299	16.8479	16.9957	18.7274	20.149	17.5915	20.7359	17.6035	15.8809	23.0554	15.4141	17.8342	15.3099	20.6317	18.6787	19.0412	11.8646	19.4607	17.2353
		561	39	19.4783	987.38	988.5	975.637	985.382	1000				Feret	22.4793	20.5561	19.9539	23.7972	20.9756	21.2849	18.5979	22.7107	18.6681	18.7844	19.9757	23.558	18.027	23.3351	17.9301	19.4229	20.1494	19.6902	19.9757	20.4924	22.4405	21.4886	23.0911	21.5493	18.1234	24.5007	20.4924	20.1926	23.8521	22.7299	20.1494	21.5493	25.3913	21.5493	19.7785	21.9697
													MinFeret	18.6681	17.3534	18.4501	21.1205	18.2925	16.8013	15.8679	19.6221	16.9156	15.0184	17.5163	20.4557	16.5004	19.8005	14.9345	15.6862	15.8679	15.8404	17.7347	17.58	16.8013	18.1318	19.1297	17.5269	14.8414	19.4905	14.9345	16.8013	17.2694	18.687	16.2855	18.6681	20.5349	18.5986	15.8666	17.7347
													average	20.5737	18.9548	19.202	22.4588	19.6341	19.0431	17.2329	21.1664	17.7919	16.9014	18.746	22.0069	17.2637	21.5678	16.4323	17.5545	18.0086	17.7653	18.8552	19.0362	19.6209	19.8102	21.1104	19.5381	16.4824	21.9956	17.7135	18.4969	20.5607	20.7084	18.2174	20.1087	22.9631	20.0739	17.8225	19.8522
		562	40	20.7243	978.721	972.963	1000	965.424	976.497				Feret	20.9756	24.9063	20.5561	22.0291	20.3858	25.6304	24.5007	19.9757	23.6134	20.3858	23.9977	24.5007	19.6902	22.7873	21.6501	21.3258	21.8504	26.7449	22.576	22.1867	25.2192	23.0534	22.5567	21.3258	20.4711	26.5651	21.7705	23.0534	23.3351	20.8715	24.3402	23.3351	22.576	20.8715	22.8827	27.4522
													MinFeret	17.5373	20.881	18.6681	16.3661	17.8204	22.4017	20.5349	17.5045	19.6221	17.3534	20.4402	21.4683	17.7347	18.687	17.4172	19.6015	17.1208	23.3194	18.6681	17.7735	21.4683	17.9431	19.258	15.8679	16.8013	21.4683	16.5321	19.1909	18.6681	14.9345	20.8739	15.8679	17.4984	18.1409	19.5409	22.0235
													average	19.2565	22.8937	19.6121	19.1976	19.1031	24.016	22.5178	18.7401	21.6178	18.8696	22.2189	22.9845	18.7125	20.7371	19.5337	20.4637	19.4856	25.0322	20.6221	19.9801	23.3438	20.4982	20.9074	18.5968	18.6362	24.0167	19.1513	21.1221	21.0016	17.903	22.6071	19.6015	20.0372	19.5062	21.2118	24.7379
		563	84	21.467	992.97	1000	985.89	985.559	1000.43				Feret	26.4171	25.8841	23.4096	22.8827	20.1926	21.9697	21.5493	26.4171	25.6813	29.664	32.8818	26.4336	21.5493	21.2849	23.9068	24.5007	23.7972	23.9977	20.7249	23.3351	22.4793	19.6902	21.1617	26.4336	19.7785	23.6134	19.6902	23.9068	22.4405	23.6319	22.8827	18.5979	17.4374	26.8749	21.4886	25.1326
													MinFeret	24.2685	22.4017	20.8739	21.4683	16.8013	18.6681	16.2831	23.3351	22.4017	25.0482	26.7212	22.4017	16.8013	17.7347	19.1683	18.6681	20.5349	16.6377	17.7347	20.0433	17.5805	16.9801	16.7679	22.0093	15.8679	17.7918	14.001	20.5349	19.2279	20.4605	19.2032	17.0902	14.9345	21.6368	19.6015	22.0982
													average	25.3428	24.1429	22.1418	22.1755	18.4969	20.3189	18.9162	24.8761	24.0415	27.3561	29.8015	24.4177	19.1753	19.5098	21.5375	21.5844	22.166	20.3177	19.2298	21.6892	20.0299	18.3351	18.9648	24.2214	17.8232	20.7026	16.8456	22.2208	20.8342	22.0462	21.0429	17.844	16.1859	24.2559	20.5451	23.6154
		564	55	19.3587	1004.76	1010.14	982.104	1026.81	1000				Feret	22.8854	23.4195	21.3733	23.7893	20.7517	23.4195	24.1234	20.5403	23.9417	21.3393	19.0712	21.3393	22.2406	18.8409	19.635	22.1751	19.635	23.6974	22.2406	23.7893	18.8409	23.4195	22.1751	18.4114	18.8409	19.4489	20.2191	23.6974	19.4862	22.5331	18.0925	21.3733	18.8409	20.5403	18.4114	18.4114
													MinFeret	19.2987	20.4693	19.2401	18.0925	16.8863	20.9848	17.8092	16.8863	17.9107	15.352	16.8863	16.8863	17.0578	16.8863	17.9107	19.2987	15.6802	19.0172	19.2987	20.4693	15.6802	18.7558	15.6802	15.6802	15.6802	16.8863	17.9107	20.5049	15.6802	20.5049	14.3305	18.0925	15.6802	15.6802	14.474	13.2678
													average	21.0921	21.9444	20.3067	20.9409	18.819	22.2021	20.9663	18.7133	20.9262	18.3456	17.9787	19.1128	19.6492	17.8636	18.7728	20.7369	17.6576	21.3573	20.7696	22.1293	17.2606	21.0877	18.9276	17.0458	17.2606	18.1676	19.0649	22.1011	17.5832	21.519	16.2115	19.7329	17.2606	18.1103	16.4427	15.8396
		565	37	20.1167	975.174	1000.82	1000	978.397	921.477				Feret	21.9848	17.701	23.002	21.3096	22.5486	14.0928	22.9467	22.3006	24.4745	21.6865	22.0498	24.7842	22.3362	22.8912	21.4656	23.2835	21.8907	15.9542	23.9164	21.3914	21.6865	19.6331	23.7095	23.5481	21.9848	22.4426	20.6968	20.1838	19.4134	22.8287	19.994	22.8008	21.7523	20.7964	20.6968	16.7604
													MinFeret	19.1663	15.784	19.9965	19.1663	20.2937	12.8623	20.4156	20.2937	21.8832	17.4751	19.1424	22.2858	18.334	20.2937	19.4587	20.1133	19.0068	13.8684	20.8574	19.1331	19.1663	17.9136	18.7406	20.814	20.0358	21.0369	17.24	16.9114	18.0388	19.3742	17.031	19.9303	18.6026	18.6026	18.3359	15.2203
													average	20.5755	16.7425	21.4992	20.2379	21.4212	13.4776	21.6812	21.2972	23.1788	19.5808	20.5961	23.535	20.3351	21.5924	20.4622	21.6984	20.4487	14.9113	22.3869	20.2623	20.4264	18.7734	21.225	22.181	21.0103	21.7398	18.9684	18.5476	18.7261	21.1014	18.5125	21.3655	20.1775	19.6995	19.5163	15.9903
		566	28	22.7525	1013.85	1004.06	994.768	1000	1056.57				Feret	27.2105	28.084	27.9877	27.1521	28.3094	21.9848	27.645	23.7095	25.1406	24.7071	23.923	22.752	25.9859	20.325	19.0749	24.2659	26.852	22.5486	25.734	23.002	23.338	25.5668	25.3671	22.675	24.829	24.829	22.1504	22.5486
													MinFeret	24.7302	24.9671	24.7189	22.7205	23.5995	20.2165	22.2942	20.8574	22.4646	20.1695	18.2319	20.8574	23.3475	16.5185	16.1364	21.3318	23.5956	18.5853	20.176	20.0382	19.8466	20.7275	20.7275	20.7388	20.1261	20.3289	18.6589	19.73
													average	25.9703	26.5255	26.3533	24.9363	25.9545	21.1007	24.9696	22.2834	23.8026	22.4383	21.0774	21.8047	24.6667	18.4217	17.6056	22.7989	25.2238	20.5669	22.955	21.5201	21.5923	23.1471	23.0473	21.7069	22.4776	22.5789	20.4047	21.1393
		567	56	17.8132	985.142	1000	954.56	1000.87					Feret	20.9756	18.6681	25.6304	20.6618	19.8444	19.9757	17.7101	19.7785	17.3623	17.3623	21.3053	19.7785	18.3385	19.6902	19.49	18.6681	22.0291	19.7785	20.1061	16.6188	18.3385	20.3858	20.1926	18.1234	20.1061	19.9757	16.5399	16.0589	17.9301	19.4229	20.6618	19.2426	18.6681	19.6902	19.2426	20.4711
													MinFeret	18.7915	17.7347	20.8739	17.1604	16.8013	17.7347	14.001	15.8679	14.9345	15.8679	18.6681	16.7538	15.6469	14.9345	17.7347	16.6996	17.6166	16.6996	17.7347	14.001	14.9345	16.8013	17.7347	15.8642	15.8679	15.0247	14.9345	14.001	14.001	16.8013	17.7347	16.8013	15.8679	16.8013	15.8404	16.8013
													average	19.8835	18.2014	23.2522	18.9111	18.3229	18.8552	15.8556	17.8232	16.1484	16.6151	19.9867	18.2661	16.9927	17.3124	18.6123	17.6838	19.8228	18.239	18.9204	15.3099	16.6365	18.5936	18.9637	16.9938	17.987	17.5002	15.7372	15.0299	15.9656	18.1121	19.1983	18.022	17.268	18.2458	17.5415	18.6362
		571	63	19.3769	703.253	706.149	691.327	698.585	716.952				Feret	23.558	17.4374	21.2849	20.1061	23.9977	18.9	20.1061	19.49	22.2651	24.6602	19.9757	15.8679	17.9544	20.7249	22.4405	22.0291	21.8504	23.925	19.7785	19.2426	19.4229	17.4374	23.0534	19.7785	20.3858	23.3351	22.1867	20.1926	20.9756	20.1926	18.5979	23.0911	15.3941	21.9697	18.6681	19.2426
													MinFeret	21.2574	13.0676	19.6015	16.8013	20.5349	16.7538	17.9514	17.3114	19.6015	22.4017	16.8013	13.0057	14.9345	18.4804	18.6681	19.6015	18.6681	20.3689	14.9345	16.8013	16.2855	15.4501	16.3232	16.7538	15.8642	17.4984	18.6681	15.8679	17.7134	16.8013	16.5004	20.4574	13.7248	20.1719	16.8013	17.7347
													average	22.4077	15.2525	20.4432	18.4537	22.2663	17.8269	19.0288	18.4007	20.9333	23.531	18.3885	14.4368	16.4444	19.6027	20.5543	20.8153	20.2593	22.147	17.3565	18.022	17.8542	16.4438	19.6883	18.2661	18.125	20.4168	20.4274	18.0302	19.3445	18.4969	17.5491	21.7743	14.5595	21.0708	17.7347	18.4886
		571	58	17.9807	988.455	995.466	968.987	989.367	1000				Feret	27.8461	17.7101	19.7785	15.3941	18.6681	19.49	18.6681	20.9756	19.7785	19.9757	20.4924	20.6618	19.8444	13.2662	19.7785	19.9539	19.9757	20.3858	19.4229	18.1234	24.0883	20.9756	15.6467	20.6618	19.2426	20.1926	18.9	20.1926	19.7785	17.2111	20.6618	18.1234	18.1234	19.4229	15.3941	17.9301
													MinFeret	20.1234	12.7606	15.2815	14.001	16.1705	16.8013	15.8679	16.702	17.8204	16.8013	16.8013	16.8013	16.3022	11.2008	16.8013	17.5373	14.8891	15.7512	16.8013	14.001	20.0433	16.7898	13.0676	16.8013	16.8013	16.8013	16.702	14.6172	15.3336	15.1804	18.1318	15.1804	15.8679	16.1275	13.0676	13.4877
													average	23.9847	15.2354	17.53	14.6975	17.4193	18.1456	17.268	18.8388	18.7995	18.3885	18.6469	18.7315	18.0733	12.2335	18.2899	18.7456	17.4324	18.0685	18.1121	16.0622	22.0658	18.8827	14.3572	18.7315	18.022	18.4969	17.801	17.4049	17.556	16.1958	19.3968	16.6519	16.9957	17.7752	14.2309	15.7089
		575	9	20.6177	997.787	1017.33	988.016	985.807	1000				Feret	28.0331	23.9827	21.4656	26.0104	17.611	19.282	22.9467	20.5195	20.9486
													MinFeret	21.9368	21.5767	18.0388	23.676	14.6566	16.8817	20.2937	18.0388	15.2203
													average	24.985	22.7797	19.7522	24.8432	16.1338	18.0818	21.6202	19.2792	18.0845
		576	40	21.1287	1003.86	1000	992.616	1024.57	998.258				Feret	22.5274	21.2199	23.3584	24.128	22.0137	25.1406	21.4656	21.7742	21.1073	19.9781	22.9467	21.9559	23.0089	21.4656	23.1397	22.8287	22.9951	22.3006	25.8633	24.829	26.5365	21.0621	22.4497	22.5626	23.7898	21.7523	29.101	26.3201	24.7842	22.724	22.696	24.39	22.8912	25.1722	23.3856	25.1722
													MinFeret	20.1118	18.9764	21.0197	20.7359	19.73	20.8453	18.9213	18.3823	18.1992	18.1957	18.8292	19.0843	19.5536	18.3359	21.0839	19.1213	17.4751	19.1069	21.4211	21.6843	24.1665	16.3171	18.6074	18.0113	19.1633	17.1401	23.5175	23.6127	19.4854	19.1439	19.9636	20.0692	17.4751	21.7458	19.73	18.0388
													average	21.3196	20.0982	22.1891	22.432	20.8719	22.993	20.1934	20.0783	19.6532	19.0869	20.888	20.5201	21.2812	19.9007	22.1118	20.975	20.2351	20.7037	23.6422	23.2567	25.3515	18.6896	20.5285	20.2869	21.4765	19.4462	26.3092	24.9664	22.1348	20.9339	21.3298	22.2296	20.1832	23.459	21.5578	21.6055
		577	61	20.7363	993.773	1000	983.94	976.806	1014.35				Feret	20.7249	22.2651	18.5979	22.2651	23.0534	20.9756	20.7249	23.7972	20.6618	24.5007	22.576	19.2426	21.2849	20.9756	19.2426	22.7299	18.1234	22.7107	19.49	22.0291	20.7249	20.1926	22.4405	22.0291	25.1326	20.9756	21.1617	18.6681	22.5953	25.4769	23.1853	23.0911	22.7107	21.4886	21.7705	23.6134
													MinFeret	19.2403	17.6902	15.8679	17.7347	19.4253	16.6443	16.6142	18.6681	17.5805	19.6015	18.6681	14.9345	15.8481	18.3726	17.1604	20.0386	14.001	18.6681	15.8679	16.8013	14.9345	17.7347	19.1405	19.1405	19.6101	17.7347	18.4659	15.8404	19.6015	21.5497	20.5349	18.6681	17.3411	17.7347	18.4804	20.3723
													average	19.9826	19.9777	17.2329	19.9999	21.2394	18.81	18.6696	21.2326	19.1212	22.0511	20.6221	17.0885	18.5665	19.6741	18.2015	21.3843	16.0622	20.6894	17.679	19.4152	17.8297	18.9637	20.7905	20.5848	22.3713	19.3552	19.8138	17.2542	21.0984	23.5133	21.8601	20.8796	20.0259	19.6117	20.1255	21.9928
		579	39	19.9535	1036.05	1000	1027.31	1091.22	1025.67				Feret	25.2192	24.7132	24.6602	24.9063	21.9697	20.6618	21.4886	23.9068	21.3258	21.8703	19.6902	24.8538	19.7785	21.8703	20.7249	24.5007	17.9301	17.9544	23.9977	20.4711	20.1061	20.7249	24.554	21.9697	21.8504	20.9756	20.9756	17.9301	22.8827	19.9757	19.9539	20.4711	20.1061	19.8444	21.2849	22.7299
													MinFeret	22.1281	20.5704	22.4017	23.3351	19.6015	18.9147	19.6015	20.1543	17.0951	19.6015	17.7347	22.1257	17.7347	18.6681	17.1604	20.4605	13.7842	15.7006	22.4017	15.8404	16.8013	18.6681	21.4683	18.7867	19.6015	19.6015	18.4804	16.6658	19.6015	17.7347	16.479	17.7347	18.6681	17.7347	18.3925	19.9858
													average	23.6737	22.6418	23.531	24.1207	20.7856	19.7882	20.5451	22.0305	19.2105	20.7359	18.7125	23.4898	18.7566	20.2692	18.9427	22.4806	15.8572	16.8275	23.1997	18.1558	18.4537	19.6965	23.0112	20.3782	20.726	20.2886	19.728	17.298	21.2421	18.8552	18.2165	19.1029	19.3871	18.7895	19.8387	21.3578
wt2	2020-12-03	1297	24	26.6808	853.451	865.895	844.201	847.877	855.83				Feret	29.664	25.2192	33.1062	31.9	28.6328	28.5719	29.7813	28.0021	29.7666	35.0865	29.4725	28.0798	29.7813	25.9345	32.8818	31.1958	24.6425	27.4522	28.9806	24.9063	24.6425	31.2934	28.4956	16.3279
													MinFeret	24.9964	22.256	29.3857	28.6417	26.6286	25.0976	26.9407	24.2685	27.2737	30.3644	23.148	24.5258	27.0687	19.6015	30.8023	28.0021	21.4683	24.8114	27.0687	22.4017	20.4605	26.1353	23.3351	12.1793
													average	27.3302	23.7376	31.246	30.2708	27.6307	26.8347	28.361	26.1353	28.5202	32.7255	26.3102	26.3028	28.425	22.768	31.8421	29.5989	23.0554	26.1318	28.0247	23.654	22.5515	28.7143	25.9154	14.2536
		1300	84	15.4697	1472.81	1501.68	1466.83	1450.79	1471.95				Feret	15.7265	19.4862	15.6802	17.931	19.4862	13.4854	10.3055	18.0925	18.0925	17.931	14.5742	16.0923	17.931	17.2697	13.0467	16.4057	16.4057	15.6802	16.8	16.4057	19.8926	15.6802	17.8089	17.2697	14.9195	20.4693	12.0617	17.2697	15.7265	19.0712	16.4057	16.0923	19.8926	17.1429	12.5928	13.7524
													MinFeret	14.474	14.474	13.2678	14.474	15.6802	10.8555	8.4432	15.6802	14.0297	13.2678	9.6493	12.7761	14.474	15.6397	10.8555	14.474	14.4991	10.8555	12.7933	14.474	10.8555	12.0617	12.9502	15.352	13.1655	17.0578	9.6493	12.0617	13.2678	15.6802	13.2678	13.2678	12.0617	15.6802	11.3326	12.0617
													average	15.1002	16.9801	14.474	16.2025	17.5832	12.1704	9.37435	16.8864	16.0611	15.5994	12.1118	14.4342	16.2025	16.4547	11.9511	15.4398	15.4524	13.2678	14.7966	15.4398	15.3741	13.871	15.3796	16.3109	14.0425	18.7636	10.8555	14.6657	14.4971	17.3757	14.8367	14.6801	15.9772	16.4115	11.9627	12.907
		1304	68	19.4134	1430.77	1399.45	1429.98	1464.44	1429.21				Feret	23.7972	23.9977	23.4096	23.0534	20.6618	22.4793	24.6425	24.5007	20.6618	23.0911	23.8521	17.2111	20.3858	20.9756	21.2849	24.2685	20.9756	23.6134	25.1153	15.95	18.027	21.8703	20.1926	20.8715	15.8679	24.2326	19.2426	18.7844	21.2849	19.7785	16.6972	19.49	24.2326	19.0378	15.3089	20.7249
		hard to measure											MinFeret	22.5422	20.2101	19.6015	20.3357	17.7347	17.8993	21.2392	17.7347	16.8013	15.8679	18.6681	14.8365	14.9345	16.0531	15.8679	17.9514	14.9345	19.9861	19.9225	11.2008	12.1135	17.7347	13.9478	17.5635	10.9249	19.497	12.0894	14.001	12.0196	17.5551	13.0676	15.8679	20.3251	16.1285	8.7091	17.6595
													average	23.1697	22.1039	21.5055	21.6945	19.1983	20.1893	22.9408	21.1177	18.7315	19.4795	21.2601	16.0238	17.6602	18.5144	18.5764	21.1099	17.955	21.7997	22.5189	13.5754	15.0703	19.8025	17.0702	19.2175	13.3964	21.8648	15.666	16.3927	16.6523	18.6668	14.8824	17.679	22.2788	17.5831	12.009	19.1922
		1305	78	19.432	937.665	922.328	969.821	956.8	901.713				Feret	25.4769	23.3351	26.7286	23.8521	26.4336	22.9587	19.2426	24.8011	23.4096	22.0291	23.0534	17.9301	20.9756	19.2426	21.8703	20.9756	22.4793	18.9	23.4096	21.9697	21.0585	20.3858	19.2426	19.0378	15.4506	21.2849	20.4711	18.1234	21.0585	19.8005	15.95	22.1867	21.0585	24.0883	23.0911	20.6618
													MinFeret	19.6015	20.5349	24.22	19.6015	22.1381	20.5349	15.8404	21.1345	17.3272	17.8099	19.4838	15.6469	14.9345	15.6223	17.7708	12.5253	17.0664	14.5032	17.1014	19.6015	17.7347	18.5622	16.4926	15.0313	10.2112	17.7347	15.1804	14.8231	17.2545	13.5554	14.6436	15.7512	18.6681	18.6681	21.1205	15.2897
													average	22.5392	21.935	25.4743	21.7268	24.2858	21.7468	17.5415	22.9678	20.3684	19.9195	21.2686	16.7885	17.955	17.4324	19.8206	16.7505	19.7728	16.7016	20.2555	20.7856	19.3966	19.474	17.8676	17.0345	12.8309	19.5098	17.8257	16.4733	19.1565	16.6779	15.2968	18.9689	19.8633	21.3782	22.1058	17.9757
		1308	28	20.2472	782.817	786.452	785.12	777.624	782.075				Feret	22.1751	21.0993	21.4752	21.0648	20.2191	19.4862	24.1234	23.7893	20.0746	22.7579	21.7445	20.7517	13.6462	23.1697	21.5766	22.8854	22.1751	24.0327	22.8854	22.5331	23.9417	22.5331	21.0993	21.3393	21.4752	22.1751	20.2191	21.7445
													MinFeret	19.8144	18.0925	18.7636	18.0925	18.0925	18.0925	19.4269	20.5049	18.0925	19.2987	19.2987	18.8856	10.7913	20.5049	19.2987	20.5049	19.2987	19.5278	19.2987	20.5049	20.4693	21.0931	17.8062	19.2987	16.8863	20.5049	18.3474	17.0578
													average	20.9947	19.5959	20.1194	19.5787	19.1558	18.7893	21.7752	22.1471	19.0836	21.0283	20.5216	19.8186	12.2188	21.8373	20.4376	21.6951	20.7369	21.7802	21.0921	21.519	22.2055	21.8131	19.4528	20.319	19.1807	21.34	19.2833	19.4012
sepNsfgfp	20210609	1994	15	16.7882	1585.22	1561.65	1570.93	1575.77	1632.53				Feret	20.4924	13.2662	20.8715	15.5349	18.7844	17.9544	19.0378	19.4229	18.1234	22.7873	17.6114	18.4096	17.9544	19.4229	17.9301
													MinFeret	15.8679	10.2674	17.7347	12.1342	15.8679	16.5004	14.6148	16.8013	13.8471	19.6015	14.001	14.001	14.001	15.8679	14.9345
													average	18.1802	11.7668	19.3031	13.8346	17.3262	17.2274	16.8263	18.1121	15.9853	21.1944	15.8062	16.2053	15.9777	17.6454	16.4323
		1998	83	19.6776	1791.34	1803.18	1825.27	1758.84	1778.05				Feret	24.2146	22.5567	22.5953	20.4924	15.8953	20.7249	20.5561	22.1867	20.1926	19.2426	20.8715	22.7873	22.7873	19.6237	20.9756	23.3351	19.49	24.6425	22.2651	24.8011	22.4405	22.5953	21.7705	23.0534	21.5493	21.7905	20.5561	21.4886	23.0534	22.1867	22.7107	19.49	22.2651	21.8703	19.0378	21.3258
													MinFeret	20.2127	18.7867	19.6015	16.8013	13.5804	15.422	18.6681	18.6681	16.1895	16.8013	19.5019	17.6166	18.6681	15.6834	17.2083	17.8204	15.8679	18.6681	17.6478	18.6681	17.8204	17.4172	16.5048	16.8013	17.7347	18.7891	16.8013	17.7347	17.9514	17.1279	19.7522	13.8799	19.6015	19.6015	12.3991	16.3779
													average	22.2137	20.6717	21.0984	18.6469	14.7378	18.0735	19.6121	20.4274	18.191	18.022	20.1867	20.2019	20.7277	17.6535	19.092	20.5778	17.679	21.6553	19.9565	21.7346	20.1304	20.0063	19.1377	19.9274	19.642	20.2898	18.6787	19.6117	20.5024	19.6573	21.2314	16.685	20.9333	20.7359	15.7185	18.8518
		2000	57	21.2573	1227.5	1188.47	1232.27	1234.11	1255.16				Feret	22.724	23.002	20.1838	24.9184	21.9559	26.2294	24.0819	22.1863	25.7093	23.7095	23.2152	25.1406	22.1074	26.5005	24.0819	24.3378	24.2462	21.4656	22.3219	24.4225	26.4044	23.6827	29.3185	25.4671	23.2425	26.5005	23.8432	23.0296	26.114	17.2463	25.0203	28.5776	18.4051	22.4638	21.7596	25.6412
													MinFeret	19.1663	20.8529	17.4751	21.4211	19.5554	21.9478	19.7987	20.1816	21.7972	20.2937	20.1827	21.8153	18.6026	21.8728	19.73	19.8022	16.5114	18.6026	17.3059	20.0357	19.8871	19.5241	20.0281	19.9303	18.0388	23.7147	17.4751	20.2552	21.1261	14.3498	20.8453	20.4906	15.149	17.144	16.7185	21.0594
													average	20.9451	21.9275	18.8295	23.1698	20.7556	24.0886	21.9403	21.1839	23.7533	22.0016	21.6989	23.4779	20.355	24.1867	21.906	22.07	20.3788	20.0341	19.8139	22.2291	23.1457	21.6034	24.6733	22.6987	20.6407	25.1076	20.6592	21.6424	23.62	15.798	22.9328	24.5341	16.777	19.8039	19.239	23.3503
		2003	88	17.9863	1769.11	1841.66	1724.4	1712.65	1797.74				Feret	18.1234	20.4711	19.2426	19.4229	20.3858	21.3053	22.4405	18.1234	19.2199	19.2426	18.1234	18.6681	20.4924	22.0291	20.8715	18.027	20.5561	18.5275	19.8444	19.6902	17.5371	19.4229	22.0291	22.1278	14.7584	19.7785	17.3623	20.041	14.4903	26.0016	23.9977	19.6902	21.8504	18.1234	19.4229	17.1604
													MinFeret	14.2149	18.5532	16.5321	15.5651	16.7538	14.001	17.1208	15.8404	15.0864	15.8679	14.0392	15.8679	18.3703	15.0337	16.8013	14.9345	17.7347	14.9693	12.5276	15.8679	14.9345	16.8013	18.2256	16.702	12.1342	16.8013	13.5191	15.1804	9.334	14.6376	19.2032	14.5203	17.1604	14.001	13.1933	12.4024
													average	16.1692	19.5121	17.8873	17.494	18.5698	17.6532	19.7807	16.9819	17.1532	17.5553	16.0813	17.268	19.4314	18.5314	18.8364	16.4808	19.1454	16.7484	16.186	17.7791	16.2358	18.1121	20.1273	19.4149	13.4463	18.2899	15.4407	17.6107	11.9122	20.3196	21.6004	17.1053	19.5054	16.0622	16.3081	14.7814
		2006	49	22.256	1116.42	1121.72	1121.16	1114.49	1108.3				Feret	21.2849	23.6319	28.219	27.1811	25.6304	28.0021	29.2946	24.8011	27.8461	21.1617	26.9235	23.558	24.3402	22.7873	23.0534	20.1061	22.4793	24.8011	25.6813	23.9068	24.6425	24.8011	25.0458	24.7132	24.7132	26.5323	19.6237	24.5007	24.5007	19.6902	20.8715	25.8167	25.6304	22.1278	27.642	24.6425
													MinFeret	17.7347	20.4598	21.8445	22.4017	21.1776	23.7606	24.8048	19.6015	20.8031	16.5004	22.8934	18.6681	20.4605	20.4598	19.8005	15.8679	18.6681	21.4683	21.3541	20.5349	21.4683	19.6015	20.463	17.5373	18.3949	22.3402	16.7179	17.8877	22.4017	14.001	16.6996	22.2985	19.7915	14.9345	20.5349	22.4017
													average	19.5098	22.0459	25.0318	24.7914	23.404	25.8813	27.0497	22.2013	24.3246	18.831	24.9085	21.1131	22.4003	21.6236	21.4269	17.987	20.5737	23.1347	23.5177	22.2208	23.0554	22.2013	22.7544	21.1253	21.5541	24.4363	18.1708	21.1942	23.4512	16.8456	18.7856	24.0576	22.711	18.5312	24.0885	23.5221
		2008	59	18.9586	777.941	778.098	746.155	799.98	787.529				Feret	15.3089	19.7785	18.9	20.1926	21.2849	17.7101	16.6188	22.4793	21.2849	20.6618	16.0589	21.0585	23.8521	21.2849	21.0585	21.4886	20.6618	17.135	20.1926	21.1617	20.7249	24.0883	20.6618	18.4096	19.8444	21.3258	22.8827	19.0378	22.4793	22.4793	19.9757	24.9063	19.4229	20.1494	23.3351	17.8326
													MinFeret	14.001	18.6681	16.8013	18.6681	18.4804	14.9345	13.7248	18.6681	18.6681	18.6681	13.0676	17.7347	20.5349	19.6015	18.5698	18.7891	18.5986	12.5403	17.7918	18.3726	19.6015	22.146	19.1405	16.8013	17.9514	18.6681	20.881	16.2831	19.1405	20.4605	17.7347	22.1281	15.8642	18.6681	21.4683	14.6124
													average	14.6549	19.2233	17.8507	19.4303	19.8826	16.3223	15.1718	20.5737	19.9765	19.6649	14.5633	19.3966	22.1935	20.4432	19.8141	20.1389	19.6302	14.8377	18.9922	19.7672	20.1632	23.1172	19.9012	17.6055	18.8979	19.9969	21.8819	17.6605	20.8099	21.4699	18.8552	23.5172	17.6435	19.4087	22.4017	16.2225
		2009	53	21.2583	992.042	981.912	983.069	987.621	1016.94	990.665			Feret	21.7705	22.2651	23.1853	21.2849	19.9757	19.9757	24.6602	21.0585	24.0883	19.2426	18.1234	25.3913	20.3858	23.9068	26.4336	20.5561	26.9396	23.0534	22.1278	23.0911	20.1926	27.133	18.9	21.2849	23.0534	20.6618	22.4405	22.5953	21.9697	23.6319	24.2326	26.7286	23.6134	25.494	18.5979	17.6114
													MinFeret	19.0101	19.6015	19.6015	18.6681	16.603	18.3703	21.4683	17.7347	20.5349	17.5097	16.6996	22.4017	16.8013	19.1405	22.4017	17.7289	22.4405	20.1703	19.5902	18.6681	14.5203	23.7606	16.8013	17.1232	21.4683	17.7347	18.6681	18.6681	20.2101	19.8005	21.4683	19.6078	19.6015	23.0487	12.1342	14.7617
													average	20.3903	20.9333	21.3934	19.9765	18.2893	19.173	23.0643	19.3966	22.3116	18.3761	17.4115	23.8965	18.5936	21.5236	24.4177	19.1425	24.69	21.6119	20.859	20.8796	17.3564	25.4468	17.8507	19.2041	22.2608	19.1983	20.5543	20.6317	21.0899	21.7162	22.8505	23.1682	21.6075	24.2713	15.366	16.1866
		2010	52	17.1619	866.882	857.403	878.441	867.037	864.646				Feret	15.95	19.49	16.8272	17.4374	14.7584	20.3858	16.6188	12.6957	16.3012	18.6681	17.7101	19.8444	21.5493	18.9	20.1926	19.7785	19.0378	19.2426	17.9301	20.5561	18.6681	22.4405	16.8272	16.8272	22.5953	18.6681	18.5979	18.9	13.876	19.49	18.6681	20.1494	18.027	19.9757	20.3858	21.0585
													MinFeret	13.0676	16.8013	14.9345	16.5004	13.0676	17.7347	14.9345	9.334	14.001	16.2855	15.8679	16.8013	19.1405	16.8013	17.1604	16.2855	16.702	17.7347	14.9345	18.6681	16.8013	20.5349	14.6148	14.6148	18.6681	14.5203	15.8404	17.1208	12.1029	17.5373	15.6058	18.6681	16.5004	18.3726	15.8404	19.6015
													average	14.5088	18.1456	15.8809	16.9689	13.913	19.0602	15.7767	11.0148	15.1511	17.4768	16.789	18.3229	20.3449	17.8507	18.6765	18.032	17.8699	18.4886	16.4323	19.6121	17.7347	21.4877	15.721	15.721	20.6317	16.5942	17.2191	18.0104	12.9894	18.5136	17.1369	19.4087	17.2637	19.1741	18.1131	20.33
		2011	73	18.6401	808.182	778.942	819.785	833.294	800.705				Feret	11.6955	13.2003	21.8504	21.3258	21.2849	20.3858	20.3858	21.5493	24.7132	24.8538	20.9756	23.7972	18.1234	22.1867	17.7101	18.1234	22.8827	22.5953	20.4711	20.9756	20.9756	19.49	18.7844	21.5493	18.9	17.2111	21.1617	21.4886	20.1061	15.4506	16.3279	21.7905	20.1494	17.9544	20.7249	23.3351
													MinFeret	9.2402	11.2008	19.6221	18.4804	17.7347	18.4804	18.4804	18.6681	20.8786	20.4598	19.6015	18.7867	15.4478	19.1876	15.8404	16.5004	19.1405	18.3351	17.7347	17.7347	17.7347	17.4952	15.9397	20.4605	16.8013	14.9345	16.2831	16.8013	17.7347	10.2674	13.8603	17.7347	18.6469	12.6952	18.6681	17.7347
													average	10.4678	12.2005	20.7362	19.9031	19.5098	19.4331	19.4331	20.1087	22.7959	22.6568	20.2886	21.2919	16.7856	20.6871	16.7752	17.3119	21.0116	20.4652	19.1029	19.3552	19.3552	18.4926	17.362	21.0049	17.8507	16.0728	18.7224	19.145	18.9204	12.859	15.0941	19.7626	19.3982	15.3248	19.6965	20.5349
		2014	37	20.8053	1978.86	2014.01	1978.89	1920.44	2002.11				Feret	19.7826	21.7445	23.1697	24.0327	21.7445	24.8658	20.7517	18.8409	21.7445	22.1751	25.0987	19.7826	21.7445	25.0987	21.7445	22.2406	23.7893	22.7579	22.1751	21.0648	22.5331	24.8658	23.1697	21.0993	21.7445	18.8409	20.8217	20.2191	23.1697	25.1855	21.3733	21.7445	25.4441	21.7445	25.0987	26.0934
													MinFeret	15.0582	19.2987	21.5796	20.5049	19.2987	21.711	18.0925	16.8863	18.8856	19.2987	20.9805	15.6397	16.9929	21.6497	19.2379	17.9107	19.2987	16.8863	19.2987	19.2987	16.8863	19.2987	19.9651	18.0925	19.2987	14.4767	16.8863	18.0925	19.9651	22.9172	16.8863	18.3474	22.1178	19.2987	19.2987	22.9172
													average	17.4204	20.5216	22.3746	22.2688	20.5216	23.2884	19.4221	17.8636	20.315	20.7369	23.0396	17.7111	19.3687	23.3742	20.4912	20.0756	21.544	19.8221	20.7369	20.1818	19.7097	22.0823	21.5674	19.5959	20.5216	16.6588	18.854	19.1558	21.5674	24.0513	19.1298	20.0459	23.7809	20.5216	22.1987	24.5053
d_fraD1		image #	number pores	pores av	septum av	septum measurements								pore 1	pore 2	pore 3	pore 4	pore 5	pore 6	pore 7	pore 8	pore 9	pore 10	pore 11	pore 12	pore 13	pore 14	pore 15	pore 16	pore 17	pore 18	pore 19	pore 20	pore 21	pore 22	pore 23	pore 24	pore 25	pore 26	pore 27	pore 28	pore 29	pore 30	pore 31	pore 32	pore 33	pore 34	pore 35	pore 36
		9192	17	30.5835	906	894	918						Feret	42.3875	26.776	42.843	29.5408	33.4509	23.7072	23.3991	26.0634	33.5271	56.3289	29.7063	37.3665	32.4813	37.0767	30.5781	31.1688	24.166
													MinFeret	39.9622	23.798	35.136	25.1583	29.55	21.9192	19.3395	21.4342	31.055	43.4146	22.9747	31.2527	26.9293	32.1067	27.3676	26.3031	21.5692
													average	41.1749	25.287	38.9895	27.3496	31.5005	22.8132	21.3693	23.7488	32.291	49.8717	26.3405	34.3096	29.7053	34.5917	28.9729	28.736	22.8676
		9193	5	33.0776	819.75	836	825	813	805				Feret	34.8266	28.1528	41.7375	27.1878	44.6131
													MinFeret	30.1939	24.0746	36.0029	25.2139	38.7725
													average	32.5102	26.1137	38.8702	26.2008	41.6928
		9194	2	27.7356	1018.6	1002	979	1081	994	1037			Feret	33.2914	29.308
													MinFeret	25.9046	22.4383
													average	29.598	25.8732
		9195	44	26.8903	1096.8	1102	1107	1051	1101	1123			Feret	31.8292	22.8767	30.8679	30.6511	25.3841	26.5626	25.6129	25.5711	36.2747	27.4404	30.8216	25.1957	34.269	28.833	34.5735	27.7511	24.1086	29.2065	25.323	25.5524	26.2831	38.6836	28.6465	31.9076	26.6432	25.0867	25.3653	29.6918	31.0219	28.1643	26.0327	23.6145	28.0074	36.278	23.9351	26.8569
													MinFeret	26.6716	20.0107	27.3316	26.6717	20.016	23.8129	21.7422	21.4749	31.1144	24.9871	28.4558	22.0873	25.3794	22.8843	32.2123	24.778	22.451	22.3819	20.9868	22.939	23.3238	28.96	23.9152	26.1629	23.9069	21.1748	21.6358	26.4178	24.1766	21.4749	23.2022	16.7249	25.0058	29.0395	20.9599	24.3726
													average	29.2504	21.4437	29.0998	28.6614	22.7	25.1878	23.6776	23.523	33.6945	26.2138	29.6387	23.6415	29.8242	25.8586	33.3929	26.2645	23.2798	25.7942	23.1549	24.2457	24.8034	33.8218	26.2809	29.0352	25.2751	23.1307	23.5006	28.0548	27.5992	24.8196	24.6174	20.1697	26.5066	32.6587	22.4475	25.6148
		9196	9	52.4358	2042.17	2036	1982	2032	2072	2040	2091		Feret	31.9985	60.02	38.6527	79.5071	56.6487	58.503	51.012	67.7917	65.2817
													MinFeret	25.1821	49.6865	32.514	67.8685	51.3596	48.9892	44.2483	61.6315	52.9497
													average	28.5903	54.8533	35.5834	73.6878	54.0041	53.7461	47.6302	64.7116	59.1157
		9320	27		1851.4	1917	1917	1818	1806	1799			Feret
		unsharp											MinFeret
		only counted											average
		9322	12	26.3895	1954.25	2081	1755	2042	1939				Feret	34.0813	33.7253	18.3405	22.5011	25.1216	26.1223	23.8325	29.7084	34.3396	26.3029	27.6167	35.9906
													MinFeret	30.6253	28.5759	15.0939	20.2576	21.7187	18.9814	20.7843	26.2157	31.7766	23.8325	26.774	31.0282
													average	32.3533	31.1506	16.7172	21.3794	23.4201	22.5519	22.3084	27.962	33.0581	25.0677	27.1954	33.5094
		9325	61	27.6552	1615	1666	1632	1574	1578	1625			Feret	40.3888	27.8264	34.3745	33.7179	29.6323	33.0379	34.0918	30.989	31.2291	24.3317	32.0413	27.3366	30.8476	22.0255	27.1779	20.4717	29.0851	39.7005	27.6866	26.8286	26.4895	36.2121	25.2824	30.0571	28.2783	25.7674	27.3707	28.8749	27.0838	27.4889	35.7368	34.0009	31.8599	36.8989	34.2126	36.9906
													MinFeret	37.171	24.6668	29.7795	26.5987	25.391	28.3557	30.7199	26.6397	26.181	19.0331	25.3816	23.0522	27.8733	17.5163	23.8366	16.6138	24.8025	33.5241	21.6293	23.6104	20.4223	34.0919	22.5957	28.1805	23.1967	20.8605	22.8249	25.7044	22.8306	23.7917	31.0334	31.2535	27.8987	31.9074	31.6249	29.2523
													average	38.7799	26.2466	32.077	30.1583	27.5116	30.6968	32.4059	28.8144	28.705	21.6824	28.7114	25.1944	29.3605	19.7709	25.5072	18.5427	26.9438	36.6123	24.6579	25.2195	23.4559	35.152	23.9391	29.1188	25.7375	23.3139	25.0978	27.2897	24.9572	25.6403	33.3851	32.6272	29.8793	34.4031	32.9188	33.1215
		9327	13	31.0511	1626.83	1604	1665	1659	1610	1608	1615		Feret	36.149	30.433	31.9745	33.7885	34.955	35.056	35.3018	33.2949	34.8748	33.9047	35.0546	29.2458	34.8395
													MinFeret	30.4959	24.7174	27.6283	26.3082	28.7998	28.5942	30.0045	31.0268	30.8244	30.5255	27.7786	23.8241	27.9292
													average	33.3225	27.5752	29.8014	30.0483	31.8774	31.8251	32.6531	32.1608	32.8496	32.2151	31.4166	26.535	31.3844
		9328	1		2374.75	2427	2268	2304	2500				Feret
													MinFeret
													average
		9329	13		2078.5	2035	2074	2148	2057				Feret
		unsharp											MinFeret
													average
		9330	11	34.02	1712.75	1674	1742	1677	1758				Feret	33.7616	34.9851	44.6492	49.73	38.6267	36.3948	42.3032	35.9766	32.847	45.3935	19.387
													MinFeret	26.9583	27.5852	34.6033	40.124	35.7354	31.3469	34.1359	30.7199	26.1554	32.9142	14.1061
													average	30.36	31.2852	39.6262	44.927	37.181	33.8708	38.2195	33.3483	29.5012	39.1539	16.7465
		9324	9	21.0671	1912.26	1902.18	1978.24	1875.34	1893.26				Feret	20.0075	31.1492	29.2826	18.8803	25.0682	23.0436	18.2714	19.1735	17.6948
													MinFeret	18.8939	28.122	24.8202	14.7076	21.9194	19.8181	16.2509	17.44	14.6642
													average	19.4507	29.6356	27.0514	16.7939	23.4938	21.4308	17.2612	18.3068	16.1795
dfraD2	20200317	514	0		2731.15	2642.35	2764.1	2879.84	2638.33				Feret
													MinFeret
													average
		524	13	23.1061	2513.79	2670.24	2531.37	2406.12	2447.45				Feret	23.0438	22.436	30.1542	25.0987	16.4057	22.436	30.9165	25.6435	22.8854	23.9417	35.9834	37.8744	20.2191
													MinFeret	14.3359	17.9107	27.2096	19.2987	12.0617	18.7014	26.5357	16.1593	18.0925	19.2987	28.2305	28.9982	16.8863
													average	18.6898	20.1733	28.6819	22.1987	14.2337	20.5687	28.7261	20.9014	20.489	21.6202	32.1069	33.4363	18.5527
		526	12	19.1441	2035.94	1994.76	2002.16	2088.06	2058.76				Feret	32.6691	22.576	17.8326	36.5937	11.9534	12.1701	15.95	14.6101	19.0378	18.7844	22.4793	31.9
													MinFeret	23.7964	19.6015	12.6468	30.4767	10.2674	9.334	13.0676	10.2674	13.0676	15.8679	18.3726	26.1353
													average	28.2327	21.0888	15.2397	33.5352	11.1104	10.7521	14.5088	12.4387	16.0527	17.3262	20.426	29.0176
		528	38	24.0009	973.86	922.746	998.835	1000					Feret	42.5083	26.152	25.3913	27.7521	25.9513	25.1326	24.0883	22.0291	25.6304	26.0351	24.5007	27.1811	27.4681	24.8011	23.6134	24.0883	26.696	25.9513	26.0016	25.3913	23.0534	25.4769	25.2192	25.1326	28.4497	25.1326	27.1811	22.1867	24.6425	23.9977	24.0883	21.0585	20.8715	21.3053	27.8461	28.0176
													MinFeret	38.2695	23.3351	23.3351	24.6341	22.4405	23.3351	21.4683	19.2076	24.2152	21.7805	20.5349	25.2019	24.2685	19.6015	20.5349	21.4683	25.2019	22.961	22.7316	22.4017	20.3923	23.3351	21.4683	21.4683	25.0202	22.4405	23.387	18.3726	21.4683	22.4017	19.6015	16.8013	18.6681	16.2855	22.4017	21.4683
													average	40.3889	24.7435	24.3632	26.1931	24.1959	24.2339	22.7783	20.6183	24.9228	23.9078	22.5178	26.1915	25.8683	22.2013	22.0741	22.7783	25.9489	24.4562	24.3666	23.8965	21.7229	24.406	23.3438	23.3004	26.7349	23.7865	25.2841	20.2796	23.0554	23.1997	21.8449	18.9299	19.7698	18.7954	25.1239	24.743
		535	10	25.5091	1000.74	1000	1014.6	1004.22	984.125				Feret	19.6237	21.3258	30.5181	34.3462	22.5953	32.1855	30.2889	26.0351	25.6813	38.087
													MinFeret	12.1342	13.1276	25.191	28.9355	19.6015	26.1353	24.2685	22.4017	24.0973	33.6025
													average	15.8789	17.2267	27.8545	31.6409	21.0984	29.1604	27.2787	24.2184	24.8893	35.8448
		536	9		1629.84	1671.25	1516.76	1617.66	1713.67				Feret	35.4816	33.9764	35.5429	32.361	38.9912	33.9764	14.4903	25.6304	29.8835
													average	35.4816	33.9764	35.5429	32.361	38.9912	33.9764	14.4903	25.6304	29.8835
dsepN + sepN		image #	number pores	pores av	septum av	septum measurements								pore 1	pore 2	pore 3	pore 4	pore 5	pore 6	pore 7	pore 8	pore 9	pore 10	pore 11	pore 12	pore 13	pore 14	pore 15	pore 16	pore 17	pore 18	pore 19	pore 20	pore 21	pore 22	pore 23	pore 24	pore 25	pore 26	pore 27	pore 28	pore 29	pore 30	pore 31	pore 32	pore 33	pore 34	pore 35	pore 36
	2021-01-27	1520	44	16.1043	1131.84	1124.26	1138.88	1131.49	1132.72				Feret	22.8827	19.49	19.6902	22.7299	16.0589	17.6114	18.9	16.5136	23.925	20.9756	17.4374	14.2478	13.876	16.5399	17.9544	18.5979	16.5399	14.7584	16.3279	12.6957	15.3941	17.2111	20.7249	14.5802	19.2426	16.6188	17.9301	18.9	16.0589	14.5802	22.2651	14.7584	24.5007	19.4229	16.8272	20.3858
													MinFeret	20.5349	17.7347	16.5004	19.8005	12.4889	14.001	15.8679	13.3606	20.5349	18.6681	14.001	13.0676	11.2008	12.9914	14.5203	14.001	9.191	11.2008	13.0676	11.0192	12.4313	14.9345	16.8013	11.2008	17.1161	14.001	14.9345	17.1208	10.0264	12.1342	20.4605	13.0676	21.1205	16.1285	13.0676	16.5004
													average	21.7088	18.6123	18.0953	21.2652	14.2739	15.8062	17.3839	14.9371	22.23	19.8218	15.7192	13.6577	12.5384	14.7657	16.2373	16.2995	12.8654	12.9796	14.6977	11.8575	13.9127	16.0728	18.7631	12.8905	18.1793	15.3099	16.4323	18.0104	13.0427	13.3572	21.3628	13.913	22.8106	17.7757	14.9474	18.4431
		1521	30	19.1301	867.133	876.338	848.765	859.43	883.998				Feret	25.8142	22.675	22.675	23.9296	23.3856	20.7964	21.9559	21.5837	23.338	19.6655	15.7235	19.4706	20.2074	19.9303	23.7898	16.9208	17.8262	18.8402	15.2307	14.624	18.594	19.4706	22.3006	22.2149	16.2698	23.7831	21.7742	20.0733	22.5062	22.5274
													MinFeret	22.4276	20.9458	21.4211	20.9298	20.673	18.97	18.2482	19.1663	18.6026	17.24	14.4799	15.7721	17.4859	14.8564	22.4418	12.3765	15.5765	15.0657	12.9654	11.9998	15.2698	15.7606	20.103	17.982	13.9512	21.7232	19.5498	18.0388	18.4116	17.4751
													average	24.1209	21.8104	22.048	22.4297	22.0293	19.8832	20.102	20.375	20.9703	18.4528	15.1017	17.6213	18.8467	17.3933	23.1158	14.6486	16.7013	16.953	14.0981	13.3119	16.9319	17.6156	21.2018	20.0984	15.1105	22.7531	20.662	19.056	20.4589	20.0012
		1524	47	16.6578	737.543	775.73	741.865	701.169	731.406				Feret	17.3623	18.027	21.3053	21.2849	20.8715	19.2426	19.49	13.7815	16.6188	22.2651	14.2172	14.7584	16.3012	16.8272	18.1234	16.3012	17.3623	15.3941	20.7249	18.6681	14.6101	17.6114	19.0378	16.8272	17.6114	18.5275	19.8005	21.8504	21.8504	13.3643	15.5349	22.7299	19.4229	16.3279	16.0589	19.9539
													MinFeret	13.0676	15.8679	18.6681	17.4724	15.8666	17.1604	14.9345	11.2008	13.7248	19.2237	11.2008	13.0676	13.3582	13.2003	15.8404	12.5403	13.363	13.0676	15.1707	13.5804	11.2203	14.9345	14.4256	13.0676	14.001	11.2203	15.8679	17.1314	16.2855	8.4006	13.7771	18.375	15.0337	14.001	13.0676	14.9345
													average	15.215	16.9474	19.9867	19.3787	18.3691	18.2015	17.2122	12.4911	15.1718	20.7444	12.709	13.913	14.8297	15.0138	16.9819	14.4208	15.3627	14.2309	17.9478	16.1242	12.9152	16.273	16.7317	14.9474	15.8062	14.8739	17.8342	19.4909	19.0679	10.8825	14.656	20.5525	17.2283	15.1644	14.5633	17.4442
		1527	47	17.7621	998.095	1022.67	986.072	985.539					Feret	17.692	17.701	20.5195	25.8633	21.9559	20.2388	23.002	17.1447	20.4264	19.4706	20.0178	18.9411	16.2698	20.4341	17.4114	20.5195	18.2577	19.1414	23.2425	18.4051	20.5195	22.3575	14.9782	19.6897	18.2141	17.9151	22.9951	20.3328	19.5683	19.4379	21.4656	23.0296	20.5195	15.2307	17.0424	21.2723
													MinFeret	12.8608	15.9442	18.4967	19.73	17.4751	15.1291	19.5225	14.0028	13.3467	17.3984	13.7439	16.3477	12.9654	15.5495	15.2203	15.5334	14.4074	13.5291	16.3428	15.2203	14.6566	16.3477	12.6633	12.2142	15.6751	13.5291	15.3292	15.7843	15.7759	16.4013	18.6026	20.5687	15.5456	12.3847	14.1242	17.8933
													average	15.2764	16.8226	19.5081	22.7966	19.7155	17.6839	21.2623	15.5738	16.8865	18.4345	16.8809	17.6444	14.6176	17.9918	16.3159	18.0265	16.3326	16.3353	19.7927	16.8127	17.588	19.3526	13.8208	15.952	16.9446	15.7221	19.1622	18.0586	17.6721	17.9196	20.0341	21.7991	18.0326	13.8077	15.5833	19.5828
		1528	57	17.4777	1089.95	1094.53	1081.22	1109.61	1074.43				Feret	21.1617	14.7584	19.9757	15.5349	21.1617	17.6114	16.3012	17.7101	19.9757	16.8272	20.041	17.9301	17.2111	18.9	19.2199	17.3623	18.1234	17.9301	19.0378	16.6188	19.9757	20.3858	19.2426	18.3385	16.3279	17.2111	13.3643	19.8444	17.8326	18.5979	19.0378	17.1604	17.1604	19.4229	17.9544	30.7882
													MinFeret	17.8204	13.0676	16.8013	12.9465	16.8013	14.9345	13.8799	15.8481	15.7801	14.3672	14.9408	14.7963	14.1983	15.8679	15.5651	15.8404	14.9345	15.8679	15.7032	15.0184	17.1208	16.528	14.001	15.8666	13.0676	14.001	12.1342	16.4946	13.8603	15.1307	17.1161	12.1342	12.1342	15.1679	12.1342	22.0744
													average	19.4911	13.913	18.3885	14.2407	18.9815	16.273	15.0906	16.7791	17.8779	15.5972	17.4909	16.3632	15.7047	17.3839	17.3925	16.6014	16.529	16.899	17.3705	15.8186	18.5482	18.4569	16.6218	17.1026	14.6977	15.606	12.7492	18.1695	15.8465	16.8643	18.077	14.6473	14.6473	17.2954	15.0443	26.4313
		1529	60	22.0629	991.003	1023.03	973.328	976.654					Feret	26.7986	26.7393	23.1397	22.1648	22.8912	22.9536	22.8912	23.6827	22.675	18.6793	25.1406	27.0641	24.0819	22.3006	22.2435	25.1722	23.9827	18.8991	24.7071	22.1002	21.7815	25.3232	23.9694	25.2415	26.8933	21.6865	23.1329	24.829	24.7264	20.9789	23.222	23.6088	24.2462	25.3671	25.5668	31.2544
													MinFeret	22.869	23.7009	21.1757	18.6026	21.168	20.4184	20.035	18.6589	19.6516	15.784	21.9373	24.3267	21.6309	18.5489	18.3125	20.7289	21.9647	16.3759	19.5317	19.73	17.8671	20.861	18.7345	19.0253	23.1006	17.2136	17.8359	22.7893	21.6872	17.1271	19.8057	19.9208	20.4906	18.559	19.4709	25.1122
													average	24.8338	25.2201	22.1577	20.3837	22.0296	21.686	21.4631	21.1708	21.1633	17.2317	23.5389	25.6954	22.8564	20.4247	20.278	22.9505	22.9737	17.6375	22.1194	20.9151	19.8243	23.0921	21.352	22.1334	24.9969	19.45	20.4844	23.8092	23.2068	19.053	21.5139	21.7648	22.3684	21.9631	22.5189	28.1833
		1530	73	22.6097	1897.4	1910.77	1854.02	1927.41					Feret	17.1604	26.7286	28.3423	29.8835	28.4343	26.2849	25.9513	23.1853	24.2146	25.9513	22.576	35.0865	28.0021	23.558	25.3913	23.0534	23.558	36.6056	22.9587	21.4886	26.4336	31.7906	22.4405	27.4522	23.925	25.2192	23.558	23.0534	20.9756	22.4405	21.7705	22.0291	23.9977	23.0911	25.4769	19.2199
													MinFeret	14.001	23.6077	25.1358	23.7606	23.6579	21.9173	22.961	20.5349	21.1369	22.0699	19.2056	22.9681	24.225	19.1405	20.4621	17.4984	17.7347	29.7007	18.3726	18.6681	22.1426	24.2152	18.6681	22.2747	20.775	18.3006	18.6681	18.7915	17.5922	19.6015	19.6015	12.184	16.8013	17.7347	17.7347	15.0289
													average	15.5807	25.1682	26.739	26.8221	26.0461	24.1011	24.4562	21.8601	22.6758	24.0106	20.8908	29.0273	26.1136	21.3492	22.9267	20.2759	20.6463	33.1532	20.6656	20.0784	24.2881	28.0029	20.5543	24.8635	22.35	21.7599	21.1131	20.9224	19.2839	21.021	20.686	17.1065	20.3995	20.4129	21.6058	17.1244
		1531	36	20.6278	764.05	776.8	751.98	738.22	789.199				Feret	21.7742	26.7986	20.9486	22.4638	24.5005	24.861	23.8432	24.5782	20.0733	25.5232	20.9789	22.4497	21.9848	21.9848	23.7898	24.7264	23.338	23.4602	19.2407	24.5588	19.4379	25.6412	18.8402	22.8008	20.325	20.5195	18.594	21.2199	23.338	26.0104	12.605	24.5005	22.689	20.9714	21.7742	23.0296
													MinFeret	19.5435	24.2067	19.0578	20.4822	21.6829	21.8165	17.7286	18.3519	18.8633	19.0917	16.3477	19.9646	17.9	19.1663	21.9848	18.8074	17.5775	17.2682	17.3744	22.053	18.0049	21.7543	14.8642	19.4639	16.5023	17.8918	16.6939	17.1483	19.6664	22.9463	10.3638	20.7879	17.9417	18.5894	18.0388	21.1011
													average	20.6589	25.5027	20.0032	21.473	23.0917	23.3388	20.7859	21.465	19.4683	22.3074	18.6633	21.2071	19.9424	20.5755	22.8873	21.7669	20.4578	20.3642	18.3075	23.3059	18.7214	23.6977	16.8522	21.1323	18.4137	19.2056	17.644	19.1841	21.5022	24.4783	11.4844	22.6442	20.3154	19.7804	19.9065	22.0653
		1533	76	20.6088	1128.57	1128.94	1134.5	1132.82	1118				Feret	24.0819	21.1599	22.3362	22.8078	22.4426	21.5837	21.5837	24.2659	20.7275	22.2077	20.9789	22.696	21.7742	22.4638	21.2199	26.0287	21.2274	20.9259	24.6234	22.752	24.7071	23.1741	24.7264	20.9259	24.2462	20.7964	21.8907	25.7649	20.2074	20.9486	25.3358	19.73	24.7649	23.5211	20.325	22.9951
													MinFeret	21.1939	18.3698	19.2309	20.3316	19.9269	19.9194	19.0207	21.1261	17.4751	20.777	16.6351	21.1261	19.5144	17.503	18.8232	20.4973	18.4102	18.3359	21.0839	15.8569	18.2608	19.7796	18.7345	16.1902	20.0962	18.656	18.0141	22.5486	16.8902	16.7838	20.8574	16.3477	21.5247	18.4993	17.9364	19.0803
													average	22.6379	19.7649	20.7835	21.5697	21.1848	20.7516	20.3022	22.696	19.1013	21.4924	18.807	21.9111	20.6443	19.9834	20.0215	23.263	19.8188	19.6309	22.8537	19.3044	21.484	21.4768	21.7305	18.5581	22.1712	19.7262	19.9524	24.1568	18.5488	18.8662	23.0966	18.0389	23.1448	21.0102	19.1307	21.0377
		1534	39	21.3719	1669.21	1719.61	1654.29	1615.16	1687.78				Feret	26.2849	28.0021	24.3402	23.558	23.925	23.4096	19.49	26.7449	22.2651	19.9757	23.9068	19.2426	20.9756	24.2326	21.0585	17.9544	19.2426	21.5493	26.5323	23.9977	21.0585	23.6134	21.3258	20.4711	23.0534	16.6188	23.8521	25.4769	21.2849	24.5007	23.9977	25.8167	23.0911	26.5487	28.0021	23.9977
													MinFeret	20.5349	24.2685	19.6015	21.4683	19.6015	18.7962	14.9345	21.714	20.0433	17.7347	19.6015	17.7347	18.7915	21.0551	19.6015	14.001	16.8013	19.1876	22.4017	20.4598	15.8679	20.4605	18.6681	17.4952	20.4621	14.001	16.738	22.4017	13.5365	20.5349	21.2927	21.4683	19.6015	22.4017	23.5759	21.1205
													average	23.4099	26.1353	21.9708	22.5131	21.7632	21.1029	17.2122	24.2294	21.1542	18.8552	21.7542	18.4886	19.8835	22.6439	20.33	15.9777	18.022	20.3684	24.467	22.2287	18.4632	22.0369	19.9969	18.9832	21.7578	15.3099	20.295	23.9393	17.4107	22.5178	22.6452	23.6425	21.3463	24.4752	25.789	22.5591
		1536	61	16.1559	1151.98	1142.92	1157.27	1155.75					Feret	20.6815	16.3865	17.692	21.6865	21.4656	15.8743	19.282	17.2463	16.6939	16.26	19.9462	18.4051	16.8926	18.4654	20.0178	21.7742	18.0476	17.2463	18.3618	20.9259	16.9583	16.9114	17.4842	17.5024	15.01	19.7219	17.9151	16.3865	15.5916	18.9411	18.0124	17.9151	13.6228	16.9114	17.7994	18.7641
													MinFeret	18.0388	13.5319	13.154	19.4149	17.0609	12.1048	16.388	12.9068	14.3579	14.5395	16.6466	15.2203	11.838	15.2203	17.3955	17.3555	14.7981	14.6566	14.3539	15.5563	14.0928	13.3596	14.0752	12.9654	10.7106	13.4569	15.5896	13.265	13.4668	14.6825	14.5881	16.3428	8.7693	13.9512	12.7622	16.7517
													average	19.3601	14.9592	15.423	20.5507	19.2632	13.9895	17.835	15.0766	15.5259	15.3998	18.2964	16.8127	14.3653	16.8428	18.7066	19.5648	16.4229	15.9515	16.3578	18.2411	15.5256	15.1355	15.7797	15.2339	12.8603	16.5894	16.7523	14.8258	14.5292	16.8118	16.3002	17.1289	11.196	15.4313	15.2808	17.7579
		1537	78	18.1362	1102.6	1111.66	1093.66	1102.48					Feret	19.9757	23.6134	21.0585	21.5493	21.7705	21.2849	19.7785	19.49	19.8444	20.6618	18.9	21.3258	19.9757	20.3858	15.5349	19.8444	19.7785	17.2111	21.7905	23.558	21.8703	20.5561	22.4405	17.6114	15.6467	19.7785	18.9	19.9757	21.5493	18.9	18.9	19.4229	18.9	18.1234	18.5979	21.4886
													MinFeret	17.7347	19.6015	20.0409	14.001	17.7347	19.2056	17.5373	16.3883	16.7043	17.7347	14.9345	16.97	16.1094	16.8013	11.5342	14.9885	14.001	13.2842	18.6681	21.7092	17.7347	17.7347	18.0062	14.9345	14.001	16.8013	14.9345	15.8679	17.3464	15.036	15.7536	16.8013	13.8128	15.8404	16.2855	17.8204
													average	18.8552	21.6075	20.5497	17.7752	19.7526	20.2452	18.6579	17.9391	18.2743	19.1983	16.9172	19.1479	18.0425	18.5936	13.5345	17.4165	16.8897	15.2477	20.2293	22.6336	19.8025	19.1454	20.2233	16.273	14.8239	18.2899	16.9172	17.9218	19.4478	16.968	17.3268	18.1121	16.3564	16.9819	17.4417	19.6545
		1539	62	20.649	1015.89	1013.36	1022.15	1012.16					Feret	24.3443	16.9958	27.0641	28.0331	33.9026	25.1153	21.4656	19.0165	21.7596	22.1504	23.4467	19.282	19.9781	24.8865	21.6058	21.6865	22.2435	22.696	22.4497	21.0621	20.4186	25.9553	22.8426	22.724	22.1074	26.7393	16.8172	24.7264	21.047	23.2425	19.5683	19.4624	24.6105	19.3724	18.7387	22.0137
													MinFeret	20.7701	12.1401	20.3067	20.8574	30.0062	19.0745	17.9727	18.0388	18.1469	18.0388	17.8496	17.3829	17.4102	21.3681	17.5274	18.5636	17.2615	19.73	19.626	17.6311	18.0388	21.9387	19.1663	17.4751	19.5511	23.8844	15.173	19.1663	18.3359	21.3092	17.4751	16.6438	22.15	16.2292	16.2391	19.1663
													average	22.5572	14.5679	23.6854	24.4453	31.9544	22.0949	19.7191	18.5277	19.9532	20.0946	20.6482	18.3325	18.6942	23.1273	19.5666	20.1251	19.7525	21.213	21.0378	19.3466	19.2287	23.947	21.0044	20.0996	20.8293	25.3118	15.9951	21.9464	19.6914	22.2758	18.5217	18.0531	23.3802	17.8008	17.4889	20.59
		1541	49	20.541	1263.92	1282.58	1283.96	1225.21					Feret	27.9024	25.033	24.7842	26.5365	23.8432	23.1741	22.724	20.6815	21.047	20.9789	22.675	21.2274	27.5356	22.1074	23.9827	21.9848	23.5549	23.7831	21.2498	22.752	19.994	21.1299	21.5395	19.5683	23.0296	20.6815	17.5115	26.9759	19.1994	23.6626	19.0749	25.0203	24.2462	25.5916	23.0089	22.724
													MinFeret	21.9848	20.9998	22.6435	24.5094	21.3668	19.73	19.6149	18.5	18.5571	16.8216	18.2608	18.6013	23.7009	16.5845	18.6026	18.1032	18.3506	21.1062	16.9614	20.4427	17.3959	17.8433	18.2251	17.0924	19.73	17.4751	14.6566	24.2397	15.2717	19.73	15.9939	20.8574	21.4211	20.2937	18.7166	19.3843
													average	24.9436	23.0164	23.7139	25.523	22.605	21.452	21.1694	19.5907	19.8021	18.9002	20.4679	19.9143	25.6182	19.3459	21.2927	20.044	20.9528	22.4447	19.1056	21.5973	18.6949	19.4866	19.8823	18.3304	21.3798	19.0783	16.0841	25.6078	17.2355	21.6963	17.5344	22.9388	22.8336	22.9427	20.8627	21.0541
		1542	49	19.6089	1207.67	1229.64	1239.71	1200.21	1161.11				Feret	11.5664	23.467	25.21	21.4656	18.9411	24.4745	15.7032	22.2149	23.1329	23.9164	20.0178	21.8907	15.9542	22.1002	16.8172	24.3443	21.7523	22.1863	22.3575	22.8912	24.2135	24.2135	20.9714	23.7831	26.0836	21.6938	25.5606	23.6088	21.6058	22.8078	25.3671	21.8907	19.9781	23.6088	23.7095	19.4379
													MinFeret	9.5831	20.1656	21.9821	18.6026	17.2886	20.4753	11.9582	18.0388	18.3793	22.1089	14.061	18.4602	11.838	18.0388	13.5875	21.6872	19.1054	19.5317	19.0016	18.5572	21.0557	19.0061	18.7246	19.9179	15.7536	19.4926	19.4816	20.8574	18.4072	17.4087	20.2037	16.0077	16.5879	19.704	20.682	14.6566
													average	10.5747	21.8163	23.596	20.0341	18.1148	22.4749	13.8307	20.1268	20.7561	23.0127	17.0394	20.1754	13.8961	20.0695	15.2023	23.0158	20.4289	20.859	20.6795	20.7242	22.6346	21.6098	19.848	21.8505	20.9186	20.5932	22.5211	22.2331	20.0065	20.1082	22.7854	18.9492	18.283	21.6564	22.1957	17.0472
		1544	38	16.7509	1094.07	1101.7	1096.76	1083.74					Feret	19.2655	22.1002	22.3006	15.3347	22.0137	17.692	17.701	18.8402	18.4912	18.0124	20.325	20.9714	15.6627	18.4051	18.153	20.643	20.7887	20.9789	16.4156	21.3096	21.5837	19.6897	19.9223	19.5439	16.26	16.4156	18.594	16.4639	13.6228	17.2923	16.4639	16.4349	15.9442	15.3864	15.8242	16.26
													MinFeret	15.2203	18.6574	17.4751	12.8271	19.8621	14.5453	15.7934	15.8382	15.5986	15.1878	18.5361	17.3984	13.0864	14.3714	14.7484	16.8336	13.9994	19.1629	13.1741	19.1663	18.0388	17.4751	15.784	15.9555	13.5291	11.838	12.9654	12.3563	9.0194	15.2203	13.678	13.5291	13.0344	11.2743	12.6592	13.5291
													average	17.2429	20.3788	19.8879	14.0809	20.9379	16.1186	16.7472	17.3392	17.0449	16.6001	19.4306	19.1849	14.3745	16.3882	16.4507	18.7383	17.3941	20.0709	14.7949	20.2379	19.8113	18.5824	17.8531	17.7497	14.8946	14.1268	15.7797	14.4101	11.3211	16.2563	15.0709	14.982	14.4893	13.3303	14.2417	14.8946
[truncated: 52 more columns]

## Sheet: Figure 6e+f
	wt1			wt2										wt3															wt4														wt cccp 1
date	2018-08-03			2021-04-30										2018-05-18															27.05.2022
experiment #	2809	2810	2812	3770	3771	3772	3773	3774	3775	3776	3777	3778	3779	2530	2531	2532	2533	2534	5294	5295	5296	5297	5298	5299	5301	5302	5304	5305	5292	5293	5294	5295	5296	5297	5298	5299	5301	5302	5304	5305			1986	1987	1988	1989	1990	1991	1992
																		no comm	normal	normal	normal	normal	normal	normal	normal	normal	normal	normal	normal	normal	normal	normal	normal	normal	normal	normal	normal	normal	normal	normal			no comm	no comm	no comm	no comm	no comm	no comm	no comm
pre-bleach	97840.1	63911.8	74978.7	86366.6	73356.9	121064	125887	47792.3	69929.5	111989	71396.1	113773	147736	155663	111867	119118	92250.9		201848	84632.3	66928.1	95489.9	77460	82155.9	93845.1	93814.5	182275	202876	165429	161926	201848	84632.3	66928.1	95489.9	77460	82155.9	93845.1	93814.5	182275	202876		pre-bleach
pre-bleach	96355.3	63517.6	75982.9	86432.9	72391.5	119101	124422	47841.6	69593.2	110821	72438.6	114655	147779	152020	111777	118255	92438.4		203183	85254.6	66867.7	96146.2	77461.9	82517.2	91811.4	94777.2	181163	204546	168758	163321	203183	85254.6	66867.7	96146.2	77461.9	82517.2	91811.4	94777.2	181163	204546		pre-bleach
pre-bleach	95994.6	63433.1	74967.7	86552.8	73227.3	119325	126067	48912.2	70207.9	113010	72139.6	115649	148124	154689	112725	118688	91415.8		201065	86858.8	66531.3	94986.9	75986.8	82753.8	92320.9	92978.5	183593	205147	167182	163708	201065	86858.8	66531.3	94986.9	75986.8	82753.8	92320.9	92978.5	183593	205147		pre-bleach
pre-bleach	96025.5	63738.8	75046.1	84445.9	72344.4	117632	124643	47808.9	69808.5	112440	70428.8	113476	147173	151521	110921	116285	90832.9		203799	85998.9	65321.4	95891	77547.6	82006.8	92057.1	94342.5	184685	205558	167390	163895	203799	85998.9	65321.4	95891	77547.6	82006.8	92057.1	94342.5	184685	205558		pre-bleach
pre-bleach	96064.8	62897.1	73830.6	85366.5	74024.6	119222	124729	47572	70037.9	110359	70212.4	114448	146260	153301	114285	116447	91157.2		200434	85387.7	66558.5	94595.3	77646.9	82652.6	93547.2	92899.7	182905	203963	167456	163986	200434	85387.7	66558.5	94595.3	77646.9	82652.6	93547.2	92899.7	182905	203963		pre-bleach
pre-average	96456.1	63499.7	74961.2	85833	73068.9	119269	125149	47985.4	69915.4	111724	71323.1	114400	147414	153439	112315	117758	91619.1	#DIV/0!	202066	85626	66441	95422	77221	82417	92716	93762	182924	204418	167243	163367	202066	85626.5	66441.4	95421.9	77220.6	82417.3	92716.3	93762.5	182924	204418		pre-average
0	31997.3	19958.3	13417.4	23354.7	19976.1	39450.7	44580.5	14592.4	23523	25861.3	25278.2	56769.2	37788.5	53156.8	25322.1	33640	28299.3		57949.4	26974.8	22688.1	41348.1	25255.6	30872.9	24917.5	33036.6	59564.8	65078.8	61795.7	55359.5	57949.4	26974.8	22688.1	41348.1	25255.6	30872.9	24917.5	33036.6	59564.8	65078.8		0
1.1	44173.8	29583.3	17106	37343.9	33082.7	62477	66831.9	22856.6	36594.8	40399.5	37942.9	69282.7	70238.8	74204	33908.9	47745.9	41765.4		84720.6	41219.2	34410.2	52550.3	36565.1	45799.5	40925.9	48289	91497.9	95337	82224.9	88287.8	84720.6	41219.2	34410.2	52550.3	36565.1	45799.5	40925.9	48289	91497.9	95337		1.1
2.2	50114.3	34121.2	20400.5	43883.9	39330.7	71839.8	78830.2	27803.7	42320.9	51213.1	43581.5	76850.2	84110.6	87069.5	41243.8	58285.9	47335.2		99374.8	48225.9	39860.2	57792.8	42993.1	54160.7	50613.2	56244.1	107298	114719	94026.1	104776	99374.8	48225.9	39860.2	57792.8	42993.1	54160.7	50613.2	56244.1	107298	114719		2.2
3.3	55397.4	36901.4	23515.7	48616.9	43179	78544.2	85172.7	30617.8	46404.6	58815.9	46330.3	79134.1	93741	96599	49122.3	66803.5	52864.3		111021	54096.9	44036.8	62139.2	48120.1	57728.9	55952.5	61008.4	116422	124445	100961	111230	111021	54096.9	44036.8	62139.2	48120.1	57728.9	55952.5	61008.4	116422	124445		3.3
4.4	57951.2	39472.1	26474.5	52481.3	45704.6	81650.7	89015.4	33154	48783.4	64895.5	48355.1	82587.8	96427	102655	54433.1	71472.2	56219.1		119357	56433.5	46551.2	64168.3	50501.8	59674.6	60811.4	64980.4	122166	130057	108069	118385	119357	56433.5	46551.2	64168.3	50501.8	59674.6	60811.4	64980.4	122166	130057		4.4
5.5	60476.1	42140.7	29725.2	55334.7	46848.8	84408.3	91677.2	35073.1	49939.4	70350.2	49296.2	83764.8	101264	107725	59856.8	75952.4	58699.5		125948	59029.3	49095.5	66359.2	54340.3	61526.4	63724.7	68042.6	125310	137205	112671	119136	125948	59029.3	49095.5	66359.2	54340.3	61526.4	63724.7	68042.6	125310	137205		5.5
6.6	61862.6	43023.7	32966.4	56727.4	48351.6	88307.5	93717	35934.1	50273	72695	50277.1	83960.3	104543	108594	63257	80463.2	59442.3		130927	62325.2	49891.8	68886.3	55445.3	63611.2	67655.5	69877	127926	142971	114254	124939	130927	62325.2	49891.8	68886.3	55445.3	63611.2	67655.5	69877	127926	142971		6.6
7.7	63211.6	44508.2	35731	59503.7	50525.5	89127.8	94591.2	36905.2	50469.7	74857.8	50905.5	86015.6	107341	109780	65521.7	81948.9	61355.3		134284	63405.9	50366.5	69863.8	57911.5	64210.2	69893.4	71237.3	132996	148381	117293	125265	134284	63405.9	50366.5	69863.8	57911.5	64210.2	69893.4	71237.3	132996	148381		7.7
8.8	64301.7	45667.5	38103.3	60140.3	50246.9	90873.5	97018	38198.8	52251.4	80304.6	52368.6	88074.9	109274	114656	69719.8	84943	62866.8		138708	65159.7	50797.1	71433.8	58926.6	65897.3	70706.7	73641.1	136950	151379	117367	128060	138708	65159.7	50797.1	71433.8	58926.6	65897.3	70706.7	73641.1	136950	151379		8.8
9.9	66558.3	45952.3	40555.2	61778.9	53099	90401.9	100095	39293.9	52967.7	81675.7	53281	88994.5	109464	113915	71719.7	87165.3	63404.5		141768	67045.8	52404.6	73507.7	60835.2	66797.3	72808	73833.2	136966	154188	121825	128255	141768	67045.8	52404.6	73507.7	60835.2	66797.3	72808	73833.2	136966	154188		9.9
11	66872.2	47069	41835.2	63189.9	53341.3	93010.7	98059.6	38929.8	53318	83212.9	53240.9	88806.1	112930	115067	73574.1	88189.2	66021.8		143727	66408.1	53312.8	73925	62341.3	68062.5	74960.3	75996	136639	155103	122139	131189	143727	66408.1	53312.8	73925	62341.3	68062.5	74960.3	75996	136639	155103		11
12.1	67491.8	48815.1	43238.2	63429.3	54110.6	93524.7	101015	39335.6	54226.9	85904.3	53221.3	88916.4	114618	116778	74489.3	88171.1	66318.1		144359	67525.5	53467.2	76263.5	61787.5	68187.2	75198.9	75875.1	138223	159814	124619	131533	144359	67525.5	53467.2	76263.5	61787.5	68187.2	75198.9	75875.1	138223	159814		12.1
13.2	68812.6	48515.1	45034.4	64529.6	55219.5	95211	103042	40313.2	53385.2	86587.5	54980.5	91080.8	113551	117960	75692.5	89855.7	67155.3		145412	69523.1	54355.1	76442.9	62646	68479.3	75975.8	77596.6	142415	161307	125257	135218	145412	69523.1	54355.1	76442.9	62646	68479.3	75975.8	77596.6	142415	161307		13.2
14.3	68486.7	49441.5	46416.6	66155.7	55528.5	96085.1	103804	40258.3	53192.5	88528.6	55065.9	91987.4	115958	116135	76879.6	91706.3	68670.1		148385	68404.9	54849.1	77675.4	63541.6	69229.3	78055.7	77913.7	141610	166307	126100	134502	148385	68404.9	54849.1	77675.4	63541.6	69229.3	78055.7	77913.7	141610	166307		14.3
15.4	68469.6	49724.2	47425.5	66679.2	56631	97603.9	103698	40729.8	53552.5	90070.9	55728.8	93058.7	117080	116829	76595.2	90936.2	67258.3		147472	70753.2	54712.1	77991.3	64130.7	69173.4	78089.1	79107.5	146276	167167	128699	132320	147472	70753.2	54712.1	77991.3	64130.7	69173.4	78089.1	79107.5	146276	167167		15.4
16.5	68423.6	49653.8	48474.8	67290.5	56688.8	97146.3	105557	41095	54588.6	91500.1	55170.8	93670.5	118637	117877	78180.2	91657.7	66975.1		152146	70753.3	54580.9	78459.9	65639.1	69069.9	79810.4	79493.7	144408	165660	128903	137744	152146	70753.3	54580.9	78459.9	65639.1	69069.9	79810.4	79493.7	144408	165660		16.5
17.6	69427.8	49672.4	49191.4	68515.1	57296.7	97164.2	106327	42289.6	54816.1	91272.6	56164.3	93646.5	119756	118509	78826.7	92919.3	68136.8		149109	70752.3	55803.2	80183	66428.2	67912.5	81176.8	78719.6	146167	168652	129755	137726	149109	70752.3	55803.2	80183	66428.2	67912.5	81176.8	78719.6	146167	168652		17.6
18.7	68781.9	50005.2	49734.3	68504.9	57642.7	97597.6	106267	42011.7	55546.4	92000.5	56364.2	94301.9	119236	119908	78394.4	93928.9	69471.6		153746	70504.3	56303.4	80651.8	66063.3	69330.3	81694	78402	149432	168951	130948	138993	153746	70504.3	56303.4	80651.8	66063.3	69330.3	81694	78402	149432	168951		18.7
19.8	68367.4	51018.8	50956.8	67945.8	57214.5	97477.3	108295	41880.1	56311.7	92154.6	56876.8	93123.4	118841	120178	78593.6	94810.7	68644.3		155254	71671.9	56989.4	80868.2	65980.8	69798.9	82338.8	80335.3	148492	171433	133410	138147	155254	71671.9	56989.4	80868.2	65980.8	69798.9	82338.8	80335.3	148492	171433		19.8
20.9	69327.7	49949.8	51484.7	68323.5	57030.8	99307.7	108324	42109.3	55953.8	92475.1	57013.9	94013.9	121378	122890	78135.5	93656.1	70096.5		159448	71672.6	57033.5	82613.9	66540.4	69811.1	82023.3	80504.4	147619	166844	132209	137961	159448	71672.6	57033.5	82613.9	66540.4	69811.1	82023.3	80504.4	147619	166844		20.9
22	69923.6	52314.9	52078.9	69561.2	58586.9	99270.3	106030	41980.6	55909.4	94887.2	57993.9	94948.3	121958	122338	78481.1	92310.1	71312.1		157492	72283.5	57242.6	82472.1	67267.9	69771.8	83029.8	81862.7	148572	173666	128399	136586	157492	72283.5	57242.6	82472.1	67267.9	69771.8	83029.8	81862.7	148572	173666		22
23.1	68986.2	51781.6	52579.5	69087.2	57790.5	99180.1	106987	42726.6	55412	93537.5	57375.6	95613.3	121291	119896	79730.4	93662.4	70231		156605	73147.5	57687.4	82099.8	68490.8	70023.6	83538.1	82073.3	150014	173294	132066	140247	156605	73147.5	57687.4	82099.8	68490.8	70023.6	83538.1	82073.3	150014	173294		23.1
24.2	69829.1	51190.7	53277	69212.1	58275.1	100382	107343	42943.9	56142.5	94810.6	57725.7	96024	122166	121609	79629	92844.7	70818.6		158106	72368.5	58292.6	83407	68287.4	70527.4	83235	84075.2	149489	176570	131420	137521	158106	72368.5	58292.6	83407	68287.4	70527.4	83235	84075.2	149489	176570		24.2
25.3	69359.7	52251.9	53502.2	69056.9	58809.8	100620		42752	55891.2	94205	57804	95208.6	125464	123328	78176	91294.7	71051.7		155923	73193.9	56733.6	84638.2	67523.8	71824.3	84564	83618.4	146931	175700	132347	140728	155923	73193.9	56733.6	84638.2	67523.8	71824.3	84564	83618.4	146931	175700		25.3
26.4	69677.5	52401.9	54618.4	70195.9	59369.5	100213		42211.9	56184.8	94924.9	57211.7	97690.9	124944	124006	80317.8	91520.1	70525.8		155825	72835.6	57274.3	84734.6	68302.8	71485.9	86062.3	82327.8	151350	178569	132892	140575	155825	72835.6	57274.3	84734.6	68302.8	71485.9	86062.3	82327.8	151350	178569		26.4
27.5	68970.4	52921.4	54609.1	69767.7	58926.9	100195		42778.9	56950	94606.5	58279.5	97062.2	125789	122276	80923		71904.4		157943	72590.4	57562.6	85341.7	67465.1	70638.6	85155.8	83843.5	151114	176444	133160	141155	157943	72590.4	57562.6	85341.7	67465.1	70638.6	85155.8	83843.5	151114	176444		27.5
28.6	69769.3	53133	54856.8		59508.9	99120.6		42584.1		97720.5		97585.6	126214	121994	80053		71770		158114	73574.4	58088.8	85098.2	67113.2	71063.6	83975.5	84098.1	153253	175090	133785	140911	158114	73574.4	58088.8	85098.2	67113.2	71063.6	83975.5	84098.1	153253	175090		28.6
29.7	68966.7	52367.7	55274.3		60080.8	100303		43618.4		96630.6		97087.2		122325	79668		72320		159599	73634.8	59297.8	84866.6	68225.6	72035.1	84937	83492.6	154370	177066	134211	141144	159599	73634.8	59297.8	84866.6	68225.6	72035.1	84937	83492.6	154370	177066		29.7
30.8	69881.4	52152.5	54724.8		60766.4	100568		42513.3		94453.9		97196.8		120898	79820.8		71928.8		160997	73940.3	57265.5	86788	67124.7	72106.1	84918.5	83802.5	152785	178076	135606	141338	160997	73940.3	57265.5	86788	67124.7	72106.1	84918.5	83802.5	152785	178076		30.8
31.9	71412.8	52519.1	55066.8		60792.4	99473.9		42370.9				98947.8		121804	79858.8		71923		160218	73935.1	57662.8	86052.5	67824.6	72139.6	86361.8	84149	151685	176679	132669	139807	160218	73935.1	57662.8	86052.5	67824.6	72139.6	86361.8	84149	151685	176679		31.9
33	70606.8	51638.9	55564.2		60873.6							97535.5		121136	78318.7		70283.3		161063	73014.6	58396.2	84478.5	67074.6	72012	86406.2	84432.8	155909	178317	134890	141080	161063	73014.6	58396.2	84478.5	67074.6	72012	86406.2	84432.8	155909	178317		33
34.1	71573.4	52057.8	54936.1		60681.7							99269.5		121297	81778.6		72305.9		161401	73304.1	58688.7	84773.2	68903	72309.3	86529.4	82921.7	154602	179565	132871	141060	161401	73304.1	58688.7	84773.2	68903	72309.3	86529.4	82921.7	154602	179565		34.1
35.2	70834.6	51597.1	56065		61918.9							98613.5			80179.9		71467.2		161623	73633.2	58832	84388.4	70319.7	72401.9	86148.6	85374.4	155155	181935	131649	140866	161623	73633.2	58832	84388.4	70319.7	72401.9	86148.6	85374.4	155155	181935		35.2
36.3	70752.4	52466.4	56552.6		61162.5										81042.9		71452.7		162794	74151	57785.2	85417.4	68202.6	70486.4	86294.2	84289.7	157855	181288	133865	140045	162794	74151	57785.2	85417.4	68202.6	70486.4	86294.2	84289.7	157855	181288		36.3
37.4	69587.1		55372.7		60540.7										79928.9		71732.2		161222	73504.5	59147.7	84912.6	69063.1	70821.6	86623.1	83921.6	153841	182429	134707	142052	161222	73504.5	59147.7	84912.6	69063.1	70821.6	86623.1	83921.6	153841	182429		37.4
38.5	68928.3		55706.5		60820.2										80450.1		71714.1		162582	72896.3	58890.3	86597.5	68289.6	70792.7	85778.1	84810.5	154980	181433	133826	139846	162582	72896.3	58890.3	86597.5	68289.6	70792.7	85778.1	84810.5	154980	181433		38.5
39.6	69967.3		55644.9		61180.1										79222.2				161477	72942.2	58376.6	86324.1	68614.9	72529.1		85820.6	152775	182481	132017	141966	161477	72942.2	58376.6	86324.1	68614.9	72529.1		85820.6	152775	182481		39.6
40.7	69839.9		56489.8		61235.5										78711.8					75185.6	59220.1	86651.9	67368.5	70922.1		85943.4	153652	185075	132921	143181		75185.6	59220.1	86651.9	67368.5	70922.1		85943.4	153652	185075		40.7
41.8	70095.3		57148.4		61042.7										80264.6					74741.4	58425.1	86901.5	69985.3	71038.5		84637.1	154662	184880	131691	143071		74741.4	58425.1	86901.5	69985.3	71038.5		84637.1	154662	184880		41.8
42.9	70228.9		57113.5												78896.3					73428.9	58610.7	85936.2	69790.5	71219.5		85753	156319	185808	130340	141671		73428.9	58610.7	85936.2	69790.5	71219.5		85753	156319	185808		42.9
44	69811.8		56229.2												79267.5					73494.5	57841.3	87963.2	68714.5	71867.2		86820	158497	187613				73494.5	57841.3	87963.2	68714.5	71867.2		86820	158497	187613		44
45.1	69248		56173.2												79174						58303.6	86594.2	69407.4	70880.7		86506.2	155544	185943					58303.6	86594.2	69407.4	70880.7		86506.2	155544	185943		45.1
46.2	67601.1		56808.7												78726.9						59239.2	87416.3	69198.9	71905.1		87670.7	156564	187289					59239.2	87416.3	69198.9	71905.1		87670.7	156564	187289		46.2
47.3	68704		56709.8																		58234	87906.2	69599.7	71379.6		86186		185530					58234	87906.2	69599.7	71379.6		86186		185530		47.3
48.4	67408.1		55677.3																		59670.2	87667.2	69553.2	72190		86049.3		186842					59670.2	87667.2	69553.2	72190		86049.3		186842		48.4
49.5	67327.7		55743.1																		58807.5	88124.2	69222.1	71652.2		86137.2		186512					58807.5	88124.2	69222.1	71652.2		86137.2		186512		49.5
50.6	68242.4		57223.9																		58149.3	87602	69888.6	71473.4		85354.2		187974					58149.3	87602	69888.6	71473.4		85354.2		187974		50.6
51.7	67954.6		56638.7																		59264.8	85928.8	69210.4	71503.7		86210.1		186239					59264.8	85928.8	69210.4	71503.7		86210.1		186239		51.7
52.8	67570.2		57031.2																		58206.4	86470.3	68642.9	71788.3		85601.5		189003					58206.4	86470.3	68642.9	71788.3		85601.5		189003		52.8
53.9	68348.1		56382.3																		59827.4	86019.2	68860.1	72316.6		86348		185686					59827.4	86019.2	68860.1	72316.6		86348		185686		53.9
55	67101.3																				59779.4	87460	68284	72527.3		86273.3		189513					59779.4	87460	68284	72527.3		86273.3		189513		55
56.1	67270.3																				59207		69906.5			86403.9		186927					59207		69906.5			86403.9		186927		56.1
57.2	67983.8																				59752.9		68997			85144.4		189332					59752.9		68997			85144.4		189332		57.2
58.3	67345.6																				58710					85191.2		187613					58710					85191.2		187613		58.3
59.4	67836.9																				58280.7					86245		192554					58280.7					86245		192554		59.4
60.5	67771																				59248					86278		190292					59248					86278		190292		60.5
61.6	67381.7																				58551.9					86928.5		193571					58551.9					86928.5		193571		61.6
62.7	67817.7																									85536.1		187224										85536.1		187224		62.7
63.8	67372.2																									86311.7		189712										86311.7		189712		63.8
64.9	66342.9																											190511												190511		64.9
66	67305.2																											192305												192305		66
67.1	67764.8																											191799												191799		67.1
68.2	67200.6																											193149												193149		68.2
69.3	66833.4																											192997												192997		69.3
70.4	66954																											191056												191056		70.4
71.5	65712.6																											192021												192021		71.5
72.6																												192118												192118		72.6
73.7																												193402												193402		73.7
74.8																												192747												192747		74.8
75.9																												193573												193573		75.9
77																												191364												191364		77
78.1																												192287												192287		78.1
79.2																												191288												191288		79.2
80.3																												191262												191262		80.3
81.4																												191199												191199		81.4
82.5																												192516												192516		82.5
83.6																												196761												196761		83.6
84.7																												192187												192187		84.7
85.8																																										85.8
86.9																																										86.9
88																																										88
89.1																																										89.1
90.2																																										90.2
91.3																																										91.3
92.4																																										92.4
93.5																																										93.5
94.6																																										94.6
95.7																																										95.7
96.8																																										96.8
97.9																																										97.9
99																																										99
100.1																																										100.1
101.2																																										101.2
102.3																																										102.3
103.4																																										103.4
104.5																																										104.5
105.6																																										105.6
106.7																																										106.7
107.8																																										107.8
108.9																																										108.9
110																																										110
111.1																																										111.1
112.2																																										112.2
113.3																																										113.3
114.4																																										114.4
115.5																																										115.5
116.6																																										116.6
117.7																																										117.7
118.8																																										118.8
119.9																																										119.9
121																																										121
[truncated: 123 more columns]

## Sheet: Figure 7b
Time (min)		dFraD1	dFraD2	dFraD3	dFraD4	dFraD5	dFraD6	dFraD7	dFraD8	dFraD9	dFraD10	dFraD11	dFraD12						dSepN1	dSepN2	dSepN3	dSepN4	dSepN5	dSepN6	dSepN7	dSepN8	dSepN9	dSepN10	dSepN11	dSepN12						WT1	WT2	WT3	WT4	WT5	WT6	WT7	WT8	WT9	WT10	WT11	WT12
18		38	39	43	75	41	40	25	31	40	47	26	33						56	56	52	58	35	13	82	52	47	63	54	46						37	66	47	60	48	40	68	24	41	29	44	33
19		38	39	43	75	41	40	25	31	40	47	26	33						56	56	52	58	35	13	82	52	47	63	54	46						37	66	47	60	48	40	68	24	41	29	44	33
20		38	39	43	75	41	40	25	31	40	47	26	33						56	56	52	58	35	13	82	52	47	63	54	46						37	66	47	60	48	40	68	24	41	29	44	33
21		38	39	43	75	41	40	25	31	40	47	26	33						56	56	52	58	35	13	82	52	47	63	54	46						37	66	47	60	48	40	68	24	41	29	44	33
22		38	39	43	75	41	40	25	31	40	47	26	33						56	56	52	58	35	13	82	52	47	63	54	46						37	66	47	60	48	40	68	24	41	29	44	33
23		38	39	43	75	41	40	25	31	40	47	26	33						56	56	52	58	35	13	82	52	47	63	54	46						37	66	47	60	48	40	68	24	41	29	44	33
24		38	39	43	75	41	40	25	31	40	47	25	33						56	56	52	58	35	13	82	52	47	63	54	46						37	66	47	60	48	40	68	24	41	29	44	33
25		38	39	43	75	41	40	25	31	40	47	25	33						56	56	52	58	35	13	82	52	47	63	54	46						37	66	47	60	48	40	68	24	41	29	44	33
26		38	39	43	74	41	40	25	31	40	47	25	33						56	56	52	58	35	13	82	52	47	63	54	46						37	66	47	60	48	40	68	24	41	29	44	33
27		38	39	43	73	41	40	25	31	40	47	25	33						56	56	52	58	35	13	82	52	47	63	54	46						37	66	47	60	48	40	68	24	41	29	44	33
28		38	39	43	73	41	40	25	31	40	47	25	33						56	56	52	58	35	13	82	52	47	63	54	46						37	66	47	60	48	40	68	24	41	29	44	33
29		38	39	43	73	41	40	25	31	40	47	25	33						56	56	52	58	35	13	82	52	47	63	54	46						37	66	47	60	48	40	68	24	41	29	44	33
30		38	39	43	73	41	40	25	31	40	47	25	33						56	56	52	58	35	13	82	52	47	63	54	46						37	66	47	60	48	40	68	24	41	29	44	33
31		38	39	43	73	41	40	25	31	40	47	25	33						56	56	52	58	35	13	82	52	47	63	54	46						37	66	47	60	48	40	68	24	41	29	44	33
32		38	39	43	73	41	40	25	31	40	47	25	33						56	56	52	58	35	13	82	52	47	63	54	46						37	66	47	60	48	40	68	24	41	29	44	33
33		38	39	43	73	41	40	25	31	40	47	25	33						56	56	52	58	35	13	82	52	47	63	54	46						37	66	47	60	48	40	68	24	41	29	44	33
34		38	37	43	73	41	40	25	31	40	47	25	33						56	56	52	58	35	13	82	52	47	63	54	46						37	66	47	60	48	40	68	24	41	29	44	33
35		38	37	43	73	41	40	25	31	40	47	25	33						56	56	52	58	35	13	82	52	47	63	54	46						37	66	47	60	48	40	68	24	41	29	44	33
36		38	37	43	73	41	40	25	31	40	47	25	33						56	56	52	58	35	13	82	52	47	63	54	46						37	66	47	60	48	40	68	24	41	29	44	33
37		38	37	43	73	41	40	25	31	40	47	25	33						56	56	52	58	35	13	82	52	47	63	54	46						37	66	47	60	48	40	68	24	41	29	44	33
38		38	37	43	71	41	40	25	31	40	47	25	33						56	56	52	58	35	13	82	52	47	63	54	46						37	66	47	60	48	40	68	24	41	29	44	33
39		38	37	43	71	41	40	25	31	40	47	25	33						56	56	52	58	35	13	82	52	47	63	54	46						37	66	47	60	48	40	68	24	41	29	44	33
40		38	37	43	71	41	40	25	30	40	47	25	33						56	56	52	58	35	13	82	52	47	63	54	46						37	66	47	60	48	40	68	24	41	29	44	33
41		38	37	43	69	41	40	25	30	40	47	25	33						56	56	52	58	35	13	82	52	47	63	54	46						37	66	47	60	48	40	68	24	41	29	44	33
42		38	37	43	69	41	40	25	30	40	47	25	33						56	56	52	58	35	13	82	52	47	63	54	46						37	66	47	60	48	40	68	24	41	29	44	33
43		38	37	43	69	41	40	25	30	40	47	25	33						56	56	52	58	35	13	82	52	47	63	54	46						37	66	47	60	48	40	68	24	41	29	44	33
44		38	37	43	69	41	40	25	30	40	47	25	33						56	56	52	58	35	13	82	52	47	63	54	46						37	66	47	60	48	40	68	24	41	29	44	33
45		38	37	43	69	41	40	25	30	40	47	25	33						56	56	52	58	35	13	82	52	47	63	54	46						37	66	47	60	48	40	68	24	41	29	44	33
46		38	37	43	69	41	40	25	30	40	47	25	32						56	56	52	58	35	13	82	52	47	63	54	46						37	66	47	60	48	40	68	24	41	29	44	33
47		38	37	43	69	41	40	25	30	40	47	25	32						56	56	52	58	35	13	82	52	47	63	54	46						37	66	47	60	48	40	68	24	41	29	44	33
48		38	37	43	69	41	40	25	30	40	47	25	32						56	56	52	58	35	13	82	52	47	63	54	46						37	66	47	60	48	40	68	24	41	29	44	33
49		38	37	43	69	41	40	25	30	40	47	25	32						56	56	52	58	35	13	82	52	47	63	54	46						37	66	47	60	48	40	68	24	41	29	44	33
50		38	37	43	69	41	40	25	30	40	47	25	32						56	56	52	58	35	13	82	52	47	63	54	46						37	66	47	60	48	40	68	24	41	29	44	33
51		37	37	43	69	41	40	25	30	40	47	25	32						56	56	52	58	35	13	82	52	47	63	54	46						37	66	47	60	48	40	68	24	41	29	44	33
52		36	37	43	69	41	40	25	30	40	47	25	32						56	56	52	58	35	13	82	52	47	63	54	46						37	66	47	60	48	40	68	24	41	29	44	33
53		35	37	43	69	41	40	25	30	40	47	25	32						56	56	52	58	35	13	82	52	47	63	54	46						37	66	47	60	48	40	68	24	41	29	44	33
54		35	37	43	69	41	40	25	30	40	47	25	32						56	56	52	58	35	13	82	52	47	63	54	46						37	66	47	60	48	40	68	24	41	29	44	33
55		35	37	43	69	41	40	25	30	40	47	25	32						56	56	52	58	35	13	82	52	47	63	54	46						37	66	47	60	48	40	68	24	41	29	44	33
56		35	37	43	69	41	40	25	30	40	47	25	32						56	56	52	58	35	13	82	52	47	63	54	46						37	66	47	60	48	40	68	24	41	29	44	33
57		35	37	43	69	41	40	25	30	40	47	25	32						56	56	52	58	35	13	82	52	47	63	54	46						37	66	47	60	48	40	68	24	41	29	44	33
58		35	37	42	69	41	40	25	30	40	47	25	32						56	56	52	58	35	13	82	52	47	63	54	46						37	66	47	60	48	40	68	24	41	29	44	33
59		33	37	42	69	41	40	25	30	40	47	25	32						56	56	52	58	35	13	82	52	47	63	54	46						37	66	47	60	48	40	68	24	41	29	44	33
60		33	37	42	68	41	40	25	30	40	47	25	32						56	56	52	58	35	13	82	52	47	63	54	46						37	66	47	60	48	40	68	24	41	29	44	33
61		33	37	42	66	41	40	25	30	40	47	25	32						56	56	52	58	35	13	82	52	47	63	54	46						37	66	47	60	48	40	68	24	41	29	44	33
62		33	37	42	66	41	40	25	30	40	47	25	32						56	56	52	58	35	13	82	52	47	63	54	46						37	66	47	60	48	40	68	24	41	29	44	33
63		33	37	42	66	41	40	25	30	40	47	25	32						56	56	52	58	35	13	82	52	47	63	54	46						37	66	47	60	48	40	68	24	41	29	44	33
64		33	36	42	66	41	40	25	30	40	47	25	32						56	56	52	58	35	13	82	52	47	63	54	46						37	66	47	60	48	40	68	24	41	29	44	33
65		33	36	42	66	41	40	25	30	40	47	25	32						56	56	52	58	35	13	82	52	47	63	54	46						37	66	47	60	48	40	68	24	41	29	44	33
66		33	34	42	66	41	40	25	30	40	47	25	32						56	56	52	58	35	13	82	52	47	63	54	46						37	66	47	60	48	40	68	24	41	29	44	33
67		33	34	42	66	41	40	25	30	40	47	25	32						56	56	52	58	35	13	82	52	47	63	54	46						37	66	47	60	48	40	68	24	41	29	44	33
68		33	34	42	66	41	40	25	30	40	47	25	32						56	56	52	58	35	13	82	52	47	63	54	46						37	66	47	60	48	40	68	24	41	29	44	33
69		33	34	42	66	41	40	25	30	40	47	25	32						56	56	52	58	35	13	82	52	47	63	54	46						37	66	47	60	48	40	68	24	41	29	44	33
70		33	34	42	66	41	40	25	30	40	47	25	32						56	56	52	58	35	13	82	52	47	63	54	46						37	66	47	60	48	40	68	24	41	29	44	33
71		33	34	42	65	41	40	25	29	40	47	25	32						56	56	49	58	35	13	82	52	47	63	54	46						37	66	47	60	48	40	68	24	41	29	44	33
72		33	34	42	64	41	39	25	28	40	47	25	32						56	56	49	58	35	13	82	52	47	63	54	46						37	66	47	60	48	40	68	24	41	29	44	33
73		33	34	42	63	41	39	25	28	40	47	25	32						56	56	49	58	35	13	82	52	47	63	54	46						37	66	47	60	48	40	68	24	41	29	44	33
74		33	34	42	61	41	39	25	28	40	47	25	32						56	56	49	58	35	13	82	52	47	63	54	46						37	66	47	60	48	40	68	24	41	29	44	33
75		33	34	42	60	41	39	25	28	40	47	25	32						56	56	49	58	35	13	82	52	47	63	54	46						37	66	47	60	48	40	68	24	41	29	44	33
76		33	34	42	60	41	36	25	28	40	47	25	32						56	56	49	58	35	13	82	52	47	63	54	46						37	66	47	60	48	40	68	24	41	29	44	33
77		33	34	42	60	41	35	25	28	40	47	25	32						56	56	49	58	35	13	82	52	47	63	54	46						37	66	47	60	48	40	68	24	41	29	44	33
78		33	34	42	60	41	34	25	27	40	47	25	32						56	56	49	58	35	13	82	52	47	63	54	46						37	66	47	60	48	40	68	24	41	29	44	33
79		33	34	42	60	41	33	25	27	40	47	25	32						56	56	49	57	35	13	82	52	47	63	54	46						37	66	47	60	48	40	68	24	41	29	44	33
80		33	34	42	60	41	30	25	27	40	47	25	32						56	56	49	57	35	13	82	52	47	63	54	46						37	66	47	60	48	40	68	24	41	29	44	33
81		33	34	42	60	41	29	25	27	40	47	25	32						56	56	49	57	35	13	82	52	47	63	54	46						37	66	47	60	48	40	68	24	41	29	44	33
82		33	34	42	60	41	29	24	27	40	47	25	32						56	56	49	57	35	13	82	52	47	63	54	46						37	66	47	60	48	40	68	24	41	29	44	33
83		33	34	42	60	41	29	24	26	40	47	25	32						56	56	49	57	35	13	82	52	47	63	54	46						37	66	47	60	48	40	68	24	41	29	44	33
84		33	34	42	58	41	29	23	26	40	47	25	32						56	56	49	57	35	13	82	52	47	63	54	46						37	66	47	60	48	40	68	24	41	29	44	33
85		33	34	42	58	41	29	23	26	40	47	25	32						56	56	49	57	35	13	82	52	47	63	54	46						37	66	47	60	48	40	68	24	41	29	44	33
86		33	33	42	58	41	29	23	26	40	47	25	32						56	56	49	57	35	13	82	52	47	63	54	46						37	66	47	60	48	40	68	24	41	29	44	33
87		33	33	42	58	41	29	22	25	40	47	25	32						56	56	49	57	35	12	82	52	47	63	54	46						37	66	47	60	48	40	68	24	41	29	44	33
88		33	33	42	58	41	29	22	25	40	47	25	32						56	56	49	57	35	12	82	52	47	63	53	46						37	66	47	60	48	40	68	24	41	29	44	33
89		33	33	42	58	41	29	22	25	40	47	25	32						56	56	49	57	35	12	82	52	47	63	53	46						37	66	47	60	48	40	68	24	41	29	44	33
90		33	33	42	58	41	29	22	25	40	47	25	32						56	56	49	57	35	12	82	52	47	63	53	46						37	66	47	60	48	40	68	24	41	29	44	33
91		33	33	42	58	41	29	22	25	40	47	25	32						56	56	49	53	35	12	82	52	47	61	53	46						37	66	47	60	48	40	68	24	41	29	44	33
92		33	33	42	58	41	29	22	24	40	47	25	32						56	56	49	53	35	12	82	52	47	61	53	46						37	66	47	60	48	40	68	24	41	29	44	33
93		33	32	42	58	41	29	22	24	40	47	25	32						56	56	49	53	35	12	82	52	47	61	52	46						37	66	47	60	48	40	68	24	41	29	44	33
94		33	32	42	58	41	29	20	24	40	47	25	32						56	56	49	53	35	12	82	52	47	61	52	46						37	66	47	60	48	40	68	24	41	29	44	33
95		33	32	42	58	41	29	20	24	40	47	25	32						56	56	49	53	35	12	82	52	47	59	52	46						37	66	47	60	48	40	68	24	41	29	44	33
96		33	32	42	58	41	29	20	24	40	47	25	32						56	56	49	53	35	12	82	52	47	59	52	46						37	66	47	60	48	40	68	24	41	29	44	33
97		33	32	42	58	41	29	20	23	40	47	25	32						56	56	49	52	35	12	82	52	47	59	50	46						37	66	47	60	48	40	68	24	41	29	44	33
98		32	32	42	57	41	28	20	23	40	47	25	32						56	56	49	52	35	12	82	52	47	59	50	46						37	66	47	60	48	40	68	24	41	29	44	33
99		32	32	42	56	41	28	20	23	40	47	25	32						56	56	49	52	35	11	82	52	47	59	50	46						37	66	47	60	48	40	68	24	41	29	44	33
100		32	32	42	56	41	28	20	22	40	47	25	32						56	56	49	52	35	11	82	52	47	59	50	46						37	66	47	60	48	40	68	24	41	29	44	33
101		32	32	42	56	41	27	20	22	40	47	25	32						56	56	49	52	35	10	82	52	47	59	47	46						37	66	47	60	48	40	68	24	39	29	44	33
102		32	32	42	56	41	27	20	22	40	47	25	32						56	56	49	50	35	10	82	52	46	54	47	46						37	66	47	60	48	40	68	24	39	29	44	33
103		32	32	42	55	41	27	20	22	40	47	25	32						56	56	49	47	35	10	82	52	46	54	46	46						37	66	47	60	48	40	68	24	39	29	44	33
104		32	32	42	55	41	27	20	22	40	47	25	32						56	56	49	46	35	10	82	52	46	54	46	46						37	66	47	60	48	40	68	24	39	29	43	33
105		31	32	42	55	41	27	20	22	40	47	25	32						56	56	48	43	35	10	82	52	46	54	46	46						37	66	47	60	48	40	68	24	39	29	43	33
106		31	32	42	55	41	27	20	22	40	47	25	32						56	56	48	41	35	10	82	52	45	52	46	46						37	66	47	60	48	40	68	24	39	29	43	33
107		28	32	42	55	41	27	20	22	40	47	25	32						56	56	44	41	35	10	82	52	45	52	46	46						37	66	47	60	48	40	68	24	39	29	43	33
108		28	32	42	55	41	27	20	22	40	47	25	32						56	56	44	39	35	10	82	52	45	52	46	46						37	66	47	60	48	40	68	24	39	29	43	33
109		28	32	42	55	41	27	20	22	40	47	25	32						56	56	44	39	35	10	82	52	45	52	46	46						37	66	47	60	48	40	68	24	39	29	43	33
110		28	32	40	55	41	27	20	22	40	47	25	32						56	56	44	39	35	10	82	52	45	52	46	46						37	66	47	60	48	40	68	24	39	29	43	33
111		28	32	40	55	41	27	20	22	40	47	25	32						56	56	44	39	35	10	82	52	45	52	46	46						37	66	47	60	48	40	68	24	39	29	43	33
112		28	32	40	55	41	27	19	22	40	47	25	32						56	56	44	39	35	10	82	52	45	52	46	46						37	66	47	60	48	40	68	24	39	29	43	33
113		28	32	40	55	41	27	17	22	40	47	25	32						56	56	41	39	34	10	82	52	45	49	46	46						37	66	47	60	48	40	68	24	39	29	43	33
114		27	31	40	55	41	27	17	22	40	47	25	32						56	56	41	39	32	10	82	52	45	49	46	45						37	66	47	60	48	40	68	24	39	29	43	33
115		27	31	40	55	41	27	14	22	40	47	25	32						56	56	41	39	32	10	82	52	45	49	46	45						37	66	47	60	48	40	68	24	39	29	43	33
116		26	31	40	55	41	27	14	22	40	47	25	32						56	56	41	39	32	7	82	52	40	48	46	45						37	66	47	60	48	40	68	24	39	29	43	33
117		26	31	40	55	41	27	14	22	40	47	25	32						56	56	41	39	32	7	82	52	40	48	46	45						37	66	47	60	48	40	68	24	39	29	43	33
118		25	31	40	55	41	27	14	22	40	47	25	32						56	56	41	39	31	7	82	51	40	48	46	45						37	66	47	60	48	40	68	24	39	29	43	33
119		25	31	40	55	41	27	12	22	40	47	25	32						56	56	41	38	31	7	82	50	38	47	46	45						37	66	47	60	48	40	68	24	39	29	43	33
120		25	30	40	53	41	27	12	22	40	47	25	32						56	56	41	38	31	7	82	50	38	47	46	45						37	66	47	60	48	40	68	24	39	29	43	33
121		25	29	40	53	41	27	12	22	40	47	25	32						55	56	41	38	31	7	82	48	38	47	46	45						37	66	47	60	48	40	68	24	39	29	43	33
122		24	29	40	53	41	27	12	22	40	47	24	32						55	56	41	38	31	7	82	48	37	47	46	45						37	66	47	60	48	40	68	24	39	29	43	33
123		24	24	40	51	41	27	12	22	40	47	22	32						55	56	39	38	31	7	82	48	37	47	46	45						37	66	47	60	48	40	68	24	39	29	43	33
124		24	22	40	50	41	27	12	22	40	47	22	32						55	56	39	38	31	7	82	48	37	39	46	45						37	66	47	60	48	40	68	24	39	29	43	33
125		24	22	40	50	41	27	12	22	40	47	22	32						55	56	38	38	31	7	82	48	37	39	46	45						37	66	47	60	48	40	68	24	39	29	43	33
126		24	22	40	47	41	27	12	22	40	47	22	32						55	56	37	38	31	7	82	48	37	39	46	45						37	66	47	60	48	40	68	24	39	29	43	33
127		24	21	40	45	41	27	12	20	40	47	22	32						55	56	37	38	31	7	82	47	37	39	46	45						37	66	47	60	48	40	68	24	39	29	43	33
128		24	21	39	45	41	27	12	20	40	47	20	32						55	56	37	38	31	7	82	47	37	39	46	45						37	66	47	60	48	40	68	24	39	29	43	33
129		24	21	39	41	41	27	12	20	40	47	19	32						54	56	36	38	31	7	82	47	37	36	46	45						37	66	47	60	48	40	68	24	39	29	43	33
130		24	21	39	37	41	27	12	20	40	47	19	32						53	55	36	38	31	7	82	46	37	36	46	45						37	66	47	60	48	40	68	24	39	29	43	33
131		24	21	39	37	41	27	12	18	40	47	19	32						53	54	36	38	31	7	82	46	37	36	46	45						37	66	47	60	48	40	68	24	39	29	43	33
132		24	21	38	37	41	27	12	18	40	47	19	32						51	53	36	38	31	7	82	45	37	31	46	45						37	66	47	60	48	40	68	24	39	29	43	33
133		24	20	38	37	41	27	12	18	40	47	19	32						51	53	36	37	31	7	82	43	35	31	46	45						37	66	47	60	48	40	68	24	39	29	43	33
134		24	20	38	37	41	27	12	18	40	47	19	32						51	53	36	37	31	7	82	43	35	29	46	45						37	66	47	60	48	40	68	24	39	29	42	33
135		24	20	38	37	41	27	12	18	40	47	18	32						51	53	36	37	31	7	82	42	34	29	46	45						37	66	47	60	48	40	68	23	39	29	42	33
136		24	19	38	37	41	27	12	18	40	47	18	32						51	53	34	37	31	7	82	42	34	29	46	45						37	66	47	60	48	40	68	22	39	29	42	33
137		24	14	38	37	41	27	12	18	40	47	18	32						51	53	33	37	31	6	82	41	34	29	46	45						37	66	47	60	48	40	68	22	39	29	42	33
138		24	13	38	37	41	27	12	18	40	47	18	32						49	50	32	37	30	5	82	39	34	29	46	45						37	66	47	60	48	40	68	22	39	29	42	33
139		24	13	37	37	40	27	12	17	40	47	18	32						48	50	31	37	29	5	82	39	34	24	46	45						37	66	47	60	48	40	68	22	39	29	42	33
140		24	13	37	36	37	27	12	17	40	47	18	32						45	48	29	36	29	5	82	39	34	24	46	45						37	66	47	60	48	40	68	20	39	29	42	33
141		24	13	37	36	35	27	12	17	40	47	18	32						45	46	28	36	29	4	82	39	34	17	46	45						37	66	47	60	48	40	68	20	39	29	42	33
142		24	13	37	35	35	27	12	17	40	47	18	32						43	43	27	36	29	4	82	39	34	17	46	45						37	66	47	60	48	40	68	20	39	29	41	33
143		24	13	36	35	33	27	12	17	40	47	18	32						43	43	26	36	29	4	82	39	34	17	46	45						37	66	47	60	48	40	68	20	39	29	41	33
144		24	13	36	34	33	27	12	17	40	47	18	32						43	40	26	36	29	4	82	39	34	17	46	45						37	66	47	60	48	40	68	20	38	29	41	33
145		24	13	35	32	33	27	12	17	40	47	18	32						41	40	25	36	29	3	82	37	34	17	46	45						37	66	47	60	48	40	68	20	38	29	41	33
146		24	12	34	32	31	27	12	17	40	47	18	32						41	33	25	36	29	3	82	37	34	17	46	45						37	66	47	60	48	40	68	19	38	29	41	33
147		24	12	33	32	31	27	12	17	40	47	18	32						41	33	25	36	29	3	82	37	34	15	46	45						37	66	47	60	48	40	68	19	38	28	41	33
148		24	8	33	31	31	27	12	17	40	47	18	32						41	33	24	35	29	3	82	37	34	15	46	45						37	65	47	60	48	40	68	19	38	28	41	33
149		24	8	33	31	31	27	12	17	40	47	18	32						41	29	23	35	29	3	82	37	34	15	46	45						37	65	47	60	48	40	68	19	38	28	41	33
150		24	5	33	30	31	27	12	17	40	47	18	32						41	28	23	35	29	3	82	37	34	15	46	45						37	65	47	60	48	40	68	19	38	28	41	33
151		24	5	33	30	29	27	12	17	40	47	18	32						41	23	21	35	29	3	82	36	34	9	46	45						37	65	47	60	48	40	68	18	38	28	41	33
152		24	5	33	30	29	27	12	16	40	47	18	32						41	23	21	35	29	2	82	36	34	9	39	45						37	65	47	60	48	40	68	18	38	28	41	33
153		24	5	33	29	29	27	12	16	40	47	18	32						41	23	20	35	29	2	82	36	34	9	39	45						37	65	47	60	48	40	68	18	38	28	41	33
154		24	2	33	29	29	27	12	16	40	47	18	32						41	21	19	35	29	2	82	36	34	9	39	45						37	65	47	60	48	40	68	18	38	28	41	33
155		24	2	33	29	29	27	12	16	40	47	18	32						41	21	18	35	29	2	82	35	34	2	39	45						37	65	47	60	48	40	68	18	38	28	41	33
156		24	2	33	29	29	27	12	16	40	47	18	32						41	21	18	35	29	2	82	35	34	2	35	42						37	65	47	60	48	40	68	18	38	28	41	33
157		24	2	33	29	29	27	12	16	40	47	18	32						40	18	18	35	29	2	82	35	34	2	35	42						37	65	47	60	48	40	68	18	38	28	41	33
158		24	2	33	29	29	27	12	16	40	47	18	32						40	18	17	35	29	2	82	35	34	2	35	42						37	65	47	60	48	40	68	18	38	28	41	33
159		24	2	32	29	29	27	12	16	40	47	18	32						40	18	17	35	29	0	82	35	34	2	35	42						37	65	47	60	48	40	68	18	38	25	41	33
160		24	2	32	29	29	27	12	16	39	47	18	32						36	11	17	35	29	0	82	35	34	2	35	42						37	65	47	60	48	40	68	18	38	25	41	33
161		24	2	32	29	29	27	12	16	39	47	18	32						36	9	17	35	29	0	82	35	34	2	35	42						37	65	47	60	48	40	68	18	38	25	41	33
162		24	2	32	29	29	27	12	16	39	47	18	32						32	8	17	35	29	0	81	35	34	2	35	42						37	65	47	60	48	40	68	18	38	25	41	33
163		24	2	32	28	28	27	12	16	39	47	17	32						32	5	11	35	29	0	81	35	34	2	35	41						37	65	47	60	48	40	68	18	38	25	41	33
164		24	2	32	28	28	27	12	16	39	47	17	32						32	5	11	35	29	0	81	35	34	2	35	41						37	65	47	60	48	40	68	18	38	25	41	33
165		24	2	32	28	26	27	12	16	39	47	15	32						26	4	11	35	29	0	81	34	34	2	32	41						37	65	47	60	48	40	68	18	38	25	41	33
166		24	2	32	28	25	27	12	16	39	47	13	32						26	4	11	35	29	0	81	34	34	2	32	41						37	65	47	60	48	40	68	18	38	25	41	33
167		24	2	32	27	25	27	12	16	39	47	13	32						26	1	11	35	29	0	81	34	34	2	32	41						37	65	47	60	48	40	68	18	38	25	39	33
168		24	2	32	27	25	27	7	16	39	47	12	32						19	0	11	35	29	0	81	33	34	2	32	41						37	65	47	60	48	40	68	18	38	25	39	33
169		24	2	32	27	25	27	7	16	39	47	12	32						17	0	11	35	29	0	81	33	34	2	32	41						37	65	47	60	48	40	68	18	38	25	39	33
170		24	2	32	27	25	27	4	16	39	47	12	32						13	0	11	35	29	0	81	33	34	2	32	39						37	65	47	60	48	40	68	18	38	25	39	32
171		24	2	32	27	25	27	4	16	39	47	12	32						12	0	11	35	29	0	78	33	34	2	32	39						37	65	47	60	48	40	68	18	38	25	39	32
172		24	2	32	27	25	27	4	16	39	47	11	32						12	0	11	33	29	0	78	33	34	2	32	37						37	65	47	60	48	40	68	18	38	25	39	32
173		24	2	32	27	25	27	4	16	37	47	11	32						12	0	11	33	29	0	76	33	34	2	32	37						37	65	47	60	48	40	68	18	38	25	39	32
174		24	2	32	27	23	27	4	16	37	47	11	32						12	0	11	33	29	0	76	33	34	2	32	37						37	65	47	60	48	40	68	18	38	25	39	32
175		24	2	32	26	23	27	4	16	36	47	10	32						12	0	11	33	29	0	76	33	32	2	31	37						37	65	47	60	48	40	68	18	38	25	39	32
176		24	2	31	25	23	27	4	16	36	47	10	32						12	0	11	33	29	0	76	33	32	2	31	37						37	65	47	60	48	40	68	18	38	25	39	32
177		24	2	31	25	23	27	4	16	32	47	9	32						12	0	11	33	29	0	76	33	32	1	31	29						37	65	47	60	48	40	68	18	38	22	39	32
178		24	2	31	24	23	27	4	16	32	47	9	32						12	0	11	33	29	0	76	33	32	1	31	29						37	65	47	60	48	40	68	17	38	22	39	32
179		24	2	31	24	23	27	4	16	32	47	9	32						12	0	11	33	29	0	76	33	32	1	31	29						37	65	47	60	48	40	68	17	38	22	38	32
180		23	2	31	24	23	27	4	16	32	47	9	32						12	0	11	33	28	0	75	33	32	1	31	22						37	65	47	59	48	40	68	17	38	22	38	32
181		23	2	31	23	23	27	4	16	32	47	6	32						12	0	11	33	28	0	75	33	32	1	31	22						37	65	47	59	48	40	68	14	38	22	38	32
182		23	2	30	23	23	27	4	16	32	47	6	32						12	0	11	33	28	0	74	33	32	1	31	22						37	65	47	59	48	40	68	14	38	22	37	32
183		23	2	30	22	23	27	4	16	32	47	6	32						12	0	11	33	28	0	74	33	32	1	31	22						37	65	47	59	48	40	68	14	38	22	37	32
184		23	2	30	22	22	27	4	16	29	47	2	32						12	0	11	33	28	0	74	33	32	1	31	22						37	65	47	59	48	40	68	14	38	22	37	32
185		22	2	30	22	22	25	4	16	29	47	2	32						12	0	11	31	28	0	74	33	32	1	31	14						37	65	47	59	48	40	68	14	38	22	37	32
186		22	2	29	22	20	25	4	16	18	47	2	32						12	0	11	31	28	0	74	33	32	1	31	14						37	65	47	59	48	39	68	14	38	22	37	32
187		22	2	29	22	20	24	4	16	18	47	2	32						12	0	11	31	28	0	71	33	27	1	31	14						37	65	47	59	48	39	68	14	37	21	37	32
188		22	2	29	22	20	24	4	16	18	47	0	32						12	0	11	31	28	0	71	33	27	1	31	14						37	65	47	59	48	39	68	14	37	21	37	32
189		22	2	29	22	20	24	4	16	18	47	0	32						12	0	11	31	28	0	70	33	27	1	31	10						37	65	47	59	47	39	68	14	37	21	37	32
190		22	2	29	22	20	24	4	16	18	47	0	32						12	0	9	31	28	0	70	33	27	1	31	10						37	65	47	59	47	39	68	14	37	21	37	32
191		22	2	28	22	20	24	4	16	15	47	0	32						12	0	9	31	28	0	70	33	27	1	31	8						37	65	47	59	47	39	68	14	37	21	37	32
192		22	2	28	22	19	21	4	16	15	47	0	32						12	0	4	31	26	0	70	33	27	1	31	8						37	65	47	59	47	39	68	13	37	21	37	32
193		22	2	28	22	19	21	4	16	15	47	0	32						6	0	4	31	26	0	69	33	27	1	31	8						37	65	47	59	47	39	68	13	37	21	37	32
194		22	2	28	22	18	21	4	16	15	47	0	32						6	0	2	31	26	0	69	32	27	1	31	4						37	65	47	59	47	39	68	13	37	21	37	32
195		22	2	28	21	18	21	4	16	13	47	0	32						6	0	1	31	26	0	68	32	27	1	31	4						37	65	47	59	46	39	68	13	37	21	37	32
196		22	2	28	21	18	21	4	16	13	47	0	30						6	0	1	31	26	0	68	32	27	1	28	4						37	65	47	59	46	39	68	13	37	21	37	32
197		22	2	28	21	17	21	4	16	11	47	0	30						6	0	1	31	24	0	67	32	25	1	28	4						37	65	47	59	46	38	68	13	37	21	37	32
198		22	2	28	21	16	21	4	16	11	47	0	30						6	0	1	31	24	0	66	32	25	1	28	4						37	65	47	59	46	38	68	13	37	21	37	32
199		22	2	28	21	16	21	4	14	11	47	0	30						6	0	1	31	24	0	66	30	25	1	28	4						37	65	47	59	46	38	68	13	37	21	37	32
200		22	2	28	21	12	21	4	14	11	47	0	30						6	0	1	31	24	0	65	30	22	1	28	4						37	65	47	59	46	38	65	13	37	21	37	32
201		22	2	23	20	12	21	4	14	11	47	0	29						6	0	1	30	24	0	63	30	22	1	28	4						37	65	47	59	45	38	65	13	37	21	37	32
202		20	2	23	19	12	20	4	14	11	47	0	29						6	0	1	30	24	0	63	28	22	1	26	4						37	65	47	59	45	38	65	13	36	21	37	32
203		14	2	23	19	12	20	4	14	11	47	0	29						6	0	1	30	24	0	63	28	22	1	26	4						37	65	47	59	45	38	65	13	36	21	37	32
204		14	2	23	19	8	20	4	14	11	46	0	29						6	0	1	30	24	0	61	28	22	1	26	4						37	65	47	59	45	38	65	13	36	21	37	32
205		14	2	23	18	8	16	4	14	11	46	0	27						6	0	1	30	24	0	60	28	20	1	26	2						37	65	47	59	45	38	65	13	36	21	37	32
206		14	2	23	18	8	16	4	14	11	46	0	27						6	0	1	30	23	0	60	28	20	1	26	2						37	65	47	59	45	38	65	13	36	21	37	32
207		14	2	23	18	5	15	4	14	11	46	0	27						3	0	1	29	23	0	60	28	20	1	26	2						37	65	47	58	45	38	65	13	36	21	37	32
208		11	2	23	17	2	15	3	12	11	46	0	25						3	0	1	29	23	0	60	28	20	1	26	2						37	65	47	58	45	38	65	13	36	21	37	32
209		11	2	23	17	2	15	3	12	11	46	0	25						1	0	1	29	23	0	60	28	19	1	26	0						37	65	47	58	45	38	65	13	36	21	37	32
210		10	2	23	16	0	15	3	12	11	46	0	23						1	0	1	29	23	0	60	28	19	1	23	0						37	65	47	58	45	38	64	13	35	21	37	32
211		6	2	23	16	0	15	3	11	9	46	0	23						1	0	1	29	23	0	54	28	19	1	23	0						37	65	47	58	45	38	64	13	35	21	37	32
212		6	2	23	15	0	15	1	11	9	44	0	23						1	0	1	29	23	0	54	26	19	1	23	0						37	65	47	58	43	38	64	13	35	21	37	32
213		6	2	23	15	0	14	1	11	9	44	0	20						1	0	1	29	23	0	54	26	12	0	23	0						37	65	47	58	43	38	63	13	35	21	37	32
214		6	2	22	15	0	14	1	11	9	44	0	20						1	0	1	29	23	0	54	26	12	0	23	0						37	65	47	58	43	38	63	13	35	21	37	32
215		6	2	21	15	0	14	1	11	9	38	0	20						1	0	1	28	22	0	54	25	12	0	23	0						37	65	47	58	43	38	63	13	35	21	37	32
216		6	2	21	15	0	14	0	11	9	38	0	19						1	0	1	28	22	0	54	25	12	0	23	0						37	65	47	58	43	38	63	13	35	21	37	32
217		6	2	21	15	0	14	0	11	9	38	0	19						1	0	1	28	22	0	50	25	12	0	23	0						37	65	47	58	43	38	63	12	35	21	35	32
218		6	2	21	15	0	14	0	11	9	31	0	19						1	0	1	28	22	0	50	25	12	0	23	0						37	65	47	58	43	38	63	12	34	21	35	32
219		6	2	21	15	0	14	0	11	8	31	0	19						1	0	1	28	21	0	50	25	12	0	23	0						37	65	47	58	43	38	63	12	34	21	35	32
220		6	2	21	15	0	14	0	11	8	28	0	19						1	0	1	28	21	0	50	25	12	0	23	0						37	65	47	58	43	38	62	12	34	21	35	32
221		6	2	21	15	0	14	0	11	8	28	0	19						1	0	1	28	21	0	48	25	12	0	23	0						37	65	47	58	43	38	62	11	34	21	35	32
222		6	2	21	15	0	14	0	11	8	22	0	19						1	0	1	28	21	0	48	25	12	0	23	0						37	65	47	58	43	38	62	11	34	21	35	32
223		4	2	21	15	0	14	0	11	8	22	0	19						1	0	1	28	21	0	48	25	12	0	23	0						37	65	47	58	43	38	62	11	34	21	35	32
224		4	2	21	15	0	14	0	11	8	22	0	19						1	0	1	27	21	0	44	25	12	0	21	0						37	65	47	58	43	38	62	11	34	21	35	32
225		4	2	21	15	0	14	0	11	8	22	0	19						1	0	1	27	21	0	44	25	12	0	21	0						37	65	47	58	43	38	60	11	34	18	35	32
226		4	2	21	15	0	14	0	11	8	22	0	19						1	0	1	27	21	0	41	25	12	0	21	0						37	65	47	58	43	38	60	11	34	18	35	32
227		4	2	21	15	0	14	0	11	8	22	0	19						1	0	1	23	21	0	41	25	12	0	21	0						37	65	47	58	43	38	60	11	34	18	35	32
228		4	2	21	15	0	14	0	11	8	14	0	19						1	0	1	23	21	0	41	25	12	0	19	0						37	65	47	58	43	38	60	11	34	18	35	32
229		4	2	21	15	0	14	0	11	8	14	0	19						1	0	1	23	21	0	41	25	12	0	19	0						37	65	47	58	43	38	60	11	34	18	35	32
230		4	2	21	15	0	14	0	11	6	11	0	19						1	0	1	23	21	0	41	25	12	0	19	0						37	65	47	56	43	38	58	11	34	18	35	32
231		4	2	21	15	0	14	0	11	6	11	0	19						1	0	1	23	21	0	41	25	12	0	19	0						37	65	47	56	43	38	58	11	33	18	35	32
232		4	2	21	15	0	14	0	11	4	11	0	19						1	0	1	23	21	0	41	23	12	0	19	0						37	65	47	56	43	38	58	11	33	18	35	32
233		4	2	21	15	0	14	0	11	4	11	0	19						1	0	1	23	21	0	41	23	12	0	19	0						37	65	47	56	43	38	58	11	33	18	35	32
234		3	2	21	15	0	14	0	11	1	11	0	19						1	0	1	23	21	0	40	23	12	0	19	0						37	65	47	56	41	37	58	11	33	18	35	32
235		3	2	21	15	0	14	0	11	0	8	0	17						1	0	1	23	21	0	40	23	12	0	19	0						37	65	47	56	41	37	58	11	33	18	35	32
236		3	2	21	15	0	14	0	11	0	8	0	17						1	0	1	23	21	0	40	23	12	0	15	0						37	65	47	54	41	37	58	11	33	18	35	32
237		3	2	21	15	0	14	0	11	0	6	0	17						1	0	1	23	21	0	40	23	11	0	15	0						37	65	47	54	41	37	58	10	33	18	35	32
238		3	2	21	15	0	14	0	11	0	6	0	17						1	0	1	23	21	0	40	23	11	0	15	0						37	65	47	54	41	37	56	10	33	18	35	32
239		3	2	21	15	0	14	0	11	0	6	0	15						1	0	1	23	21	0	40	23	11	0	15	0						37	65	47	54	41	37	56	10	33	18	35	32
240		3	2	21	15	0	14	0	11	0	5	0	13						1	0	1	23	21	0	40	23	11	0	15	0						37	65	47	54	41	37	56	9	33	18	35	32
241		2	2	21	15	0	14	0	11	0	5	0	13						1	0	1	23	21	0	40	23	9	0	11	0						37	65	47	54	41	37	56	9	33	18	35	32
242		2	2	19	15	0	14	0	11	0	4	0	11						1	0	1	23	21	0	35	23	9	0	11	0						37	65	47	54	41	37	56	9	33	18	33	32
243		2	2	19	15	0	14	0	11	0	4	0	11						1	0	1	23	21	0	35	23	9	0	11	0						37	65	47	54	41	37	56	9	33	18	33	32
244		2	2	19	15	0	14	0	11	0	3	0	11						1	0	1	23	21	0	35	23	9	0	11	0						37	65	47	54	41	37	56	9	33	18	33	32
245		2	2	19	14	0	14	0	11	0	3	0	6						1	0	1	23	21	0	32	23	9	0	11	0						37	65	47	54	41	37	53	8	33	18	33	32
246		2	2	19	13	0	14	0	11	0	3	0	6						1	0	1	23	21	0	32	23	6	0	11	0						37	65	47	54	41	37	53	8	33	18	33	32
247		2	2	19	13	0	14	0	11	0	2	0	4						1	0	1	23	21	0	32	23	6	0	11	0						37	65	46	54	41	37	53	8	31	17	33	32
248		2	2	19	13	0	14	0	11	0	2	0	4						1	0	1	23	21	0	32	23	6	0	9	0						37	65	46	54	41	37	53	8	31	17	33	32
249		2	2	19	12	0	13	0	11	0	2	0	2						1	0	1	23	21	0	32	23	6	0	9	0						37	65	46	54	38	37	53	8	31	17	33	32
250		2	2	19	12	0	13	0	11	0	2	0	1						1	0	1	23	21	0	32	23	6	0	9	0						37	65	46	54	38	37	50	8	31	17	33	32
251		2	2	19	12	0	13	0	11	0	1	0	0						1	0	1	23	21	0	32	23	6	0	9	0						37	65	46	54	38	37	50	8	31	17	33	32
252		2	2	19	12	0	13	0	11	0	1	0	0						1	0	1	23	21	0	32	23	6	0	9	0						37	65	46	54	38	37	50	8	31	17	33	32
253		2	2	19	12	0	13	0	11	0	0	0	0						1	0	1	23	20	0	32	23	6	0	9	0						37	65	46	54	38	37	50	8	31	17	33	32
254		2	2	19	12	0	13	0	11	0	0	0	0						1	0	1	23	20	0	32	23	6	0	9	0						37	65	46	54	38	37	50	8	31	17	33	32
255		2	2	19	11	0	13	0	11	0	0	0	0						1	0	1	23	20	0	32	23	6	0	9	0						37	65	46	54	38	37	50	8	31	17	33	32
256		2	2	19	11	0	13	0	11	0	0	0	0						1	0	1	23	20	0	32	23	6	0	9	0						37	65	46	54	38	37	50	8	31	17	33	32
257		2	2	19	11	0	13	0	11	0	0	0	0						1	0	1	23	20	0	23	23	6	0	9	0						37	65	46	54	38	37	50	8	31	17	33	32
258		2	2	17	9	0	13	0	11	0	0	0	0						1	0	1	23	20	0	23	23	6	0	9	0						37	65	46	54	38	37	50	8	31	17	33	32
259		2	2	17	9	0	13	0	11	0	0	0	0						1	0	1	23	20	0	23	23	3	0	9	0						37	65	46	54	38	36	47	8	31	17	33	32
260		2	2	17	9	0	13	0	11	0	0	0	0						1	0	1	23	20	0	23	23	3	0	9	0						37	65	46	54	38	36	47	8	31	17	33	32
261		2	2	17	9	0	13	0	11	0	0	0	0						1	0	1	23	20	0	23	23	3	0	9	0						37	65	46	54	38	36	47	8	31	17	33	32
262		2	2	17	9	0	13	0	11	0	0	0	0						1	0	1	23	20	0	23	23	3	0	5	0						37	65	46	54	38	36	47	8	30	17	33	32
263		2	2	17	9	0	13	0	11	0	0	0	0						1	0	1	23	18	0	23	23	3	0	5	0						37	65	46	54	38	36	47	8	30	17	33	32
264		2	2	16	9	0	13	0	9	0	0	0	0						1	0	1	23	18	0	23	23	3	0	5	0						37	65	46	54	38	36	47	8	30	17	33	32
265		2	2	16	9	0	13	0	9	0	0	0	0						1	0	1	23	18	0	23	23	3	0	5	0						37	65	46	54	38	35	47	8	30	17	33	32
266		2	2	15	9	0	13	0	9	0	0	0	0						1	0	1	23	18	0	23	23	3	0	5	0						37	65	46	54	38	35	47	8	30	17	33	32
267		2	2	15	9	0	13	0	9	0	0	0	0						1	0	1	23	18	0	23	23	3	0	5	0						37	65	46	54	38	35	47	8	30	17	33	32
268		2	2	15	9	0	13	0	9	0	0	0	0						1	0	1	23	18	0	23	23	3	0	5	0						37	65	46	54	38	35	47	8	30	17	33	32
269		2	2	15	9	0	13	0	9	0	0	0	0						1	0	1	23	18	0	23	23	3	0	5	0						37	65	46	54	38	35	47	8	30	17	33	32
270		2	2	15	9	0	13	0	9	0	0	0	0						1	0	1	23	18	0	23	23	3	0	5	0						37	65	46	54	38	34	47	8	30	17	33	32
271		2	2	15	9	0	13	0	9	0	0	0	0						1	0	1	23	18	0	23	23	3	0	5	0						37	65	46	54	38	34	47	8	30	17	33	32
272		2	2	15	9	0	13	0	9	0	0	0	0						1	0	1	23	18	0	19	23	3	0	5	0						37	65	46	54	38	34	47	8	30	17	33	32
273		2	2	15	9	0	13	0	5	0	0	0	0						1	0	1	23	18	0	19	23	3	0	5	0						37	65	46	54	38	34	47	8	30	17	33	32
274		2	2	15	9	0	13	0	5	0	0	0	0						1	0	1	23	18	0	19	23	3	0	5	0						37	65	46	54	38	34	47	8	30	17	33	32
275		2	2	15	9	0	13	0	5	0	0	0	0						1	0	1	23	18	0	19	23	3	0	5	0						37	65	46	54	37	34	47	8	30	17	33	32
276		2	2	15	9	0	13	0	3	0	0	0	0						1	0	1	23	16	0	19	23	3	0	5	0						37	65	46	54	37	34	47	8	30	17	33	32
277		2	2	15	9	0	13	0	3	0	0	0	0						1	0	1	23	16	0	19	23	3	0	5	0						37	65	46	54	37	34	47	8	30	17	33	32
278		2	2	15	9	0	13	0	3	0	0	0	0						1	0	1	23	14	0	19	23	3	0	5	0						37	65	46	54	37	34	47	8	30	17	33	32
279		2	2	15	9	0	13	0	3	0	0	0	0						1	0	1	23	14	0	18	23	3	0	5	0						37	65	46	54	37	34	47	8	30	17	30	32
280		2	2	15	9	0	13	0	3	0	0	0	0						1	0	1	23	14	0	18	23	3	0	5	0						37	65	46	54	37	34	47	8	30	17	30	32
281		2	2	15	9	0	13	0	3	0	0	0	0						1	0	1	23	14	0	18	23	3	0	5	0						37	65	46	54	36	34	47	8	30	17	30	32
282		2	2	15	9	0	13	0	3	0	0	0	0						1	0	1	23	13	0	18	23	3	0	5	0						37	65	46	54	36	34	47	8	30	17	30	32
283		2	2	15	9	0	13	0	3	0	0	0	0						1	0	1	23	13	0	18	23	3	0	5	0						37	65	45	54	36	33	47	8	30	17	30	32
284		2	2	15	9	0	13	0	3	0	0	0	0						1	0	1	23	13	0	18	23	3	0	5	0						37	65	45	54	36	33	47	8	30	17	30	32
285		2	2	15	9	0	13	0	3	0	0	0	0						1	0	1	23	13	0	18	23	3	0	5	0						37	65	45	54	36	33	47	8	30	17	30	32
286		2	2	15	9	0	13	0	3	0	0	0	0						1	0	1	23	12	0	18	23	3	0	5	0						37	65	45	53	36	33	47	8	30	17	30	32
287		2	2	15	9	0	13	0	1	0	0	0	0						1	0	1	23	12	0	18	23	3	0	5	0						36	65	45	53	36	33	47	8	30	16	30	32
288		2	2	15	9	0	13	0	1	0	0	0	0						1	0	1	23	12	0	18	23	3	0	5	0						36	65	45	53	36	33	47	8	30	16	30	32
289		2	2	15	9	0	13	0	1	0	0	0	0						1	0	1	23	12	0	18	23	3	0	3	0						36	65	45	53	35	33	47	8	30	16	30	32
290		2	2	15	9	0	13	0	1	0	0	0	0						1	0	1	23	12	0	18	23	3	0	3	0						36	65	45	53	35	33	47	8	30	16	29	32
291		2	2	15	9	0	13	0	1	0	0	0	0						1	0	1	23	12	0	18	23	3	0	3	0						36	65	45	53	35	33	47	8	30	16	29	32
292		2	2	15	9	0	13	0	1	0	0	0	0						1	0	1	23	12	0	18	23	3	0	3	0						36	65	45	53	35	33	47	8	30	16	29	32
293		2	2	15	9	0	13	0	1	0	0	0	0						1	0	1	23	12	0	18	23	3	0	3	0						36	65	45	53	35	33	47	8	30	16	29	32
294		2	2	15	9	0	13	0	1	0	0	0	0						1	0	1	23	12	0	18	23	3	0	3	0						36	65	45	53	35	33	47	8	30	16	29	32
295		2	2	15	9	0	13	0	1	0	0	0	0						1	0	1	23	12	0	18	23	3	0	3	0						36	65	45	53	35	33	47	8	30	16	29	32
296		2	2	15	9	0	13	0	1	0	0	0	0						1	0	1	23	12	0	14	23	3	0	3	0						36	65	45	53	35	33	47	8	30	16	29	32
297		2	2	15	9	0	13	0	1	0	0	0	0						1	0	1	23	12	0	14	23	3	0	3	0						36	65	45	53	35	33	47	8	30	16	29	32
298		2	2	15	9	0	13	0	1	0	0	0	0						1	0	1	23	12	0	14	23	3	0	3	0						36	65	45	53	35	33	47	8	30	16	29	31
299		2	2	15	9	0	13	0	1	0	0	0	0						1	0	1	23	12	0	14	23	3	0	3	0						36	65	45	53	35	33	47	8	30	16	29	31
300		2	2	15	9	0	13	0	1	0	0	0	0						1	0	1	23	12	0	14	23	3	0	3	0						36	65	45	53	35	33	47	8	30	16	29	31
301		2	2	15	9	0	13	0	1	0	0	0	0						1	0	1	23	12	0	14	23	3	0	3	0						36	65	45	53	35	33	47	8	30	16	29	31
302		2	2	15	9	0	13	0	1	0	0	0	0						1	0	1	23	12	0	11	23	3	0	1	0						36	65	45	53	35	33	47	8	30	16	29	31
303		2	2	15	9	0	13	0	1	0	0	0	0						1	0	1	23	12	0	11	23	3	0	1	0						36	65	45	53	35	33	47	8	30	16	29	31
304		2	2	15	9	0	13	0	1	0	0	0	0						1	0	1	23	12	0	11	23	3	0	1	0						36	65	45	53	35	33	47	8	30	16	29	31
305		2	2	15	9	0	13	0	1	0	0	0	0						1	0	1	23	12	0	11	23	3	0	0	0						36	65	45	53	35	33	47	8	30	16	28	31
306		2	2	15	9	0	13	0	1	0	0	0	0						1	0	1	23	12	0	11	23	3	0	0	0						36	65	45	53	35	33	47	8	30	16	28	31
307		2	2	15	9	0	13	0	1	0	0	0	0						1	0	1	23	12	0	11	23	3	0	0	0						36	65	45	53	35	33	45	8	30	16	28	31
308		2	2	15	9	0	13	0	0	0	0	0	0						1	0	1	23	12	0	11	23	3	0	0	0						36	65	45	53	35	33	45	8	30	16	28	31
309		2	2	15	9	0	13	0	0	0	0	0	0						1	0	1	23	12	0	11	23	3	0	0	0						36	65	45	53	35	33	45	8	28	16	28	31
310		2	2	15	9	0	13	0	0	0	0	0	0						1	0	1	23	12	0	11	23	3	0	0	0						36	65	45	53	35	33	45	8	28	14	28	31
311		2	2	15	9	0	13	0	0	0	0	0	0	dFraD					1	0	1	23	12	0	9	23	3	0	0	0	dSepN					36	65	45	53	35	33	45	8	28	14	27	31	WT
312		2	2	15	9	0	13	0	0	0	0	0	0	mean	SD	% dead cells			1	0	1	23	12	0	9	23	3	0	0	0	mean	SD	% dead cells			36	65	45	53	35	33	45	8	28	14	27	31	mean	SD
	% of cells that survived	5.26316	5.12821	34.8837	12	0	32.5	0	0	0	0	0	0	7.48126	12.7902	92.5187		% of cells that survived	1.78571	0	1.92308	39.6552	34.2857	0	10.9756	44.2308	6.38298	0	0	0	11.6033	17.207	88.3967		% of cells that survived	97.2973	98.4848	95.7447	88.3333	72.9167	82.5	66.1765	33.3333	68.2927	48.2759	61.3636	93.9394	75.5549	20.9578
[truncated: 1 more columns]

## Sheet: Figure 7c
		wt +UV 1																							wt +UV 2																dsepN +UV 1
		27.07.22																							29.08.22																29.08.22
	experiment #	5612	5613	5614	5615	5616	5617	5618	5619	5620	5621	5622	5623	5624	5625	5626	5627	5628	5629	5631	5673	5674	5675	5676	5759	5760	5761	5762	5763	5764	5765	5767	5768	5769	5770	5771	5772	5773			5850	5851	5852	5853	5855	5856	5857	5858	5860
		no comm	no comm	no comm	no comm	no comm	2 cells	no comm	2 cells	no comm	no comm	no comm	no comm	no comm	no comm	no comm	no comm	no comm	no comm	no comm	no comm	no comm	no comm	no comm	no comm	slow	no comm	no comm	no comm	slow	no comm	no comm	no comm	slow	slow	no comm	no comm	no comm			slow	slow	normal	slow	no comm	no comm	normal	slow	normal
	pre-bleach	162470	127581	62463.3	55650.7	221959	43963.8	133072	54406.7	83967.6	73524.7	137263	76304.3	92517.7	122991	31406.4	160953	94234.1	99623.7	56583.6	10241.7	16419.7	15482.8	45665.6	31447.9	129690	80970.3	58818.2	82318.4	18399.1	66818.3	34423.7	62841.9	127254	81076.5	23688.5	10519.8	56264.1		pre-bleach	70216.3	129437	119815	79710.5	66741	13967.8	149296	249704	48760.4
	pre-bleach	160993	127189	61730.2	55001.2	220300	44106	133243	53819.5	84118.9	73365.2	137724	76645.1	91611.6	123869	31846.3	157387	94608.4	99256.5	57024.8	10125.7	16478.4	15688	45896.2	31154.6	130696	81382.9	59140.8	83721.7	18545.1	66924.3	34394.7	64034.6	126700	80903.7	23694.4	10505.5	56053.3		pre-bleach	70305	129236	120338	79868.1	67965.5	13794.1	152217	248843	49669.5
	pre-bleach	162532	129456	62475.4	54364.2	218730	44022.2	133906	54481.8	82169.2	72489.3	138207	74940.1	90736.6	122874	31588.4	158156	93053.3	99347.2	56341.9	10152.4	16741.4	15524.6	46481.4	30904.5	129286	80663.7	58361.1	82341.7	18739.4	66740.5	35052.6	64674.8	127321	81452	23900.6	10470.5	55979.7		pre-bleach	69421.2	130031	120887	80066	68149.8	13772.4	148164	244484	47764.2
	pre-bleach	159953	127862	60714.2	54885	218931	43928.5	131930	52935	80849.1	73357.2	136929	76816.4	90204.9	121814	31470	157922	92464.6	98325.6	56184.7	9911.61	16687.7	15245.3	46459.5	31507.5	127688	80012.3	58342.3	82895.8	18362.4	67165.1	34930.8	65644.5	129203	81685.3	23533.5	10522.3	55047.8		pre-bleach	68317.2	129056	118271	79242.6	66732.9	14043	147158	244712	47735.1
	pre-bleach	161258	127405	61120	55248.1	218369	43351.5	131501	52821.9	82041.4	71743.4	136363	75965.1	91304.7	121070	31658.9	156406	92797.1	98330.1	56175.7	9816.07	16879.9	15383.3	46249.1	31086.6	128937	80664.2	58406.7	82535.3	18516.4	66573.5	34688.5	64254.8	124694	81244.6	23597.1	10501.8	55571.9		pre-bleach	68058.7	129331	118619	80293.4	67207.8	13699.8	149278	243492	47457.1
	pre average	161441	127899	61700.6	55029.8	219658	43874.4	132730	53693	82629.2	72896	137297	76134.2	91275.1	122524	31594	158165	93431.5	98976.6	56462.1	10049.5	16641.4	15464.8	46150.3	31220.2	129259	80738.7	58613.8	82762.6	18512.5	66844.3	34698.1	64290.1	127034	81272.4	23682.8	10504	55783.3		pre average	69263.7	129418	119586	79836.1	67359.4	13855.4	149222	246247	48277.3
t/s	0	18502.4	14733.2	7019.6	7309.5	80598.1	7151.75	13934.5	8597.75	11016.5	8860.27	15642.2	10292.3	15652.7	13867.3	5365.65	19290.2	11270	14612.5	10754.7	2579.76	3626.63	4290.87	8690.84	4320.76	22761.7	13115.5	7820.78	13742.9	7122.64	11430.4	11219.6	11564.9	23845.1	20978.5	5876.2	4511.15	10324.5		0	8604.39	23385.3	24533.3	19055.7	7915.19	8934.37	24333.1	36675.7	7795.1
	1.1	19377.1	15205.7	7139.64	7763.77	86276.9	8152.81	15075.8	9527.36	11574.9	9377.02	16633.7	11006.6	22151.9	15199.7	5561.3	21159.3	11849.5	15610.8	11820.9	2648.05	3673.66	4467.38	9232.17	4647.79	27287.7	13952.8	8393.29	14496.2	8473.42	12057.7	13340.9	12384.2	24779.4	21722.4	6480.02	4519.84	11048.6		1.1	9208.82	25520.8	25281.9	21623.4	8835.43	9191.39	27005.3	39606.5	8764.82
	2.2	20224.3	15769.6	7496.86	7908.83	86090.4	9017.8	15404.5	10396.9	11601.7	9342.42	17220.4	11077.9	25685.7	16019.3	5715.25	22303.2	12078	15992.9	11776.8	2735.99	3923.86	4564.14	9359.42	4538.65	30816	14709.3	8609.89	14873.2	8523.16	12430.6	13204	12534.1	26145.7	21812.2	6470.68	4652.81	11166.1		2.2	9717.26	26317.4	26344.3	21963.5	9076.78	9358.59	28908.1	40474.4	9650.78
	3.3	20103.6	15688	7515.72	7883.13	87609.1	9498.37	15516.8	10893.6	11682.7	9471.23	18121.7	11154.3	27263.6	16507.2	5829.35	21918.2	12250.5	16279.9	12048.3	2692.42	3954.89	4561.14	9487.91	4728.15	33752	15082.5	8890.58	15022	8737.27	12500.3	13653.4	12822.8	25633.6	22438	6449.49	4654.51	11549.6		3.3	9861.51	26883.2	28024.7	22801.3	9154.14	9179.42	29853.6	42044	10206.6
	4.4	20242.4	16002.6	7623.53	7945.07	87782.2	9989.45	15660.5	11502.9	11881	9386.21	17907	11179	27639.6	16213.7	6000.12	22462.8	12061.4	16252.8	12072.4	2675.74	3964.96	4602.45	9755.11	4869.96	36849.1	15474.5	8966.45	15363.7	9077.54	12319.4	13604.1	13302.4	26237.1	22376.3	6514.85	4690.05	11353.2		4.4	9931.04	27317.6	28901.4	22819	9441.4	9154.32	30724.3	41924.3	10669.7
	5.5	20221.6	16371.6	7688.27	7931.82	87346.8	10774.7	15931.3	12036.1	11777.3	9372.37	17817.7	11494.2	28072.7	16649.2	5880.78	22918.8	12342.9	16662.1	12274.8	2723.35	3976.06	4656.06	9916.93	4731.87	37850	15529.8	9218.05	15607.6	8925.67	12457.4	13503.9	12952.1	26666.2	22590.9	6610.34	4674.35	11213.8		5.5	10319.1	27627.2	29177.6	23040.2	9191.11	9179.4	31392.9	43422.1	11556.3
	6.6	20072.8	15975.3	7796.36	7971.83	88825.2	11047.1	16087.3	12247.7	11885.3	9520.37	18062.1	11965.6	28446.1	16341.8	6036.52	22634.9	12253.7	16802	11950.4	2675.65	3992.88	4574.26	9705.26	4807.46	40306.4	15638.9	9311.66	15485.1	9196.87	12465.4	13583.4	12925.3	26490.4	22914.3	6722.76	4645.09	11555.1		6.6	10224.6	28184.7	30113.3	23646.6	9429.26	9335.7	32581.4	43886.2	11817.7
	7.7	20622.4	15926.1	7823.33	8056.57	86601.8	11260.8	16216	12916.6	11947.2	9279.86	17964.9	11785.6	28571.8	16289.8	6057.54	22826.8	12515.1	16926.3	11808	2713.18	3906.09	4506.96	9821.33	4869.81	42106.9	15530.9	9095.17	15288.1	9225.26	12434.6	13474.1	12748.4	27098.7	22748.3	6732.71	4624.61	11418.6		7.7	10279.6	28294.4	31097.1	24189.5	9320.28	9299.13	33402.3	43087	12545.2
	8.8	20475.6	16146.1	7789.51	8145.35	86162.3	11553.7	16118	13287.9	11955.2	9372.61	18118.6	11793	28537.4	16638.5	6035.75	22842.6	12488.2	16486.2	12050.2	2732.49	3968.98	4501.26	9970.24	4935.11	44348	15872	9279.64	15691.4	8960.96	12584.1	13381.8	13052.1	27063.2	22523.6	6652.67	4689.41	11365.3		8.8	10727	28313.7	31561.9	24060.3	9531.47	9243.08	33778.9	43398.1	13210
	9.9	20652	15911.1	7857.7	7968.25	86417.1	11951.9	16045.4	13507.7	12082.5	9326.9	18169.7	11868.1	28514.8	16806.8	6021.22	22835.9	12549.6	16811.2	11949.4	2734.89	3962.55	4613.19	9801.24	4747.45	44527	15714.5	9123.1	15612.6	9124.23	12726.1	13999.2	13356.9	26685.6	23025.9	6677.93	4683.97	11394.3		9.9	10892.7	28616.7	32091.9	24549.9	9513.53	9130.25	35042.8	44207.2	13626.5
	11	21005.3	16014.3	7733.53	8085.78	84631	12374.1	15929.2	13886.4	11936.6	9442.36	18157.3	11944.4	28381.1	16797.9	6034.65	22896.7	12577.5	17181.2	12158.4	2729.03	3708.04	4550.31	9730.66	4940.65	46640.5	16051.4	9270.39	15560.2	9371.97	12841.7	13880.6	13050.8	27483.3	22931.1	6953.73	4627.29	11638.1		11	11080.3	28651.6	32787.5	24500	9677.44	9023.34	34957.5	44324.3	13903
	12.1	20559.6	16112.1	7950.99	8170.94	88276.5	12598.2	16240.2	14022.4	12090.7	9188.17	18378.3	11968.4	28276.5	16987.2	6107.3	22389.9	12556.3	16996.4	11955.4	2813.63	3976.9	4544.26	9817.48	5000.24	47994.1	16397.9	9263.53	15768.5	9372.74	12896.4	13614.4	12992	27064.9	22641.7	6818.93	4637.25	11692		12.1	11022	29265.2	32857.8	24872.3	9573.68	9156.46	35501.1	44781	14275.5
	13.2	20864	16138.4	7950.17	8147.91	85462.3	12666.7	16334.2	14370.8	12194.5	9373.89	18305.6	12100.3	28988.7	17245.6	6043.24	22753.8	12561.5	16619.6	12206.5	2673.35	3988.51	4711.17	9969.15	4937.55	48315.6	16161.5	9451.84	15730.2	9538.74	12808.5	13760.6	13052.2	27091.4	22542.4	6671.97	4656.92	11885		13.2	11148.6	29346.1	33878	25901	9613.39	9148.27	36413.5	43981.2	14652.3
	14.3	20826.6	16066	7690.2	8166.99	87196.2	13175	16288.5	14690.7	12147	9433.04	18111	11915.7	28714.9	17172.3	6144.74	22997	12585.2	17388.5	11869.5	2627.11	3936.22	4683.63	9826.57	4872.52	50259.9	16270.1	9465.75	15766.6	9355.37	12839.3	13762.2	13385.3	27527.2	23190.7	6591.57	4628.03	11757.1		14.3	11281.5	29120.1	34641.6	25672.3	9704.54	9086.25	36773.2	44828	15142.8
	15.4	20834.3	16097	7907.21	8208.95	85774.7	13052	16201	14785.6	12289.1	9425.08	18317.7	11758.8	28924.7	17376.1	6157.84	22415	12441.9	16844.6	12056.3	2646.05	3962.24	4676.79	9935.9	4943.48	49613.9	16281.1	9580.1	15584.8	9609.22	12849	13828.8	13258	27080.2	22593.2	6705.37	4616.92	11642.2		15.4	11608.6	28628.9	35237.5	25264.6	9811.67	9174.75	37064.6	44896.6	15410.6
	16.5	20587.5	16015.1	8030.12	8189.26	86004.5	13459.2	16231.4	15112.1	12167.3	9337.34	18419	12042.1	28548.4	17147	6122.67	22590.3	12524.7	17209.3	12036.7	2598.86	3971.44	4662.22	9814.13	4809.07	51882.7	15986.4	9480.91	15807.8	9972.05	12810.4	13732.1	13179.9	28010.8	22996.2	6798.81	4583.77	11947.8		16.5	11578.6	28879.5	35026.3	25473.4	9739.79	9142.26	37796.1	44964	16153.3
	17.6	20703.6	16268.8	7982.67	8054.79	85550.9	13653.3	16329.4	15124	11995.2	9161.72	18911.4	12131.7	28556.8	17493.6	6090.88	23143.9	12600.6	16898.8	12457.7	2609.38	4022.62	4611.51	9838.19	4904.64	52391.8	16487.8	9427.24	16091.6	9774.27	12631.7	13351.9	13467.3	27054.1	22879	6975.95	4541.63	11901.4		17.6	11589.7	29192.1	36234.4	25518.1	9860.62	9280.47	38887.1	44034.9	16007.8
	18.7	21071	16345.7	7826.74	8291.75	84882.3	13600.1	16235	15271	11893.2	9343.75	18558.5	12152.6	28944.9	17335.1	6127.18	23289.9	12593.3	16516.9	12113.5	2714.29	3923.13	4684.47	10012.1	4727.29	52409.6	16499.8	9558.45	16143.7	9884.02	12766.6	13278.8	13312.3	27415.6	22642.4	7023.32	4632.18	12026.7		18.7	11864.3	29503.7	35822.6	26064.5	10035.4	8987.75	39753.1	45419.7	16577.6
	19.8	21294.3	16535.2	8219.87	8166.06	82675.5	13739.7	16383.1	15618.2	11964.2	9161.92	18601.9	11982.8	28479.8	17548.4	6295.2	23076.3	12760.7	16774	12066.4	2725.97	3940.88	4547.15	10236.4	4753.25	52627.2	16651.1	9672.84	16080.9	9640.46	13071.2	13448.3	13151.2	26693.5	22911.9	7093.01	4553.3	12017.2		19.8	11914	29854.7	36427.4	26434.4	9841.75	9351.72	40047.3	45719.8	17222
	20.9	21128.3	16215	7901.81	8217.11	83297.4	14106.7	16225.8	15517.4	12064.1	9401.87	18719.4	12093.1	28214.6	17517.8		22972.8	12687.9	16944.6	12060.6	2731.38	4060.68	4647.87	9878.08	5017.03	54150.3	16536.4	9582.22	15981.2	10017.5	12981.1	13650.1	13668.1	27409.9	23040.5	6815.79	4637.54			20.9	11833.8	29694	36822.4	26770.1	9863.74	9219.75	41597.4	46109.3	17444
	22	20887.1	16576.7	7956.66	8083.49	83507	14149.1	16426.5	16294.8	11880.8	9409.51	18754.3	11865.5	28111.2	17782.8		23123.7	12661.7	17050.3	12328.4	2701.53	3964.38	4692.47	10013.7	4726.93	54397	16116.8	9361.78	16337.7	9766.26	12946	13349.8	13326.4	27878.5	23192.3	6810.23	4637.33			22	11847.3	30239	37707.4	26352.3	9865.39	9276.42	43271.1	46351.4	17641.9
	23.1	20706.6	16180.8	8015.29	8231.76	83544.7	14172.2	16407.4	16168.6	11815.1	9331.2	18873.7	12092.6	28056.3	17729		23075.6	12430.1	17144.5	11885.2	2760.59	3843.01	4689.94	9883.91	4778.76	54471.7	16688.6	9622.28	16152.4	9868.26	12977.7	13621.1	13391	27449.5	23118.6	7010.42	4577.36			23.1	11886.7	29521	37992.2	26332.2	9804.58	9158.58	43429.6	46042	18398
	24.2	20965.7	15736.6	7789.64	8168.18	83618.2	14385	16405.1	16547.6	11904.7	9212.53	18716.1	11935.7	28079.8	17358.9		22938.9	12522.7	16992	12031	2763.81	3911.02		9780.59	4696.66	54562	16759.7	9653.45	16086.7	10029.4	12960.6	13422.4		27527.1	23010.6	6846.83	4558.92			24.2	11946.9	30051.6	38811.3	26667.1	9857.26	9073.01	44121.2	46047.8	18715.6
	25.3	20981.2	15972.6	8010.17	8129.02	83850.7	14069.4	16066.5	16624.6	11827.1	9251.29	18607.8	12086.8	28667	17628.2		23093	12252.8	17179.9	12195.5	2685.28	4043.53		9867.24	4695.6	53980.1	16739.6	9609.27	16203.1	10143.9	12932.8	13512.2		27680.4	23086.6	6928.72	4563.64			25.3	11772.6	29890.9	38893.6	27346.6	10027	9051.02	45207.3	46089.8	18713
	26.4	21266.5	16074.3	7854.92	8233.88	82811.8	14368.3	16135.8	16710.5	11986	9146.05	18689.9	12166.3	28396.2	17732.2		23100.7	12259.7		12024.2	2763.81	3855.36		9980	4834.11	55821.4	16402.7	9532.38	16010.5	10194.3	13450	13554.5		28202.5			4584.26			26.4	11994.1	30166.7	39296.1	27357.5	9926.71	9112.42	46074.9	46561.3	19379.8
	27.5	21079.1	16246.3		8053.78	82511.5	14558.4	16211.3	17002	11920.6	9248.87	18659.6	12222.8	28695.9	17776.2		23069.5	12513.3			2800.72	3965.29		9947.91	4729.91	56104	16399.7	9552.23	16119	9941.88	13096.4	13800.3		27732.6			4492.79			27.5	11953.6	30424.1	39032.4	27598.6	9794.53	9131.52	46640.8	45172.9	19311
	28.6	21072.8	16068.2		8267.19	84393	14300.1	16250	16595.6	11669.7	9142.08	18587.5	12047.7	28637.8	17821.5		22947	12496.7			2639.46	4002.97		9925.43	4740.01	55733.3	16266.2	9499.38	15793.3	10114.2	13046.9	13588.6		27362.7			4537.88			28.6	11944.6	30787.3	38983.4	27962.6	9970.11	9080.75	46563.6	46010.5	19416.4
	29.7	20940.4	16161.5		8266.81	82538.1	14481.8	16169.8	16909.7	11666.8	9137.84	18823.9	12093.5	28658.6	17525.8		23055	12478.9			2789.32	3987.44			4839.88	56265.6	16715.7	9603.23	16147	9991.82	13141.1	13352.1		27523.2			4508.04			29.7	12252.6	30736.8	39880.4	27648.7	9934.03	9145.02	47312.7	46021.9	19756.8
	30.8	20957.7	16237.5		8151.82	83037.6	14455.8	16473.1	17203.6		9281.77	18643.5	12190.6	28649.7	17739.1		23386.2	12231.6			2662.56	4095.26			4681.04	56800.8		9540.33	15735.4	10228.7	13054.7	13412.8		27937.5			4539.05			30.8	12066	31300.4	40840.3	27860	10152.9	9145.89	47206.4	46807	20706.5
	31.9	21368.6	16122.4		8293.67	82962.4	14728.9		17371.9		9223.14	18715.9	12019	28360.3	18048.9		22969.7				2677.65	3983.76			4847.54	57008.4		9500.41	15847.6	10084.3	13127.3	13246.9		27902.3			4490.09			31.9	11951.5	30963.9	40427.9	28084.1	10030.6	8992.69	48452.7	47127.7	20405.1
	33		15975		8370.05	82325.7	14615.2		17020.5		9268.54	19011.8	12076.2		17994						2704.02	3977.42			4769.95	56518.1			15767.6	9952.68	12863.9	13607.6					4507.07			33	11941	30955.1	40772	28026.9		9051.92	48784.5	46980.1	20224.7
	34.1		16162.8		8382.57	82809.9	14777.3		17418.2			18758			17858.8						2731.41	4090.94				56857.3			15977	10425.7	12985.9	13628.3					4473.43			34.1	12354.5	31813.5	41611.5	27973.6			48934.9	46975.8	20874.1
	35.2		16319.6		8151.27	82649.2	14646.6		17303.5			18753.1			18041.4						2695.24	4015.91				55980.7				10173.4	13031.9	13395.5					4435.16			35.2	12245.4	31752.7	40883.2	28466.1			49853.9	47334.3	21226.5
	36.3					82039.4	14844		17449			18913.6			18025.3							4040.92				57906.7				10018.9	13140.2	13322.8					4429.96			36.3	11998.2	32767	41845.4	28423			50249.1	48513.2	21570.1
	37.4					80791.3	14915.4		17756.4			18897.7			18345.6							3949.05				57142.5				10112.9	13345.8	13467.8					4487.28			37.4	12380.1	32837.7	42226.6	28895.1			51174.4	48409.3	21648.4
	38.5					80603.1	14769.9		17286.6			18716.8			18216							4011.26				56849.4				10268.7	13201.9	13292.4					4492.43			38.5	12345.9	33330	43182.5	28979.6			51405.5	48006.5	21605
	39.6					80417.3	14741.1		17895.5			18954.3										3970.35				56268				10467.4	13035.5	13621.3								39.6	12213	33833	42900.4	28701			52264	47874.9	21775.9
	40.7					80219.5	14904.3		17483.9			18763.7										3961.18				56646.2				9898.05	13270.6	13330								40.7	12582.9	34067.4	42589.2	28687.9			53260.1	47695.3	22068.3
	41.8					80777.7	14704		17725.7			18745.3										4052.89				56664.2				10106.4	13250.3	13156.1								41.8	12833.9	34319.2	42889.9	29156.9			53936.9	48302.4	22330.7
	42.9					79663.4	14879.6		17735.3			18347.7										4078.02				55705.1				10244.9	13360.3	13360.6								42.9	13074.5	34615.4	43719.2	29071.1			54085.8	48524.9	22334.9
	44					80499.7	14675		17722.9			18748.4										4067.62				56445.7				10253.7	13155.6									44	13036.9	35960.3	44570.9	29330.2			54253	48064.5	22607.4
	45.1					81022.8	14816.5		17651.4			18665.8														56350				10229.7	13270.8									45.1	13215.4	35546.2	43590.1	29068.5			56202.7	48128.2	22827.1
	46.2								17815.7			18724.3														56740.3				10197.6										46.2	13052.3	36051.6	44176.1	29682.1			55611.6	47859.8	23357
	47.3								17980.8			18608.5														56857.2				10197.3										47.3	13115.4	36319	45217.6	30026.9			56646.9	48749.3	22948.9
	48.4								17724.7			18648														56892.9				10357.3										48.4	13111.7	37114.7	46036.7	30303			56684.5	49282.9	23182.2
	49.5								17960.6			18743.1														57193.8				10582.3										49.5	13187	37232.5	44642.5	30138.1			56872	49596.6	23439.3
	50.6											18977														58384.3				10149.6										50.6	12942	37173.6	44833				56270.2	48867.3	23902.9
	51.7											18837.9														56709.4														51.7	12930.5	37841.1	45507.2				57728	50368.8	24028.1
	52.8											18725.1														56503.3														52.8	13165.1	38685.6	45351.9				58623.9	49618	23624.3
	53.9											18988.7														55766.7														53.9	12971.9	40003.6	46647.2				58663.9	49873.6	23766.7
	55											18909.3														55461														55	13156.7	39470.9	46090.1				59321.3	50602.8	24109.3
	56.1											18839.3														56112.1														56.1	13192	39847.9	46623.8				59904.3	50483.3	24503.3
	57.2											18784.6														55654.8														57.2	13063.5	40599.2	46527.5				59779.1	50865.3	23944.7
	58.3											19105.5														55200														58.3	12953.9	40910.8	47234.7				60898.9	52231.5	24610
	59.4											19173.7														54587.8														59.4	13146	40779.1	46462.1				60283.7	52839	24692
	60.5											18918.9														54605.4														60.5	13316.2	41498.6	47117.3				59909	53805.1	24754.5
	61.6											19059.7														53911.8														61.6	13208.5	42123.7	47348.2				60918.1	54375.9	24661.3
	62.7											18854.7														53966														62.7	13245.8	42308.2	47401.8				60401.2		24398.1
	63.8											19460.5														54634.8														63.8	12922.2	42210.8	47903.1				61789.9		25048.5
	64.9											19550.7																												64.9	13281.6	42747.1	48228.9				62225.9		25193.8
	66											19396.3																												66		43428.3	48112.6				62318.7		24438.5
	67.1											19385.7																												67.1		43568	47911.4				61709.4		25072.9
	68.2																																							68.2		44277.7	48088.1				62729.5		24964.1
	69.3																																							69.3		44531.1	47987.1				63648.7		25663.1
	70.4																																							70.4		44535.2	47716.7				64311.3		25404.9
	71.5																																							71.5		45524.6	48120.9				64586.9		24970.2
	72.6																																							72.6		45068.1					64073.6		25886.2
	73.7																																							73.7		45089					64874.1		25428.2
	74.8																																							74.8		45725.7					66710.1		24784.9
	75.9																																							75.9		45517.5					65376.9		25506.7
	77																																							77		45971.7					65822.9		25392.6
	78.1																																							78.1		46149.6					66100.5		25095.3
	79.2																																							79.2		46404.5					66002.4		25592.4
	80.3																																							80.3		46137.5					65849.4		25977.2
	81.4																																							81.4		45815.6					66516.2		25667.9
	82.5																																							82.5		46406					66967.9		25576.9
	83.6																																							83.6		45753					66686.1		25788.3
	84.7																																							84.7		46710.8					67168.9		25349.7
	85.8																																							85.8		46922.8					67073.9		25810.1
	86.9																																							86.9		47554					67988.9		25420.2
	88																																							88		46802.5					68535.2		25374.6
	89.1																																							89.1							67398.6		25226.8
	90.2																																							90.2							69365.5		25590.2
	91.3																																							91.3							67862.6		25557.1
	92.4																																							92.4							67827.5		25223.2
	93.5																																							93.5							69299.4		25334
	94.6																																							94.6							68986.9		25966.2
	95.7																																							95.7							70854.4		25590
	96.8																																							96.8							69998.1		26007.2
	97.9																																							97.9							70061.5		26548.9
	99																																							99							69187.9		26001
	100.1																																							100.1							70053.9		26085.3
	101.2																																							101.2							70094.5
	102.3																																							102.3							70298.6
	103.4																																							103.4							71248.8
	104.5																																							104.5							71649.4
	105.6																																							105.6							70375.8
	106.7																																							106.7							70816.3
	107.8																																							107.8							71324.1
	108.9																																							108.9					72099.1
	110																																							110					70839.4
	111.1																																							111.1
[truncated: 64 more columns]
